# Supplementary material for: Associative analysis of multi-omics data indicates that acetylation modification is widely involved in cigarette smoke-induced chronic obstructive pulmonary disease
Source: Front Med (Lausanne). 2023 Jan 12;9:1030644. doi: 10.3389/fmed.2022.1030644 (PMC9877466; doi:10.3389/fmed.2022.1030644)
Supplement: Supplementary file 1 [file Table_1.XLS]

## Sheet: Lung function measurement1
Study:		Default Study
Exported from:		flexiWare Version 8.0, Service Pack 3
Export Scenario:		Parameters
Export timestamp:		2018-11-06 09:57:58
Event Details									Raw Data					Delivered Dose Analyzer							Forced Expiratory Volume Analyzer
Event ID	Timestamp	Type	Status	Details & Comments	Subject	Site	Export Item		Alerts	Excluded	Aerosol Output Rate	Delivery Ratio		Alerts	Excluded	Concentration	Mdel				Alerts	Excluded	FEV0.1	FEV0.05	FVC	FEF0.1	FEF0.05	FEF0.2	FEF_50%FVC	PEF
											mL/min	%				mg/mL	ug						mL	mL	mL	mL/s	mL/s	mL/s	mL/s	mL/s
404	2018-11-03 08:20:05	Nebulizer cal	OK	Nebulizer 1	( no subject )	Site 1			None	No	0.23	34
442	2018-11-03 08:58:20	Nebulizer	OK	( None )	00145S	Site 1	Nebulizer		None	No				None	No	0	0
443	2018-11-03 09:19:07	Data set	OK	( None )	00145S	Site 1	Deep Inflation		None	No
444	2018-11-03 09:19:26	Data set	OK	( None )	00145S	Site 1	Deep Inflation		None	No
445	2018-11-03 09:19:57	Data set	OK	( None )	00145S	Site 1	Deep Inflation		None	No
450	2018-11-03 09:22:07	Data set	OK	( None )	00145S	Site 1	Deep Inflation		None	No
451	2018-11-03 09:22:19	Data set	OK	( None )	00145S	Site 1	SnapShot-150		None	No
452	2018-11-03 09:22:25	Data set	2 errors	( None )	00145S	Site 1	Quick Prime-3		None	No
453	2018-11-03 09:22:34	Data set	OK	( None )	00145S	Site 1	PVs-P		None	No
454	2018-11-03 09:23:02	Data set	OK	( None )	00145S	Site 1	NPFE		None	No											None	No	0.913537	0.809132	1.30505	0.684772	0.911029	0.341487	19.541	34.7436
457	2018-11-03 09:23:36	Data set	OK	( None )	00145S	Site 1	Deep Inflation		None	No
458	2018-11-03 09:23:48	Data set	OK	( None )	00145S	Site 1	SnapShot-150		None	No
459	2018-11-03 09:23:54	Data set	1 error	( None )	00145S	Site 1	Quick Prime-3		None	No
460	2018-11-03 09:24:02	Data set	OK	( None )	00145S	Site 1	PVs-P		None	No
461	2018-11-03 09:24:31	Data set	OK	( None )	00145S	Site 1	NPFE		None	No											None	No	0.880083	0.789486	1.29424	1.60652	5.77117	0.605359	19.9123	36.0286
464	2018-11-03 09:25:04	Data set	OK	( None )	00145S	Site 1	Deep Inflation		None	No
465	2018-11-03 09:25:16	Data set	OK	( None )	00145S	Site 1	SnapShot-150		None	No
466	2018-11-03 09:25:23	Data set	1 error	( None )	00145S	Site 1	Quick Prime-3		None	No
467	2018-11-03 09:25:31	Data set	OK	( None )	00145S	Site 1	PVs-P		None	No
468	2018-11-03 09:25:59	Data set	OK	( None )	00145S	Site 1	NPFE		None	No											None	No	0.873288	0.759381	1.26563	0.417442	0.977535	-0.0138855	21.132	36.5823
470	2018-11-03 09:27:08	Data set	OK	( None )	00145S	Site 1	Deep Inflation		None	No
471	2018-11-03 09:27:29	Data set	OK	( None )	00145S	Site 1	Deep Inflation		None	No
473	2018-11-03 09:28:00	Data set	OK	( None )	00145S	Site 1	Quick Prime-3		None	No
476	2018-11-03 09:34:06	Nebulizer	OK	( None )	00145S	Site 1	Nebulizer		None	No				None	No	0.05	0.419535
481	2018-11-03 09:37:11	Data set	OK	( None )	00145S	Site 1	Deep Inflation		None	No
482	2018-11-03 09:37:23	Data set	OK	( None )	00145S	Site 1	SnapShot-150		None	No
483	2018-11-03 09:37:29	Data set	OK	( None )	00145S	Site 1	Quick Prime-3		None	No
484	2018-11-03 09:37:38	Data set	OK	( None )	00145S	Site 1	PVs-P		None	No
485	2018-11-03 09:38:06	Data set	OK	( None )	00145S	Site 1	NPFE		None	No											None	No	0.993802	0.881824	1.39972	1.3664	11.3845	0.388008	19.423	40.0574
488	2018-11-03 09:38:38	Data set	OK	( None )	00145S	Site 1	Deep Inflation		None	No
489	2018-11-03 09:38:50	Data set	OK	( None )	00145S	Site 1	SnapShot-150		None	No
490	2018-11-03 09:38:56	Data set	OK	( None )	00145S	Site 1	Quick Prime-3		None	No
491	2018-11-03 09:39:05	Data set	OK	( None )	00145S	Site 1	PVs-P		None	No
492	2018-11-03 09:39:33	Data set	OK	( None )	00145S	Site 1	NPFE		None	No											None	No	1.00103	0.858024	1.43004	1.32793	10.2054	0.154228	19.8803	39.8896
495	2018-11-03 09:40:06	Data set	OK	( None )	00145S	Site 1	Deep Inflation		None	No
496	2018-11-03 09:40:18	Data set	OK	( None )	00145S	Site 1	SnapShot-150		None	No
497	2018-11-03 09:40:25	Data set	OK	( None )	00145S	Site 1	Quick Prime-3		None	No
498	2018-11-03 09:40:33	Data set	OK	( None )	00145S	Site 1	PVs-P		None	No
499	2018-11-03 09:41:01	Data set	OK	( None )	00145S	Site 1	NPFE		None	No											None	No	0.979243	0.865708	1.41919	1.32619	10.5006	0.318965	20.2813	40.0155
714	2018-11-03 13:08:25	Data set	OK	( None )	00144S	Site 1	Deep Inflation		None	No
719	2018-11-03 13:09:35	Data set	OK	( None )	00144S	Site 1	Deep Inflation		None	No
720	2018-11-03 13:09:48	Data set	OK	( None )	00144S	Site 1	SnapShot-150		None	No
721	2018-11-03 13:09:54	Data set	OK	( None )	00144S	Site 1	Quick Prime-3		None	No
722	2018-11-03 13:10:02	Data set	OK	( None )	00144S	Site 1	PVs-P		None	No
723	2018-11-03 13:10:30	Data set	OK	( None )	00144S	Site 1	NPFE		None	No											None	No	0.900283	0.784532	1.28612	0.813304	11.2287	0.296006	20.6632	34.626
726	2018-11-03 13:11:04	Data set	OK	( None )	00144S	Site 1	Deep Inflation		None	No
727	2018-11-03 13:11:16	Data set	OK	( None )	00144S	Site 1	SnapShot-150		None	No
728	2018-11-03 13:11:22	Data set	OK	( None )	00144S	Site 1	Quick Prime-3		None	No
729	2018-11-03 13:11:30	Data set	OK	( None )	00144S	Site 1	PVs-P		None	No
730	2018-11-03 13:11:59	Data set	OK	( None )	00144S	Site 1	NPFE		None	No											None	No	0.976722	0.866669	1.37566	1.12698	8.31855	0.156237	21.339	40.9716
733	2018-11-03 13:12:32	Data set	OK	( None )	00144S	Site 1	Deep Inflation		None	No
734	2018-11-03 13:12:45	Data set	OK	( None )	00144S	Site 1	SnapShot-150		None	No
735	2018-11-03 13:12:51	Data set	OK	( None )	00144S	Site 1	Quick Prime-3		None	No
736	2018-11-03 13:12:59	Data set	OK	( None )	00144S	Site 1	PVs-P		None	No
737	2018-11-03 13:13:27	Data set	OK	( None )	00144S	Site 1	NPFE		None	No											None	No	0.924632	0.832169	1.3209	1.02063	7.08196	0.114459	23.2889	41.4291
740	2018-11-03 13:13:54	Nebulizer	OK	( None )	00144S	Site 1	Nebulizer		None	No				None	No	0	0
745	2018-11-03 13:15:27	Data set	OK	( None )	00144S	Site 1	Deep Inflation		None	No
746	2018-11-03 13:15:39	Data set	OK	( None )	00144S	Site 1	SnapShot-150		None	No
747	2018-11-03 13:15:45	Data set	OK	( None )	00144S	Site 1	Quick Prime-3		None	No
748	2018-11-03 13:15:53	Data set	OK	( None )	00144S	Site 1	PVs-P		None	No
749	2018-11-03 13:16:22	Data set	OK	( None )	00144S	Site 1	NPFE		None	No											None	No	0.963571	0.77621	1.33829	0.449336	6.36815	0.427532	23.9878	42.3761
752	2018-11-03 13:16:55	Data set	OK	( None )	00144S	Site 1	Deep Inflation		None	No
753	2018-11-03 13:17:07	Data set	OK	( None )	00144S	Site 1	SnapShot-150		None	No
754	2018-11-03 13:17:13	Data set	OK	( None )	00144S	Site 1	Quick Prime-3		None	No
755	2018-11-03 13:17:21	Data set	OK	( None )	00144S	Site 1	PVs-P		None	No
756	2018-11-03 13:17:50	Data set	OK	( None )	00144S	Site 1	NPFE		None	No											None	No	0.898615	0.819027	1.32149	0.800209	7.3738	0.0597913	23.9648	42.141
759	2018-11-03 13:18:22	Data set	OK	( None )	00144S	Site 1	Deep Inflation		None	No
760	2018-11-03 13:18:34	Data set	OK	( None )	00144S	Site 1	SnapShot-150		None	No
761	2018-11-03 13:18:40	Data set	OK	( None )	00144S	Site 1	Quick Prime-3		None	No
762	2018-11-03 13:18:49	Data set	OK	( None )	00144S	Site 1	PVs-P		None	No
763	2018-11-03 13:19:17	Data set	OK	( None )	00144S	Site 1	NPFE		None	No											None	No	0.943963	0.832908	1.38818	0.660254	9.54009	0.174659	23.4543	42.4602
829	2018-11-03 13:58:14	Data set	OK	( None )	00148S	Site 1	Deep Inflation		None	No
835	2018-11-03 13:59:51	Data set	OK	( None )	00148S	Site 1	Deep Inflation		None	No
836	2018-11-03 14:00:04	Data set	OK	( None )	00148S	Site 1	SnapShot-150		None	No
837	2018-11-03 14:00:10	Data set	OK	( None )	00148S	Site 1	Quick Prime-3		None	No
838	2018-11-03 14:00:18	Data set	OK	( None )	00148S	Site 1	PVs-P		None	No
839	2018-11-03 14:00:46	Data set	OK	( None )	00148S	Site 1	NPFE		None	No											None	No	0.97354	0.87889	1.35214	1.19545	12.317	0.0532348	20.6108	35.0571
842	2018-11-03 14:01:20	Data set	OK	( None )	00148S	Site 1	Deep Inflation		None	No
843	2018-11-03 14:01:32	Data set	OK	( None )	00148S	Site 1	SnapShot-150		None	No
844	2018-11-03 14:01:38	Data set	OK	( None )	00148S	Site 1	Quick Prime-3		None	No
845	2018-11-03 14:01:47	Data set	OK	( None )	00148S	Site 1	PVs-P		None	No
846	2018-11-03 14:02:15	Data set	OK	( None )	00148S	Site 1	NPFE		None	No											None	No	0.943654	0.847921	1.36761	1.03029	12.1544	-0.00404919	20.0078	35.3188
849	2018-11-03 14:02:48	Data set	OK	( None )	00148S	Site 1	Deep Inflation		None	No
850	2018-11-03 14:03:01	Data set	OK	( None )	00148S	Site 1	SnapShot-150		None	No
851	2018-11-03 14:03:07	Data set	OK	( None )	00148S	Site 1	Quick Prime-3		None	No
852	2018-11-03 14:03:15	Data set	OK	( None )	00148S	Site 1	PVs-P		None	No
853	2018-11-03 14:03:43	Data set	OK	( None )	00148S	Site 1	NPFE		None	No											None	No	0.995267	0.862565	1.32702	0.579718	11.7482	0.258221	21.2289	35.4979
856	2018-11-03 14:04:31	Nebulizer	OK	( None )	00148S	Site 1	Nebulizer		None	No				None	No	0	0
862	2018-11-03 14:06:22	Data set	OK	( None )	00148S	Site 1	Deep Inflation		None	No
863	2018-11-03 14:06:34	Data set	OK	( None )	00148S	Site 1	SnapShot-150		None	No
864	2018-11-03 14:06:40	Data set	OK	( None )	00148S	Site 1	Quick Prime-3		None	No
865	2018-11-03 14:06:49	Data set	OK	( None )	00148S	Site 1	PVs-P		None	No
866	2018-11-03 14:07:17	Data set	OK	( None )	00148S	Site 1	NPFE		None	No											None	No	0.896466	0.824182	1.31833	0.655496	10.059	0.20692	25.9798	35.9007
869	2018-11-03 14:07:50	Data set	OK	( None )	00148S	Site 1	Deep Inflation		None	No
870	2018-11-03 14:08:02	Data set	OK	( None )	00148S	Site 1	SnapShot-150		None	No
871	2018-11-03 14:08:09	Data set	OK	( None )	00148S	Site 1	Quick Prime-3		None	No
872	2018-11-03 14:08:17	Data set	OK	( None )	00148S	Site 1	PVs-P		None	No
873	2018-11-03 14:08:45	Data set	OK	( None )	00148S	Site 1	NPFE		None	No											None	No	0.954005	0.846512	1.34367	0.831302	10.3216	0.192499	23.6648	35.9852
876	2018-11-03 14:09:19	Data set	OK	( None )	00148S	Site 1	Deep Inflation		None	No
877	2018-11-03 14:09:31	Data set	OK	( None )	00148S	Site 1	SnapShot-150		None	No
878	2018-11-03 14:09:37	Data set	OK	( None )	00148S	Site 1	Quick Prime-3		None	No
879	2018-11-03 14:09:45	Data set	OK	( None )	00148S	Site 1	PVs-P		None	No
880	2018-11-03 14:10:14	Data set	OK	( None )	00148S	Site 1	NPFE		None	No											None	No	1.03285	0.919659	1.41486	0.864279	9.29399	0.203338	23.6955	36.6386
890	2018-11-03 14:23:16	Data set	OK	( None )	00128C	Site 1	Deep Inflation		None	No
895	2018-11-03 14:24:41	Data set	OK	( None )	00128C	Site 1	Deep Inflation		None	No
896	2018-11-03 14:24:53	Data set	OK	( None )	00128C	Site 1	SnapShot-150		None	No
897	2018-11-03 14:24:59	Data set	OK	( None )	00128C	Site 1	Quick Prime-3		None	No
898	2018-11-03 14:25:07	Data set	OK	( None )	00128C	Site 1	PVs-P		None	No
899	2018-11-03 14:25:36	Data set	OK	( None )	00128C	Site 1	NPFE		None	No											None	No	1.61336	1.43799	1.75365	0.975532	11.254	0.375466	29.0985	36.9657
902	2018-11-03 14:26:09	Data set	OK	( None )	00128C	Site 1	Deep Inflation		None	No
903	2018-11-03 14:26:21	Data set	OK	( None )	00128C	Site 1	SnapShot-150		None	No
904	2018-11-03 14:26:28	Data set	OK	( None )	00128C	Site 1	Quick Prime-3		None	No
905	2018-11-03 14:26:36	Data set	OK	( None )	00128C	Site 1	PVs-P		None	No
906	2018-11-03 14:27:04	Data set	OK	( None )	00128C	Site 1	NPFE		None	No											None	No	1.5834	1.41314	1.70258	1.31309	10.3219	0.00338422	30.6538	38.4125
909	2018-11-03 14:27:37	Data set	OK	( None )	00128C	Site 1	Deep Inflation		None	No
910	2018-11-03 14:27:50	Data set	OK	( None )	00128C	Site 1	SnapShot-150		None	No
911	2018-11-03 14:27:56	Data set	OK	( None )	00128C	Site 1	Quick Prime-3		None	No
912	2018-11-03 14:28:04	Data set	OK	( None )	00128C	Site 1	PVs-P		None	No
913	2018-11-03 14:28:32	Data set	OK	( None )	00128C	Site 1	NPFE		None	No											None	No	1.58326	1.40734	1.75918	1.53572	11.7734	0.203409	29.7291	37.8286
916	2018-11-03 14:28:51	Nebulizer	OK	( None )	00128C	Site 1	Nebulizer		None	No				None	No	0	0
921	2018-11-03 14:30:34	Data set	OK	( None )	00128C	Site 1	Deep Inflation		None	No
922	2018-11-03 14:30:46	Data set	OK	( None )	00128C	Site 1	SnapShot-150		None	No
923	2018-11-03 14:30:52	Data set	OK	( None )	00128C	Site 1	Quick Prime-3		None	No
924	2018-11-03 14:31:00	Data set	OK	( None )	00128C	Site 1	PVs-P		None	No
925	2018-11-03 14:31:29	Data set	OK	( None )	00128C	Site 1	NPFE		None	No											None	No	1.55422	1.38343	1.70794	1.37037	16.1705	0.0125308	29.3288	37.4788
928	2018-11-03 14:32:02	Data set	OK	( None )	00128C	Site 1	Deep Inflation		None	No
929	2018-11-03 14:32:14	Data set	OK	( None )	00128C	Site 1	SnapShot-150		None	No
930	2018-11-03 14:32:21	Data set	OK	( None )	00128C	Site 1	Quick Prime-3		None	No
931	2018-11-03 14:32:29	Data set	OK	( None )	00128C	Site 1	PVs-P		None	No
932	2018-11-03 14:32:57	Data set	OK	( None )	00128C	Site 1	NPFE		None	No											None	No	1.63329	1.47523	1.75623	1.51092	18.2464	0.0550026	27.7612	36.9273
935	2018-11-03 14:33:31	Data set	OK	( None )	00128C	Site 1	Deep Inflation		None	No
936	2018-11-03 14:33:43	Data set	OK	( None )	00128C	Site 1	SnapShot-150		None	No
937	2018-11-03 14:33:49	Data set	OK	( None )	00128C	Site 1	Quick Prime-3		None	No
938	2018-11-03 14:33:58	Data set	OK	( None )	00128C	Site 1	PVs-P		None	No
939	2018-11-03 14:34:26	Data set	OK	( None )	00128C	Site 1	NPFE		None	No											None	No	1.54396	1.35733	1.69666	1.66756	18.9753	0.146481	28.2219	37.0797
1290	2018-11-03 15:59:58	Data set	OK	( None )	00123C	Site 1	Deep Inflation		None	No
1291	2018-11-03 16:00:10	Data set	OK	( None )	00123C	Site 1	SnapShot-150		None	No
1292	2018-11-03 16:00:17	Data set	OK	( None )	00123C	Site 1	Quick Prime-3		None	No
1293	2018-11-03 16:00:25	Data set	OK	( None )	00123C	Site 1	PVs-P		None	No
1294	2018-11-03 16:00:53	Data set	OK	( None )	00123C	Site 1	NPFE		None	No											None	No	1.48437	1.33916	1.61344	1.57729	7.84196	0.156048	31.6824	43.364
1297	2018-11-03 16:01:27	Data set	OK	( None )	00123C	Site 1	Deep Inflation		None	No
1298	2018-11-03 16:01:39	Data set	OK	( None )	00123C	Site 1	SnapShot-150		None	No
1299	2018-11-03 16:01:45	Data set	OK	( None )	00123C	Site 1	Quick Prime-3		None	No
1300	2018-11-03 16:01:54	Data set	OK	( None )	00123C	Site 1	PVs-P		None	No
1301	2018-11-03 16:02:22	Data set	OK	( None )	00123C	Site 1	NPFE		None	No											None	No	1.53013	1.32835	1.65863	0.495168	8.74877	0.580008	30.7332	42.719
1304	2018-11-03 16:02:56	Data set	OK	( None )	00123C	Site 1	Deep Inflation		None	No
1305	2018-11-03 16:03:08	Data set	OK	( None )	00123C	Site 1	SnapShot-150		None	No
1306	2018-11-03 16:03:14	Data set	OK	( None )	00123C	Site 1	Quick Prime-3		None	No
1307	2018-11-03 16:03:22	Data set	OK	( None )	00123C	Site 1	PVs-P		None	No
1308	2018-11-03 16:03:50	Data set	OK	( None )	00123C	Site 1	NPFE		None	No											None	No	1.61699	1.37879	1.68146	1.35296	9.25518	0.0863438	31.5499	40.9943
1311	2018-11-03 16:04:32	Nebulizer	OK	( None )	00123C	Site 1	Nebulizer		None	No				None	No	0	0
1317	2018-11-03 16:06:08	Data set	OK	( None )	00123C	Site 1	Deep Inflation		None	No
1318	2018-11-03 16:06:20	Data set	OK	( None )	00123C	Site 1	SnapShot-150		None	No
1319	2018-11-03 16:06:26	Data set	OK	( None )	00123C	Site 1	Quick Prime-3		None	No
1320	2018-11-03 16:06:34	Data set	OK	( None )	00123C	Site 1	PVs-P		None	No
1321	2018-11-03 16:07:02	Data set	OK	( None )	00123C	Site 1	NPFE		None	No											None	No	1.58295	1.42976	1.7021	1.59759	7.48802	0.479564	30.1718	44.7345
1324	2018-11-03 16:07:36	Data set	OK	( None )	00123C	Site 1	Deep Inflation		None	No
1325	2018-11-03 16:07:48	Data set	OK	( None )	00123C	Site 1	SnapShot-150		None	No
1326	2018-11-03 16:07:54	Data set	OK	( None )	00123C	Site 1	Quick Prime-3		None	No
1327	2018-11-03 16:08:03	Data set	OK	( None )	00123C	Site 1	PVs-P		None	No
1328	2018-11-03 16:08:31	Data set	OK	( None )	00123C	Site 1	NPFE		None	No											None	No	1.57311	1.39832	1.7479	1.63664	7.48589	0.122848	30.165	45.048
1331	2018-11-03 16:09:04	Data set	OK	( None )	00123C	Site 1	Deep Inflation		None	No
1332	2018-11-03 16:09:16	Data set	OK	( None )	00123C	Site 1	SnapShot-150		None	No
1333	2018-11-03 16:09:23	Data set	OK	( None )	00123C	Site 1	Quick Prime-3		None	No
1334	2018-11-03 16:09:31	Data set	OK	( None )	00123C	Site 1	PVs-P		None	No
1335	2018-11-03 16:09:59	Data set	OK	( None )	00123C	Site 1	NPFE		None	No											None	No	1.51515	1.34491	1.70241	1.20911	9.02437	0.114478	32.6102	45.0093
2269	2018-11-04 11:21:43	Data set	OK	( None )	00126C	Site 1	Deep Inflation		None	No
2270	2018-11-04 11:21:55	Data set	OK	( None )	00126C	Site 1	SnapShot-150		None	No
2271	2018-11-04 11:22:01	Data set	OK	( None )	00126C	Site 1	Quick Prime-3		None	No
2272	2018-11-04 11:22:09	Data set	OK	( None )	00126C	Site 1	PVs-P		None	No
2273	2018-11-04 11:22:37	Data set	OK	( None )	00126C	Site 1	NPFE		None	No											None	No	1.64056	1.47831	1.80282	0.822638	10.5858	0.111425	37.4081	40.9379
2276	2018-11-04 11:23:11	Data set	OK	( None )	00126C	Site 1	Deep Inflation		None	No
2277	2018-11-04 11:23:23	Data set	OK	( None )	00126C	Site 1	SnapShot-150		None	No
2278	2018-11-04 11:23:29	Data set	OK	( None )	00126C	Site 1	Quick Prime-3		None	No
2279	2018-11-04 11:23:38	Data set	OK	( None )	00126C	Site 1	PVs-P		None	No
2280	2018-11-04 11:24:06	Data set	OK	( None )	00126C	Site 1	NPFE		None	No											None	No	1.65174	1.4363	1.79537	1.31272	10.2165	0.463744	38.152	41.767
2283	2018-11-04 11:24:40	Data set	OK	( None )	00126C	Site 1	Deep Inflation		None	No
2284	2018-11-04 11:24:52	Data set	OK	( None )	00126C	Site 1	SnapShot-150		None	No
2285	2018-11-04 11:24:58	Data set	OK	( None )	00126C	Site 1	Quick Prime-3		None	No
2286	2018-11-04 11:25:06	Data set	OK	( None )	00126C	Site 1	PVs-P		None	No
2287	2018-11-04 11:25:35	Data set	OK	( None )	00126C	Site 1	NPFE		None	No											None	No	1.66683	1.51867	1.85204	1.89055	7.53868	0.234032	38.3477	43.3182
2290	2018-11-04 11:25:53	Nebulizer	OK	( None )	00126C	Site 1	Nebulizer		None	No				None	No	0	0
2296	2018-11-04 11:27:43	Data set	OK	( None )	00126C	Site 1	Deep Inflation		None	No
2297	2018-11-04 11:27:55	Data set	OK	( None )	00126C	Site 1	SnapShot-150		None	No
2298	2018-11-04 11:28:02	Data set	OK	( None )	00126C	Site 1	Quick Prime-3		None	No
2299	2018-11-04 11:28:10	Data set	OK	( None )	00126C	Site 1	PVs-P		None	No
2300	2018-11-04 11:28:38	Data set	OK	( None )	00126C	Site 1	NPFE		None	No											None	No	1.70672	1.51917	1.87551	1.59198	11.8362	0.332175	37.107	40.0543
2303	2018-11-04 11:29:12	Data set	OK	( None )	00126C	Site 1	Deep Inflation		None	No
2304	2018-11-04 11:29:24	Data set	OK	( None )	00126C	Site 1	SnapShot-150		None	No
2305	2018-11-04 11:29:30	Data set	OK	( None )	00126C	Site 1	Quick Prime-3		None	No
2306	2018-11-04 11:29:38	Data set	OK	( None )	00126C	Site 1	PVs-P		None	No
2307	2018-11-04 11:30:07	Data set	OK	( None )	00126C	Site 1	NPFE		None	No											None	No	1.77643	1.62362	1.91014	1.58764	9.66909	0.00670245	37.9243	41.2095
2310	2018-11-04 11:30:40	Data set	OK	( None )	00126C	Site 1	Deep Inflation		None	No
2311	2018-11-04 11:30:52	Data set	OK	( None )	00126C	Site 1	SnapShot-150		None	No
2312	2018-11-04 11:30:58	Data set	OK	( None )	00126C	Site 1	Quick Prime-3		None	No
2313	2018-11-04 11:31:07	Data set	OK	( None )	00126C	Site 1	PVs-P		None	No
2314	2018-11-04 11:31:35	Data set	OK	( None )	00126C	Site 1	NPFE		None	No											None	No	1.7488	1.57772	1.90087	2.81723	7.69342	0.0587173	37.7788	41.7313

## Sheet: Lung function measurement2
Study:		Default Study
Exported from:		flexiWare Version 8.0, Service Pack 2
Export Scenario:		Parameters
Export timestamp:		2018-11-04 16:38:24
Event Details
Event ID	Timestamp	Type	Status	Details & Comments	Subject	Site	Export Item	Excluded	Rn	G	H
									cmH2O.s/mL	cmH2O/mL	cmH2O/mL
404	2018-11-03 08:20:05	Nebulizer cal	OK	Nebulizer 1	( no subject )	Site 1
442	2018-11-03 08:58:20	Nebulizer	OK	( None )	00145S	Site 1	Nebulizer
443	2018-11-03 09:19:07	Data set	OK	( None )	00145S	Site 1	Deep Inflation
444	2018-11-03 09:19:26	Data set	OK	( None )	00145S	Site 1	Deep Inflation
445	2018-11-03 09:19:57	Data set	OK	( None )	00145S	Site 1	Deep Inflation
450	2018-11-03 09:22:07	Data set	OK	( None )	00145S	Site 1	Deep Inflation
451	2018-11-03 09:22:19	Data set	OK	( None )	00145S	Site 1	SnapShot-150
452	2018-11-03 09:22:25	Data set	2 errors	( None )	00145S	Site 1	Quick Prime-3	No	0.312427	3.0131	16.749
453	2018-11-03 09:22:34	Data set	OK	( None )	00145S	Site 1	PVs-P
454	2018-11-03 09:23:02	Data set	OK	( None )	00145S	Site 1	NPFE
457	2018-11-03 09:23:36	Data set	OK	( None )	00145S	Site 1	Deep Inflation
458	2018-11-03 09:23:48	Data set	OK	( None )	00145S	Site 1	SnapShot-150
459	2018-11-03 09:23:54	Data set	1 error	( None )	00145S	Site 1	Quick Prime-3	No	0.363968	2.97967	15.4516
460	2018-11-03 09:24:02	Data set	OK	( None )	00145S	Site 1	PVs-P
461	2018-11-03 09:24:31	Data set	OK	( None )	00145S	Site 1	NPFE
464	2018-11-03 09:25:04	Data set	OK	( None )	00145S	Site 1	Deep Inflation
465	2018-11-03 09:25:16	Data set	OK	( None )	00145S	Site 1	SnapShot-150
466	2018-11-03 09:25:23	Data set	1 error	( None )	00145S	Site 1	Quick Prime-3	No	0.341736	2.88933	15.3641
467	2018-11-03 09:25:31	Data set	OK	( None )	00145S	Site 1	PVs-P
468	2018-11-03 09:25:59	Data set	OK	( None )	00145S	Site 1	NPFE
470	2018-11-03 09:27:08	Data set	OK	( None )	00145S	Site 1	Deep Inflation
471	2018-11-03 09:27:29	Data set	OK	( None )	00145S	Site 1	Deep Inflation
473	2018-11-03 09:28:00	Data set	OK	( None )	00145S	Site 1	Quick Prime-3	No	0.286111	3.30143	16.5011
476	2018-11-03 09:34:06	Nebulizer	OK	( None )	00145S	Site 1	Nebulizer
481	2018-11-03 09:37:11	Data set	OK	( None )	00145S	Site 1	Deep Inflation
482	2018-11-03 09:37:23	Data set	OK	( None )	00145S	Site 1	SnapShot-150
483	2018-11-03 09:37:29	Data set	OK	( None )	00145S	Site 1	Quick Prime-3	No	0.265431	3.43593	16.5638
484	2018-11-03 09:37:38	Data set	OK	( None )	00145S	Site 1	PVs-P
485	2018-11-03 09:38:06	Data set	OK	( None )	00145S	Site 1	NPFE
488	2018-11-03 09:38:38	Data set	OK	( None )	00145S	Site 1	Deep Inflation
489	2018-11-03 09:38:50	Data set	OK	( None )	00145S	Site 1	SnapShot-150
490	2018-11-03 09:38:56	Data set	OK	( None )	00145S	Site 1	Quick Prime-3	No	0.254379	3.48262	16.7987
491	2018-11-03 09:39:05	Data set	OK	( None )	00145S	Site 1	PVs-P
492	2018-11-03 09:39:33	Data set	OK	( None )	00145S	Site 1	NPFE
495	2018-11-03 09:40:06	Data set	OK	( None )	00145S	Site 1	Deep Inflation
496	2018-11-03 09:40:18	Data set	OK	( None )	00145S	Site 1	SnapShot-150
497	2018-11-03 09:40:25	Data set	OK	( None )	00145S	Site 1	Quick Prime-3	No	0.252742	3.30416	15.4529
498	2018-11-03 09:40:33	Data set	OK	( None )	00145S	Site 1	PVs-P
499	2018-11-03 09:41:01	Data set	OK	( None )	00145S	Site 1	NPFE
714	2018-11-03 13:08:25	Data set	OK	( None )	00144S	Site 1	Deep Inflation
719	2018-11-03 13:09:35	Data set	OK	( None )	00144S	Site 1	Deep Inflation
720	2018-11-03 13:09:48	Data set	OK	( None )	00144S	Site 1	SnapShot-150
721	2018-11-03 13:09:54	Data set	OK	( None )	00144S	Site 1	Quick Prime-3	No	0.263445	3.63125	14.7815
722	2018-11-03 13:10:02	Data set	OK	( None )	00144S	Site 1	PVs-P
723	2018-11-03 13:10:30	Data set	OK	( None )	00144S	Site 1	NPFE
726	2018-11-03 13:11:04	Data set	OK	( None )	00144S	Site 1	Deep Inflation
727	2018-11-03 13:11:16	Data set	OK	( None )	00144S	Site 1	SnapShot-150
728	2018-11-03 13:11:22	Data set	OK	( None )	00144S	Site 1	Quick Prime-3	No	0.247986	3.56571	15.6839
729	2018-11-03 13:11:30	Data set	OK	( None )	00144S	Site 1	PVs-P
730	2018-11-03 13:11:59	Data set	OK	( None )	00144S	Site 1	NPFE
733	2018-11-03 13:12:32	Data set	OK	( None )	00144S	Site 1	Deep Inflation
734	2018-11-03 13:12:45	Data set	OK	( None )	00144S	Site 1	SnapShot-150
735	2018-11-03 13:12:51	Data set	OK	( None )	00144S	Site 1	Quick Prime-3	No	0.231768	3.44045	15.817
736	2018-11-03 13:12:59	Data set	OK	( None )	00144S	Site 1	PVs-P
737	2018-11-03 13:13:27	Data set	OK	( None )	00144S	Site 1	NPFE
740	2018-11-03 13:13:54	Nebulizer	OK	( None )	00144S	Site 1	Nebulizer
745	2018-11-03 13:15:27	Data set	OK	( None )	00144S	Site 1	Deep Inflation
746	2018-11-03 13:15:39	Data set	OK	( None )	00144S	Site 1	SnapShot-150
747	2018-11-03 13:15:45	Data set	OK	( None )	00144S	Site 1	Quick Prime-3	No	0.228663	3.57911	14.9899
748	2018-11-03 13:15:53	Data set	OK	( None )	00144S	Site 1	PVs-P
749	2018-11-03 13:16:22	Data set	OK	( None )	00144S	Site 1	NPFE
752	2018-11-03 13:16:55	Data set	OK	( None )	00144S	Site 1	Deep Inflation
753	2018-11-03 13:17:07	Data set	OK	( None )	00144S	Site 1	SnapShot-150
754	2018-11-03 13:17:13	Data set	OK	( None )	00144S	Site 1	Quick Prime-3	No	0.244617	3.51063	14.3217
755	2018-11-03 13:17:21	Data set	OK	( None )	00144S	Site 1	PVs-P
756	2018-11-03 13:17:50	Data set	OK	( None )	00144S	Site 1	NPFE
759	2018-11-03 13:18:22	Data set	OK	( None )	00144S	Site 1	Deep Inflation
760	2018-11-03 13:18:34	Data set	OK	( None )	00144S	Site 1	SnapShot-150
761	2018-11-03 13:18:40	Data set	OK	( None )	00144S	Site 1	Quick Prime-3	No	0.234251	3.393	16.2627
762	2018-11-03 13:18:49	Data set	OK	( None )	00144S	Site 1	PVs-P
763	2018-11-03 13:19:17	Data set	OK	( None )	00144S	Site 1	NPFE		None	No											None	No	0.943963	0.832908	1.38818	0.660254	9.54009	0.174659	23.4543	42.4602
829	2018-11-03 13:58:14	Data set	OK	( None )	00148S	Site 1	Deep Inflation
835	2018-11-03 13:59:51	Data set	OK	( None )	00148S	Site 1	Deep Inflation
836	2018-11-03 14:00:04	Data set	OK	( None )	00148S	Site 1	SnapShot-150
837	2018-11-03 14:00:10	Data set	OK	( None )	00148S	Site 1	Quick Prime-3	No	0.247588	2.73376	15.7633
838	2018-11-03 14:00:18	Data set	OK	( None )	00148S	Site 1	PVs-P
839	2018-11-03 14:00:46	Data set	OK	( None )	00148S	Site 1	NPFE
842	2018-11-03 14:01:20	Data set	OK	( None )	00148S	Site 1	Deep Inflation
843	2018-11-03 14:01:32	Data set	OK	( None )	00148S	Site 1	SnapShot-150
844	2018-11-03 14:01:38	Data set	OK	( None )	00148S	Site 1	Quick Prime-3	No	0.230707	2.85071	16.4699
845	2018-11-03 14:01:47	Data set	OK	( None )	00148S	Site 1	PVs-P
846	2018-11-03 14:02:15	Data set	OK	( None )	00148S	Site 1	NPFE
849	2018-11-03 14:02:48	Data set	OK	( None )	00148S	Site 1	Deep Inflation
850	2018-11-03 14:03:01	Data set	OK	( None )	00148S	Site 1	SnapShot-150
851	2018-11-03 14:03:07	Data set	OK	( None )	00148S	Site 1	Quick Prime-3	No	0.230655	3.0149	15.2627
852	2018-11-03 14:03:15	Data set	OK	( None )	00148S	Site 1	PVs-P
853	2018-11-03 14:03:43	Data set	OK	( None )	00148S	Site 1	NPFE
856	2018-11-03 14:04:31	Nebulizer	OK	( None )	00148S	Site 1	Nebulizer
862	2018-11-03 14:06:22	Data set	OK	( None )	00148S	Site 1	Deep Inflation
863	2018-11-03 14:06:34	Data set	OK	( None )	00148S	Site 1	SnapShot-150
864	2018-11-03 14:06:40	Data set	OK	( None )	00148S	Site 1	Quick Prime-3	No	0.234226	3.04707	17.4193
865	2018-11-03 14:06:49	Data set	OK	( None )	00148S	Site 1	PVs-P
866	2018-11-03 14:07:17	Data set	OK	( None )	00148S	Site 1	NPFE
869	2018-11-03 14:07:50	Data set	OK	( None )	00148S	Site 1	Deep Inflation
870	2018-11-03 14:08:02	Data set	OK	( None )	00148S	Site 1	SnapShot-150
871	2018-11-03 14:08:09	Data set	OK	( None )	00148S	Site 1	Quick Prime-3	No	0.232945	2.99066	16.8348
872	2018-11-03 14:08:17	Data set	OK	( None )	00148S	Site 1	PVs-P
873	2018-11-03 14:08:45	Data set	OK	( None )	00148S	Site 1	NPFE
876	2018-11-03 14:09:19	Data set	OK	( None )	00148S	Site 1	Deep Inflation
877	2018-11-03 14:09:31	Data set	OK	( None )	00148S	Site 1	SnapShot-150
878	2018-11-03 14:09:37	Data set	OK	( None )	00148S	Site 1	Quick Prime-3	No	0.208886	3.22684	16.3901
879	2018-11-03 14:09:45	Data set	OK	( None )	00148S	Site 1	PVs-P
880	2018-11-03 14:10:14	Data set	OK	( None )	00148S	Site 1	NPFE
890	2018-11-03 14:23:16	Data set	OK	( None )	00128C	Site 1	Deep Inflation
895	2018-11-03 14:24:41	Data set	OK	( None )	00128C	Site 1	Deep Inflation
896	2018-11-03 14:24:53	Data set	OK	( None )	00128C	Site 1	SnapShot-150
897	2018-11-03 14:24:59	Data set	OK	( None )	00128C	Site 1	Quick Prime-3	No	0.201526	3.99474	21.6004
898	2018-11-03 14:25:07	Data set	OK	( None )	00128C	Site 1	PVs-P
899	2018-11-03 14:25:36	Data set	OK	( None )	00128C	Site 1	NPFE
902	2018-11-03 14:26:09	Data set	OK	( None )	00128C	Site 1	Deep Inflation
903	2018-11-03 14:26:21	Data set	OK	( None )	00128C	Site 1	SnapShot-150
904	2018-11-03 14:26:28	Data set	OK	( None )	00128C	Site 1	Quick Prime-3	No	0.216762	3.91542	20.4938
905	2018-11-03 14:26:36	Data set	OK	( None )	00128C	Site 1	PVs-P
906	2018-11-03 14:27:04	Data set	OK	( None )	00128C	Site 1	NPFE
909	2018-11-03 14:27:37	Data set	OK	( None )	00128C	Site 1	Deep Inflation
910	2018-11-03 14:27:50	Data set	OK	( None )	00128C	Site 1	SnapShot-150
911	2018-11-03 14:27:56	Data set	OK	( None )	00128C	Site 1	Quick Prime-3	No	0.231242	3.91577	21.0956
912	2018-11-03 14:28:04	Data set	OK	( None )	00128C	Site 1	PVs-P
913	2018-11-03 14:28:32	Data set	OK	( None )	00128C	Site 1	NPFE
916	2018-11-03 14:28:51	Nebulizer	OK	( None )	00128C	Site 1	Nebulizer
921	2018-11-03 14:30:34	Data set	OK	( None )	00128C	Site 1	Deep Inflation
922	2018-11-03 14:30:46	Data set	OK	( None )	00128C	Site 1	SnapShot-150
923	2018-11-03 14:30:52	Data set	OK	( None )	00128C	Site 1	Quick Prime-3	No	0.229202	4.048	19.8273
924	2018-11-03 14:31:00	Data set	OK	( None )	00128C	Site 1	PVs-P
925	2018-11-03 14:31:29	Data set	OK	( None )	00128C	Site 1	NPFE
928	2018-11-03 14:32:02	Data set	OK	( None )	00128C	Site 1	Deep Inflation
929	2018-11-03 14:32:14	Data set	OK	( None )	00128C	Site 1	SnapShot-150
930	2018-11-03 14:32:21	Data set	OK	( None )	00128C	Site 1	Quick Prime-3	No	0.231673	3.81144	20.5975
931	2018-11-03 14:32:29	Data set	OK	( None )	00128C	Site 1	PVs-P
932	2018-11-03 14:32:57	Data set	OK	( None )	00128C	Site 1	NPFE
935	2018-11-03 14:33:31	Data set	OK	( None )	00128C	Site 1	Deep Inflation
936	2018-11-03 14:33:43	Data set	OK	( None )	00128C	Site 1	SnapShot-150
937	2018-11-03 14:33:49	Data set	OK	( None )	00128C	Site 1	Quick Prime-3	No	0.232373	3.78441	19.5287
938	2018-11-03 14:33:58	Data set	OK	( None )	00128C	Site 1	PVs-P
939	2018-11-03 14:34:26	Data set	OK	( None )	00128C	Site 1	NPFE
1290	2018-11-03 15:59:58	Data set	OK	( None )	00123C	Site 1	Deep Inflation
1291	2018-11-03 16:00:10	Data set	OK	( None )	00123C	Site 1	SnapShot-150
1292	2018-11-03 16:00:17	Data set	OK	( None )	00123C	Site 1	Quick Prime-3	No	0.238895	3.61773	21.0642
1293	2018-11-03 16:00:25	Data set	OK	( None )	00123C	Site 1	PVs-P
1294	2018-11-03 16:00:53	Data set	OK	( None )	00123C	Site 1	NPFE
1297	2018-11-03 16:01:27	Data set	OK	( None )	00123C	Site 1	Deep Inflation
1298	2018-11-03 16:01:39	Data set	OK	( None )	00123C	Site 1	SnapShot-150
1299	2018-11-03 16:01:45	Data set	OK	( None )	00123C	Site 1	Quick Prime-3	No	0.227408	3.53927	19.5708
1300	2018-11-03 16:01:54	Data set	OK	( None )	00123C	Site 1	PVs-P
1301	2018-11-03 16:02:22	Data set	OK	( None )	00123C	Site 1	NPFE
1304	2018-11-03 16:02:56	Data set	OK	( None )	00123C	Site 1	Deep Inflation
1305	2018-11-03 16:03:08	Data set	OK	( None )	00123C	Site 1	SnapShot-150
1306	2018-11-03 16:03:14	Data set	OK	( None )	00123C	Site 1	Quick Prime-3	No	0.221147	3.73805	19.2828
1307	2018-11-03 16:03:22	Data set	OK	( None )	00123C	Site 1	PVs-P
1308	2018-11-03 16:03:50	Data set	OK	( None )	00123C	Site 1	NPFE
1311	2018-11-03 16:04:32	Nebulizer	OK	( None )	00123C	Site 1	Nebulizer
1317	2018-11-03 16:06:08	Data set	OK	( None )	00123C	Site 1	Deep Inflation
1318	2018-11-03 16:06:20	Data set	OK	( None )	00123C	Site 1	SnapShot-150
1319	2018-11-03 16:06:26	Data set	OK	( None )	00123C	Site 1	Quick Prime-3	No	0.191173	3.63121	20.7628
1320	2018-11-03 16:06:34	Data set	OK	( None )	00123C	Site 1	PVs-P
1321	2018-11-03 16:07:02	Data set	OK	( None )	00123C	Site 1	NPFE
1324	2018-11-03 16:07:36	Data set	OK	( None )	00123C	Site 1	Deep Inflation
1325	2018-11-03 16:07:48	Data set	OK	( None )	00123C	Site 1	SnapShot-150
1326	2018-11-03 16:07:54	Data set	OK	( None )	00123C	Site 1	Quick Prime-3	No	0.19755	3.69122	19.8805
1327	2018-11-03 16:08:03	Data set	OK	( None )	00123C	Site 1	PVs-P
1328	2018-11-03 16:08:31	Data set	OK	( None )	00123C	Site 1	NPFE
1331	2018-11-03 16:09:04	Data set	OK	( None )	00123C	Site 1	Deep Inflation
1332	2018-11-03 16:09:16	Data set	OK	( None )	00123C	Site 1	SnapShot-150
1333	2018-11-03 16:09:23	Data set	OK	( None )	00123C	Site 1	Quick Prime-3	No	0.200425	3.50185	19.4081
1334	2018-11-03 16:09:31	Data set	OK	( None )	00123C	Site 1	PVs-P
1335	2018-11-03 16:09:59	Data set	OK	( None )	00123C	Site 1	NPFE
2269	2018-11-04 11:21:43	Data set	OK	( None )	00126C	Site 1	Deep Inflation
2270	2018-11-04 11:21:55	Data set	OK	( None )	00126C	Site 1	SnapShot-150
2271	2018-11-04 11:22:01	Data set	OK	( None )	00126C	Site 1	Quick Prime-3	No	0.211761	3.83408	17.8356
2272	2018-11-04 11:22:09	Data set	OK	( None )	00126C	Site 1	PVs-P
2273	2018-11-04 11:22:37	Data set	OK	( None )	00126C	Site 1	NPFE
2276	2018-11-04 11:23:11	Data set	OK	( None )	00126C	Site 1	Deep Inflation
2277	2018-11-04 11:23:23	Data set	OK	( None )	00126C	Site 1	SnapShot-150
2278	2018-11-04 11:23:29	Data set	OK	( None )	00126C	Site 1	Quick Prime-3	No	0.219457	3.76843	18.3383
2279	2018-11-04 11:23:38	Data set	OK	( None )	00126C	Site 1	PVs-P
2280	2018-11-04 11:24:06	Data set	OK	( None )	00126C	Site 1	NPFE
2283	2018-11-04 11:24:40	Data set	OK	( None )	00126C	Site 1	Deep Inflation
2284	2018-11-04 11:24:52	Data set	OK	( None )	00126C	Site 1	SnapShot-150
2285	2018-11-04 11:24:58	Data set	OK	( None )	00126C	Site 1	Quick Prime-3	No	0.211883	3.89574	18.1362
2286	2018-11-04 11:25:06	Data set	OK	( None )	00126C	Site 1	PVs-P
2287	2018-11-04 11:25:35	Data set	OK	( None )	00126C	Site 1	NPFE
2290	2018-11-04 11:25:53	Nebulizer	OK	( None )	00126C	Site 1	Nebulizer
2296	2018-11-04 11:27:43	Data set	OK	( None )	00126C	Site 1	Deep Inflation
2297	2018-11-04 11:27:55	Data set	OK	( None )	00126C	Site 1	SnapShot-150
2298	2018-11-04 11:28:02	Data set	OK	( None )	00126C	Site 1	Quick Prime-3	No	0.21253	3.90745	19.3986
2299	2018-11-04 11:28:10	Data set	OK	( None )	00126C	Site 1	PVs-P
2300	2018-11-04 11:28:38	Data set	OK	( None )	00126C	Site 1	NPFE
2303	2018-11-04 11:29:12	Data set	OK	( None )	00126C	Site 1	Deep Inflation
2304	2018-11-04 11:29:24	Data set	OK	( None )	00126C	Site 1	SnapShot-150
2305	2018-11-04 11:29:30	Data set	OK	( None )	00126C	Site 1	Quick Prime-3	No	0.203455	3.9644	18.9268
2306	2018-11-04 11:29:38	Data set	OK	( None )	00126C	Site 1	PVs-P
2307	2018-11-04 11:30:07	Data set	OK	( None )	00126C	Site 1	NPFE
2310	2018-11-04 11:30:40	Data set	OK	( None )	00126C	Site 1	Deep Inflation
2311	2018-11-04 11:30:52	Data set	OK	( None )	00126C	Site 1	SnapShot-150
2312	2018-11-04 11:30:58	Data set	OK	( None )	00126C	Site 1	Quick Prime-3	No	0.197678	3.92058	17.8661
2313	2018-11-04 11:31:07	Data set	OK	( None )	00126C	Site 1	PVs-P
2314	2018-11-04 11:31:35	Data set	OK	( None )	00126C	Site 1	NPFE
