# Supplementary material for: Associative analysis of multi-omics data indicates that acetylation modification is widely involved in cigarette smoke-induced chronic obstructive pulmonary disease
Source: Front Med (Lausanne). 2023 Jan 12;9:1030644. doi: 10.3389/fmed.2022.1030644 (PMC9877466; doi:10.3389/fmed.2022.1030644)
Supplement: Supplementary file 2 [file Table_2.XLS]

## Sheet: Table 1. Protein quantitation
Protein.accession	Transcription.ID	Protein.description	Ratio	P.value	log2FC	log10p	Regulation
A0A087WPF7	319974	Autism susceptibility gene 2 protein homolog OS=Mus musculus OX=10090 GN=Auts2	NA	NA	NA	NA	unchange
A0JLY1	75051	Coiled-coil domain-containing protein 173 OS=Mus musculus OX=10090 GN=Ccdc173	0.876	0.00182	-0.190997	2.73993	unchange
A1L314	17476	Macrophage-expressed gene 1 protein OS=Mus musculus OX=10090 GN=Mpeg1	0.943	0.271	-0.0846703	0.567031	unchange
A1Y9I9	791260	Transmembrane O-methyltransferase homolog OS=Mus musculus OX=10090 GN=Tomt	1.335	0.0164	0.41684	1.78516	up
A2A432	72584	Cullin-4B OS=Mus musculus OX=10090 GN=Cul4b	0.957	0.132	-0.0634092	0.879426	unchange
A2A4P0	217207	ATP-dependent RNA helicase DHX8 OS=Mus musculus OX=10090 GN=Dhx8	NA	NA	NA	NA	unchange
A2A5R2	99371	Brefeldin A-inhibited guanine nucleotide-exchange protein 2 OS=Mus musculus OX=10090 GN=Arfgef2	1.095	0.00634	0.130931	2.19791	unchange
A2A6Q5	217232	Cell division cycle protein 27 homolog OS=Mus musculus OX=10090 GN=Cdc27	1.309	0.00708	0.388465	2.14997	up
A2A863	192897	Integrin beta-4 OS=Mus musculus OX=10090 GN=Itgb4	0.871	0.0112	-0.199255	1.95078	unchange
A2A8L5	19268	Receptor-type tyrosine-protein phosphatase F OS=Mus musculus OX=10090 GN=Ptprf	1.001	0.999	0.00144197	0.000434512	unchange
A2A8U2	230917	Transmembrane protein 201 OS=Mus musculus OX=10090 GN=Tmem201	0.865	0.0146	-0.209228	1.83565	unchange
A2A8Z1	100273	Oxysterol-binding protein-related protein 9 OS=Mus musculus OX=10090 GN=Osbpl9	1.077	0.0206	0.107018	1.68613	unchange
A2A9C3	230676	KICSTOR complex protein SZT2 OS=Mus musculus OX=10090 GN=Szt2	NA	NA	NA	NA	unchange
A2A9T0	73174	TANK-binding kinase 1-binding protein 1 OS=Mus musculus OX=10090 GN=Tbkbp1	1.008	0.907	0.0114956	0.0423927	unchange
A2AAE1	NA	Uncharacterized protein KIAA1109 OS=Mus musculus OX=10090 GN=Kiaa1109	0.193	0.351	-2.37333	0.454693	unchange
A2AAJ9	380698	Obscurin OS=Mus musculus OX=10090 GN=Obscn	0.567	2.48e-05	-0.818579	4.60555	down
A2AB59	544817	Rho GTPase-activating protein 27 OS=Mus musculus OX=10090 GN=Arhgap27	1.035	0.4	0.0496308	0.39794	unchange
A2ABU4	242702	Myomesin-3 OS=Mus musculus OX=10090 GN=Myom3	0.288	0.0029	-1.79586	2.5376	down
A2ABV5	26896	Mediator of RNA polymerase II transcription subunit 14 OS=Mus musculus OX=10090 GN=Med14	NA	NA	NA	NA	unchange
A2AC93	NA	Dynein intermediate chain 2, axonemal OS=Mus musculus OX=10090 GN=Dnai2	NA	NA	NA	NA	unchange
A2ADA5	433813	tRNA pseudouridine synthase-like 1 OS=Mus musculus OX=10090 GN=Pusl1	0.928	0.409	-0.107803	0.388277	unchange
A2ADY9	68817	Protein DDI1 homolog 2 OS=Mus musculus OX=10090 GN=Ddi2	1.064	0.0579	0.0894982	1.23732	unchange
A2AF47	75974	Dedicator of cytokinesis protein 11 OS=Mus musculus OX=10090 GN=Dock11	0.875	0.179	-0.192645	0.747147	unchange
A2AFS3	NA	UPF0577 protein KIAA1324 OS=Mus musculus OX=10090 GN=Kiaa1324	0.946	0.101	-0.0800879	0.995679	unchange
A2AGB2	620779	Uncharacterized protein C1orf87 homolog OS=Mus musculus OX=10090 GN=Gm12695	0.717	0.00386	-0.479955	2.41341	down
A2AGT5	75786	Cytoskeleton-associated protein 5 OS=Mus musculus OX=10090 GN=Ckap5	0.99	0.679	-0.0144996	0.16813	unchange
A2AIL4	76947	NADH dehydrogenase (ubiquinone) complex I, assembly factor 6 OS=Mus musculus OX=10090 GN=Ndufaf6	0.777	0.116	-0.364013	0.935542	unchange
A2AIV2	NA	Protein virilizer homolog OS=Mus musculus OX=10090 GN=Virma	1.229	0.171	0.297485	0.767004	unchange
A2AIV8	332579	Caspase recruitment domain-containing protein 9 OS=Mus musculus OX=10090 GN=Card9	1.191	0.0811	0.252173	1.09098	unchange
A2AJI0	245877	MAP7 domain-containing protein 1 OS=Mus musculus OX=10090 GN=Map7d1	1.031	0.181	0.0440443	0.742321	unchange
A2AKG8	230393	Focadhesin OS=Mus musculus OX=10090 GN=Focad	0.984	0.807	-0.0232698	0.0931265	unchange
A2AL36	26920	Centriolin OS=Mus musculus OX=10090 GN=Cntrl	1.063	0.343	0.0881416	0.464706	unchange
A2ALS5	110351	Rap1 GTPase-activating protein 1 OS=Mus musculus OX=10090 GN=Rap1gap	NA	NA	NA	NA	unchange
A2ALU4	110380	Protein Shroom2 OS=Mus musculus OX=10090 GN=Shroom2	NA	NA	NA	NA	unchange
A2ALW5	72429	DnaJ homolog subfamily C member 25 OS=Mus musculus OX=10090 GN=Dnajc25	NA	NA	NA	NA	unchange
A2AN08	69116	E3 ubiquitin-protein ligase UBR4 OS=Mus musculus OX=10090 GN=Ubr4	1.066	0.000157	0.0922074	3.8041	unchange
A2APV2	71409	Formin-like protein 2 OS=Mus musculus OX=10090 GN=Fmnl2	1.079	0.00878	0.109695	2.05651	unchange
A2AQ19	76246	RNA polymerase-associated protein RTF1 homolog OS=Mus musculus OX=10090 GN=Rtf1	NA	NA	NA	NA	unchange
A2AQ25	NA	Sickle tail protein OS=Mus musculus OX=10090 GN=Skt	0.983	0.471	-0.0247367	0.326979	unchange
A2AR02	228005	Peptidyl-prolyl cis-trans isomerase G OS=Mus musculus OX=10090 GN=Ppig	0.965	0.625	-0.0513992	0.20412	unchange
A2ARA8	241226	Integrin alpha-8 OS=Mus musculus OX=10090 GN=Itga8	1.018	0.18	0.0257376	0.744727	unchange
A2ARV4	14725	Low-density lipoprotein receptor-related protein 2 OS=Mus musculus OX=10090 GN=Lrp2	1.098	0.0994	0.134878	1.00261	unchange
A2ASQ1	11603	Agrin OS=Mus musculus OX=10090 GN=Agrn	1.203	1.54e-05	0.266637	4.81248	unchange
A2ASS6	22138	Titin OS=Mus musculus OX=10090 GN=Ttn	0.421	0.00126	-1.24811	2.89963	down
A2ATU0	209692	Probable 2-oxoglutarate dehydrogenase E1 component DHKTD1, mitochondrial OS=Mus musculus OX=10090 GN=Dhtkd1	NA	NA	NA	NA	unchange
A2AU72	70882	Armadillo repeat-containing protein 3 OS=Mus musculus OX=10090 GN=Armc3	NA	NA	NA	NA	unchange
A2AUC9	228003	Kelch-like protein 41 OS=Mus musculus OX=10090 GN=Klhl41	0.345	0.00334	-1.53533	2.47625	down
A2AVA0	64817	Sushi, von Willebrand factor type A, EGF and pentraxin domain-containing protein 1 OS=Mus musculus OX=10090 GN=Svep1	1.023	0.649	0.0328061	0.187755	unchange
A2AVJ5	72446	Proline-rich protein 5-like OS=Mus musculus OX=10090 GN=Prr5l	1.221	0.173	0.288063	0.761954	unchange
A2AVZ9	58207	Solute carrier family 43 member 3 OS=Mus musculus OX=10090 GN=Slc43a3	0.905	0.00294	-0.14401	2.53165	unchange
A2AWA9	227800	Rab GTPase-activating protein 1 OS=Mus musculus OX=10090 GN=Rabgap1	1.032	0.0218	0.045443	1.66154	unchange
A2BDX3	69372	Adenylyltransferase and sulfurtransferase MOCS3 OS=Mus musculus OX=10090 GN=Mocs3	1.031	0.775	0.0440443	0.110698	unchange
A2BE28	76130	Ribosomal biogenesis protein LAS1L OS=Mus musculus OX=10090 GN=Las1l	0.994	0.883	-0.00868224	0.0540393	unchange
A2BH40	93760	AT-rich interactive domain-containing protein 1A OS=Mus musculus OX=10090 GN=Arid1a	0.875	0.0133	-0.192645	1.87615	unchange
A2BIM8	100048884	Major urinary protein 18 OS=Mus musculus OX=10090 GN=Mup18	NA	NA	NA	NA	unchange
A2CG49	545156	Kalirin OS=Mus musculus OX=10090 GN=Kalrn	1.162	0.0603	0.21661	1.21968	unchange
A2RSJ4	75089	UHRF1-binding protein 1-like OS=Mus musculus OX=10090 GN=Uhrf1bp1l	1.122	0.0479	0.166073	1.31966	unchange
A2RSQ0	320560	DENN domain-containing protein 5B OS=Mus musculus OX=10090 GN=Dennd5b	1.018	0.871	0.0257376	0.0599818	unchange
A2RSX7	68736	tRNA wybutosine-synthesizing protein 5 OS=Mus musculus OX=10090 GN=Tyw5	NA	NA	NA	NA	unchange
A2RT67	105841	DENN domain-containing protein 3 OS=Mus musculus OX=10090 GN=Dennd3	1.14	0.0017	0.189034	2.76955	unchange
A3KGB4	245638	TBC1 domain family member 8B OS=Mus musculus OX=10090 GN=Tbc1d8b	1.09	0.0426	0.124328	1.37059	unchange
A3KGF7	18796	1-phosphatidylinositol 4,5-bisphosphate phosphodiesterase beta-2 OS=Mus musculus OX=10090 GN=Plcb2	NA	NA	NA	NA	unchange
A3KGF9	NA	Coiled-coil domain-containing protein 9B OS=Mus musculus OX=10090 GN=Ccdc9b	1.084	0.0725	0.116365	1.13966	unchange
A3KGS3	241694	Ral GTPase-activating protein subunit alpha-2 OS=Mus musculus OX=10090 GN=Ralgapa2	1.12	0.00522	0.163499	2.28233	unchange
A3KGV1	18286	Outer dense fiber protein 2 OS=Mus musculus OX=10090 GN=Odf2	0.984	0.617	-0.0232698	0.209715	unchange
A3KMP2	239570	Tetratricopeptide repeat protein 38 OS=Mus musculus OX=10090 GN=Ttc38	1.075	0.0306	0.104337	1.51428	unchange
A4Q9F1	239591	Protein monoglycylase TTLL8 OS=Mus musculus OX=10090 GN=Ttll8	1.071	0.212	0.0989585	0.673664	unchange
A6BLY7	70843	Keratin, type I cytoskeletal 28 OS=Mus musculus OX=10090 GN=Krt28	0.47	0.000479	-1.08927	3.31966	down
A6H584	665033	Collagen alpha-5(VI) chain OS=Mus musculus OX=10090 GN=Col6a5	0.828	0.0801	-0.272297	1.09637	unchange
A6H5X4	NA	PHD finger protein 11 OS=Mus musculus OX=10090 GN=Phf11	0.713	0.0091	-0.488026	2.04096	down
A6H5Y3	238505	Methionine synthase OS=Mus musculus OX=10090 GN=Mtr	1.103	0.204	0.141433	0.69037	unchange
A6H5Z3	75914	Exocyst complex component 6B OS=Mus musculus OX=10090 GN=Exoc6b	1.051	0.162	0.0717627	0.790485	unchange
A6H611	70478	Mitochondrial intermediate peptidase OS=Mus musculus OX=10090 GN=Mipep	1.05	0.209	0.0703893	0.679854	unchange
A6H630	73419	Protein-glutamate O-methyltransferase OS=Mus musculus OX=10090 GN=Armt1	NA	NA	NA	NA	unchange
A6H6E2	105450	Multimerin-2 OS=Mus musculus OX=10090 GN=Mmrn2	1.141	0.00386	0.190299	2.41341	unchange
A6H8H2	329877	DENN domain-containing protein 4C OS=Mus musculus OX=10090 GN=Dennd4c	1.024	0.342	0.0342157	0.465974	unchange
A6X8Z5	12549	Rho GTPase-activating protein 31 OS=Mus musculus OX=10090 GN=Arhgap31	1.096	0.045	0.132248	1.34679	unchange
A6X919	244745	Probable C-mannosyltransferase DPY19L1 OS=Mus musculus OX=10090 GN=Dpy19l1	0.822	0.0287	-0.28279	1.54212	unchange
A6X935	16427	Inter alpha-trypsin inhibitor, heavy chain 4 OS=Mus musculus OX=10090 GN=Itih4	1.569	7.05e-07	0.649845	6.15181	up
A8C756	240174	Thyroid adenoma-associated protein homolog OS=Mus musculus OX=10090 GN=Thada	1.004	0.957	0.00575927	0.0190881	unchange
A8Y5H7	74136	SEC14-like protein 1 OS=Mus musculus OX=10090 GN=Sec14l1	NA	NA	NA	NA	unchange
B1AR13	217149	CDGSH iron-sulfur domain-containing protein 3, mitochondrial OS=Mus musculus OX=10090 GN=Cisd3	0.941	0.0125	-0.0877334	1.90309	unchange
B1AVD1	170745	Xaa-Pro aminopeptidase 2 OS=Mus musculus OX=10090 GN=Xpnpep2	1.405	0.00124	0.49057	2.90658	up
B1AVH7	381605	TBC1 domain family member 2A OS=Mus musculus OX=10090 GN=Tbc1d2	1.146	0.21	0.196607	0.677781	unchange
B1AVZ0	331487	Uracil phosphoribosyltransferase homolog OS=Mus musculus OX=10090 GN=Uprt	1.051	0.0561	0.0717627	1.25104	unchange
B1AY13	329908	Ubiquitin carboxyl-terminal hydrolase 24 OS=Mus musculus OX=10090 GN=Usp24	1.028	0.385	0.0398403	0.414539	unchange
B1AZA5	242474	Transmembrane protein 245 OS=Mus musculus OX=10090 GN=Tmem245	1.098	0.028	0.134878	1.55284	unchange
B1AZI6	331401	THO complex subunit 2 OS=Mus musculus OX=10090 GN=Thoc2	0.893	0.0083	-0.163268	2.08092	unchange
B1AZP2	228836	Disks large-associated protein 4 OS=Mus musculus OX=10090 GN=Dlgap4	1.066	0.0534	0.0922074	1.27246	unchange
B2RPV6	70945	Multimerin-1 OS=Mus musculus OX=10090 GN=Mmrn1	0.981	0.579	-0.027675	0.237321	unchange
B2RQC6	69719	CAD protein OS=Mus musculus OX=10090 GN=Cad	0.942	0.0345	-0.086201	1.46218	unchange
B2RR83	240255	3'-5' RNA helicase YTHDC2 OS=Mus musculus OX=10090 GN=Ythdc2	0.994	0.854	-0.00868224	0.0685421	unchange
B2RRE7	73945	OTU domain-containing protein 4 OS=Mus musculus OX=10090 GN=Otud4	NA	NA	NA	NA	unchange
B2RSH2	14677	Guanine nucleotide-binding protein G(i) subunit alpha-1 OS=Mus musculus OX=10090 GN=Gnai1	1.012	0.702	0.0172093	0.153663	unchange
B2RU80	19263	Receptor-type tyrosine-protein phosphatase beta OS=Mus musculus OX=10090 GN=Ptprb	1.13	0.0231	0.176323	1.63639	unchange
B2RUP2	70450	Protein unc-13 homolog D OS=Mus musculus OX=10090 GN=Unc13d	1.078	0.119	0.108357	0.924453	unchange
B2RUR8	229603	OTU domain-containing protein 7B OS=Mus musculus OX=10090 GN=Otud7b	1.05	0.107	0.0703893	0.970616	unchange
B2RW38	381229	Cilia- and flagella-associated protein 58 OS=Mus musculus OX=10090 GN=Cfap58	0.926	0.0494	-0.110916	1.30627	unchange
B2RWS6	328572	Histone acetyltransferase p300 OS=Mus musculus OX=10090 GN=Ep300	0.858	0.115	-0.22095	0.939302	unchange
B2RX12	76408	Canalicular multispecific organic anion transporter 2 OS=Mus musculus OX=10090 GN=Abcc3	1.028	0.303	0.0398403	0.518557	unchange
B2RX14	NA	Terminal uridylyltransferase 4 OS=Mus musculus OX=10090 GN=Tut4	NA	NA	NA	NA	unchange
B2RXC1	320714	Trafficking protein particle complex subunit 11 OS=Mus musculus OX=10090 GN=Trappc11	1.147	0.00736	0.197865	2.13312	unchange
B2RXR6	329154	Serine/threonine-protein phosphatase 6 regulatory ankyrin repeat subunit B OS=Mus musculus OX=10090 GN=Ankrd44	0.954	0.0292	-0.0679388	1.53462	unchange
B2RXS4	140570	Plexin-B2 OS=Mus musculus OX=10090 GN=Plxnb2	1.016	0.438	0.0229004	0.358526	unchange
B2RY04	68813	Dedicator of cytokinesis protein 5 OS=Mus musculus OX=10090 GN=Dock5	1.037	0.362	0.0524159	0.441291	unchange
B2RY50	74934	Armadillo repeat-containing protein 4 OS=Mus musculus OX=10090 GN=Armc4	0.663	0.000763	-0.592919	3.11748	down
B2RY56	67039	RNA-binding protein 25 OS=Mus musculus OX=10090 GN=Rbm25	0.919	0.00362	-0.121863	2.44129	unchange
B5X0G2	100039206	Major urinary protein 17 OS=Mus musculus OX=10090 GN=Mup17	2.421	4.68e-06	1.2756	5.32975	up
B7ZMP1	321003	Xaa-Pro aminopeptidase 3 OS=Mus musculus OX=10090 GN=Xpnpep3	1.22	0.00138	0.286881	2.86012	unchange
B8JK39	104099	Integrin alpha-9 OS=Mus musculus OX=10090 GN=Itga9	1.221	0.00154	0.288063	2.81248	unchange
B8ZXI1	NA	Queuine tRNA-ribosyltransferase accessory subunit 2 OS=Mus musculus OX=10090 GN=Qtrt2	NA	NA	NA	NA	unchange
B9EJ80	107368	PDZ domain-containing protein 8 OS=Mus musculus OX=10090 GN=Pdzd8	0.965	0.383	-0.0513992	0.416801	unchange
B9EJ86	237542	Oxysterol-binding protein-related protein 8 OS=Mus musculus OX=10090 GN=Osbpl8	0.938	0.0505	-0.0923402	1.29671	unchange
B9EJR8	433956	Dynein assembly factor 5, axonemal OS=Mus musculus OX=10090 GN=Dnaaf5	1.148	0.232	0.199123	0.634512	unchange
B9EKI3	232286	TATA element modulatory factor OS=Mus musculus OX=10090 GN=Tmf1	1.015	0.863	0.0214797	0.0639892	unchange
C0HK80	76976	Adipocyte-related X-chromosome expressed sequence 2 OS=Mus musculus OX=10090 GN=Arxes2	0.977	0.45	-0.0335695	0.346787	unchange
C0HKD9	100034361	Microfibrillar-associated protein 1B OS=Mus musculus OX=10090 GN=Mfap1b	0.965	0.167	-0.0513992	0.777284	unchange
C0HKE9	319171	Histone H2A type 1-P OS=Mus musculus OX=10090 GN=Hist1h2ap	1.195	0.000556	0.257011	3.25493	unchange
C0HKG6	68195	Ribonuclease T2-B OS=Mus musculus OX=10090 GN=Rnaset2b	0.983	0.69	-0.0247367	0.161151	unchange
D0QMC3	100040462	Myeloid cell nuclear differentiation antigen-like protein OS=Mus musculus OX=10090 GN=Mndal	0.632	5.72e-05	-0.662004	4.2426	down
D2EAC2	667118	Zinc finger BED domain-containing protein 6 OS=Mus musculus OX=10090 GN=Zbed6	1.494	0.0118	0.57918	1.92812	up
D3YU32	NA	Testis-expressed protein 13C-1 OS=Mus musculus OX=10090 GN=Tex13c1	1.906	0.0151	0.930548	1.82102	up
D3YVF0	238276	A-kinase anchor protein 5 OS=Mus musculus OX=10090 GN=Akap5	1.138	5.68e-05	0.186501	4.24565	unchange
D3YXG0	545370	Hemicentin-1 OS=Mus musculus OX=10090 GN=Hmcn1	1.063	0.274	0.0881416	0.562249	unchange
D3YXK2	224903	Scaffold attachment factor B1 OS=Mus musculus OX=10090 GN=Safb	0.932	0.000437	-0.101598	3.35952	unchange
D3YZP9	76551	Coiled-coil domain-containing protein 6 OS=Mus musculus OX=10090 GN=Ccdc6	0.999	0.966	-0.00144342	0.0150229	unchange
D3Z2R5	NA	Selenoprotein N OS=Mus musculus OX=10090 GN=Selenon	0.982	0.915	-0.0262051	0.0385789	unchange
D3Z4S3	69709	Putative peptidyl-tRNA hydrolase PTRHD1 OS=Mus musculus OX=10090 GN=Ptrhd1	0.931	0.444	-0.103147	0.352617	unchange
D3Z6Q9	668218	Bridging integrator 2 OS=Mus musculus OX=10090 GN=Bin2	0.891	0.00248	-0.166503	2.60555	unchange
D3Z7H8	68709	Cartilage intermediate layer protein 2 OS=Mus musculus OX=10090 GN=Cilp2	NA	NA	NA	NA	unchange
D3Z7P3	14660	Glutaminase kidney isoform, mitochondrial OS=Mus musculus OX=10090 GN=Gls	0.978	0.403	-0.0320936	0.394695	unchange
D7PDD4	NA	Megakaryocyte and platelet inhibitory receptor G6b OS=Mus musculus OX=10090 GN=Mpig6b	NA	NA	NA	NA	unchange
E1U8D0	320706	Protein SOGA1 OS=Mus musculus OX=10090 GN=Soga1	1.007	0.948	0.0100637	0.0231917	unchange
E2JF22	234839	Piezo-type mechanosensitive ion channel component 1 OS=Mus musculus OX=10090 GN=Piezo1	1.038	0.463	0.0538064	0.334419	unchange
E9PV24	14161	Fibrinogen alpha chain OS=Mus musculus OX=10090 GN=Fga	1.473	2.13e-07	0.558757	6.67162	up
E9PVA8	NA	eIF-2-alpha kinase activator GCN1 OS=Mus musculus OX=10090 GN=Gcn1	0.962	0.202	-0.0558912	0.694649	unchange
E9PY46	106633	Intraflagellar transport protein 140 homolog OS=Mus musculus OX=10090 GN=Ift140	0.96	0.442	-0.0588937	0.354578	unchange
E9PYY5	242584	WD repeat-containing protein 78 OS=Mus musculus OX=10090 GN=Wdr78	NA	NA	NA	NA	unchange
E9PZJ8	77987	Activating signal cointegrator 1 complex subunit 3 OS=Mus musculus OX=10090 GN=Ascc3	1.943	0.07	0.958286	1.1549	unchange
E9PZM4	244059	Chromodomain-helicase-DNA-binding protein 2 OS=Mus musculus OX=10090 GN=Chd2	0.961	0.173	-0.0573917	0.761954	unchange
E9PZQ0	20190	Ryanodine receptor 1 OS=Mus musculus OX=10090 GN=Ryr1	0.987	0.792	-0.018878	0.101275	unchange
E9Q1P8	270110	Interferon regulatory factor 2-binding protein 2 OS=Mus musculus OX=10090 GN=Irf2bp2	1.171	0.00886	0.227741	2.05257	unchange
E9Q394	75547	A-kinase anchor protein 13 OS=Mus musculus OX=10090 GN=Akap13	1.026	0.0067	0.0370307	2.17393	unchange
E9Q3C1	207781	C2 domain-containing protein 2 OS=Mus musculus OX=10090 GN=C2cd2	1.116	0.114	0.158337	0.943095	unchange
E9Q3L2	224020	Phosphatidylinositol 4-kinase alpha OS=Mus musculus OX=10090 GN=Pi4ka	1.062	0.00416	0.0867838	2.38091	unchange
E9Q401	20191	Ryanodine receptor 2 OS=Mus musculus OX=10090 GN=Ryr2	1.011	0.637	0.015783	0.195861	unchange
E9Q414	238055	Apolipoprotein B-100 OS=Mus musculus OX=10090 GN=Apob	1.468	7.52e-05	0.553852	4.12378	up
E9Q4N7	239985	AT-rich interactive domain-containing protein 1B OS=Mus musculus OX=10090 GN=Arid1b	NA	NA	NA	NA	unchange
E9Q4P1	69368	WD repeat and FYVE domain-containing protein 1 OS=Mus musculus OX=10090 GN=Wdfy1	1.009	0.748	0.0129262	0.126098	unchange
E9Q4S1	218461	High affinity cAMP-specific and IBMX-insensitive 3',5'-cyclic phosphodiesterase 8B OS=Mus musculus OX=10090 GN=Pde8b	1.162	0.508	0.21661	0.294136	unchange
E9Q4Z2	100705	Acetyl-CoA carboxylase 2 OS=Mus musculus OX=10090 GN=Acacb	0.717	0.0432	-0.479955	1.36452	down
E9Q555	672511	E3 ubiquitin-protein ligase RNF213 OS=Mus musculus OX=10090 GN=Rnf213	0.719	0.000198	-0.475936	3.70333	down
E9Q557	109620	Desmoplakin OS=Mus musculus OX=10090 GN=Dsp	0.723	1.01e-06	-0.467932	5.99568	down
E9Q5C9	70769	Nucleolar and coiled-body phosphoprotein 1 OS=Mus musculus OX=10090 GN=Nolc1	0.863	0.0733	-0.212568	1.1349	unchange
E9Q5K9	231386	YTH domain-containing protein 1 OS=Mus musculus OX=10090 GN=Ythdc1	1.014	0.787	0.0200577	0.104025	unchange
E9Q634	71602	Unconventional myosin-Ie OS=Mus musculus OX=10090 GN=Myo1e	0.963	0.106	-0.0543923	0.974694	unchange
E9Q6J5	665775	Biorientation of chromosomes in cell division protein 1-like 1 OS=Mus musculus OX=10090 GN=Bod1l	NA	NA	NA	NA	unchange
E9Q6P5	104718	Tetratricopeptide repeat protein 7B OS=Mus musculus OX=10090 GN=Ttc7b	1.141	0.00754	0.190299	2.12263	unchange
E9Q735	140630	Ubiquitin conjugation factor E4 A OS=Mus musculus OX=10090 GN=Ube4a	0.952	0.0885	-0.0709665	1.05306	unchange
E9Q7D5	54324	Rho guanine nucleotide exchange factor 5 OS=Mus musculus OX=10090 GN=Arhgef5	1.222	0.365	0.289244	0.437707	unchange
E9Q7E2	77044	AT-rich interactive domain-containing protein 2 OS=Mus musculus OX=10090 GN=Arid2	1.05	0.741	0.0703893	0.130182	unchange
E9Q7G0	101706	Nuclear mitotic apparatus protein 1 OS=Mus musculus OX=10090 GN=Numa1	0.909	3.94e-05	-0.137648	4.4045	unchange
E9Q8I9	320365	Protein furry homolog OS=Mus musculus OX=10090 GN=Fry	1.162	0.00874	0.21661	2.05849	unchange
E9Q9D5	68708	Rab-like protein 2A OS=Mus musculus OX=10090 GN=Rabl2	NA	NA	NA	NA	unchange
E9QMW4	NA	Uncharacterized protein C16orf96 homolog OS=Mus musculus OX=10090	0.31	1.18e-06	-1.68966	5.92812	down
F6ZDS4	108989	Nucleoprotein TPR OS=Mus musculus OX=10090 GN=Tpr	0.923	0.00242	-0.115597	2.61618	unchange
F7BWT7	70423	Tetraspanin-15 OS=Mus musculus OX=10090 GN=Tspan15	1.004	0.927	0.00575927	0.0329203	unchange
F8VPU2	223254	FERM, ARHGEF and pleckstrin domain-containing protein 1 OS=Mus musculus OX=10090 GN=Farp1	1.106	0.00422	0.145351	2.37469	unchange
F8VQB6	17909	Unconventional myosin-X OS=Mus musculus OX=10090 GN=Myo10	1.017	0.508	0.0243197	0.294136	unchange
G3X982	71724	Aldehyde oxidase 3 OS=Mus musculus OX=10090 GN=Aox3	1.137	3.69e-05	0.185232	4.43297	unchange
G3X9K3	211673	Brefeldin A-inhibited guanine nucleotide-exchange protein 1 OS=Mus musculus OX=10090 GN=Arfgef1	0.975	0.283	-0.0365259	0.548214	unchange
G3XA57	74998	Rab11 family-interacting protein 2 OS=Mus musculus OX=10090 GN=Rab11fip2	0.986	0.819	-0.0203404	0.0867161	unchange
G5E829	67972	Plasma membrane calcium-transporting ATPase 1 OS=Mus musculus OX=10090 GN=Atp2b1	1.06	0.00836	0.0840643	2.07779	unchange
G5E870	14897	E3 ubiquitin-protein ligase TRIP12 OS=Mus musculus OX=10090 GN=Trip12	0.909	0.000483	-0.137648	3.31605	unchange
G5E8K5	11735	Ankyrin-3 OS=Mus musculus OX=10090 GN=Ank3	1.072	0.0511	0.100305	1.29158	unchange
G5E8Q8	224792	Adhesion G protein-coupled receptor F5 OS=Mus musculus OX=10090 GN=Adgrf5	1.104	0.00472	0.14274	2.32606	unchange
O08528	15277	Hexokinase-2 OS=Mus musculus OX=10090 GN=Hk2	0.672	3.58e-05	-0.573467	4.44612	down
O08529	12334	Calpain-2 catalytic subunit OS=Mus musculus OX=10090 GN=Capn2	1.115	5.58e-05	0.157044	4.25337	unchange
O08530	13609	Sphingosine 1-phosphate receptor 1 OS=Mus musculus OX=10090 GN=S1pr1	1.076	0.114	0.105678	0.943095	unchange
O08532	12293	Voltage-dependent calcium channel subunit alpha-2/delta-1 OS=Mus musculus OX=10090 GN=Cacna2d1	0.925	0.000555	-0.112475	3.25571	unchange
O08538	11600	Angiopoietin-1 OS=Mus musculus OX=10090 GN=Angpt1	NA	NA	NA	NA	unchange
O08539	30948	Myc box-dependent-interacting protein 1 OS=Mus musculus OX=10090 GN=Bin1	0.687	0.000199	-0.541618	3.70115	down
O08547	20333	Vesicle-trafficking protein SEC22b OS=Mus musculus OX=10090 GN=Sec22b	0.924	0.0129	-0.114035	1.88941	unchange
O08553	12934	Dihydropyrimidinase-related protein 2 OS=Mus musculus OX=10090 GN=Dpysl2	1.108	0.000221	0.147958	3.65561	unchange
O08573	16859	Galectin-9 OS=Mus musculus OX=10090 GN=Lgals9	0.886	0.00398	-0.174621	2.40012	unchange
O08579	13726	Emerin OS=Mus musculus OX=10090 GN=Emd	0.884	0.0103	-0.177882	1.98716	unchange
O08580	26379	Steroid hormone receptor ERR1 OS=Mus musculus OX=10090 GN=Esrra	NA	NA	NA	NA	unchange
O08582	14904	GTP-binding protein 1 OS=Mus musculus OX=10090 GN=Gtpbp1	0.957	0.219	-0.0634092	0.659556	unchange
O08583	21681	THO complex subunit 4 OS=Mus musculus OX=10090 GN=Alyref	0.998	0.905	-0.00288828	0.0433514	unchange
O08585	12757	Clathrin light chain A OS=Mus musculus OX=10090 GN=Clta	0.998	0.768	-0.00288828	0.114639	unchange
O08586	19211	Phosphatidylinositol 3,4,5-trisphosphate 3-phosphatase and dual-specificity protein phosphatase PTEN OS=Mus musculus OX=10090 GN=Pten	1.101	0.108	0.138814	0.966576	unchange
O08599	20910	Syntaxin-binding protein 1 OS=Mus musculus OX=10090 GN=Stxbp1	1.065	0.00438	0.0908534	2.35853	unchange
O08600	13804	Endonuclease G, mitochondrial OS=Mus musculus OX=10090 GN=Endog	0.843	0.0443	-0.246395	1.3536	unchange
O08605	17346	MAP kinase-interacting serine/threonine-protein kinase 1 OS=Mus musculus OX=10090 GN=Mknk1	NA	NA	NA	NA	unchange
O08638	17880	Myosin-11 OS=Mus musculus OX=10090 GN=Myh11	0.835	0.000142	-0.260152	3.84771	unchange
O08663	56307	Methionine aminopeptidase 2 OS=Mus musculus OX=10090 GN=Metap2	0.99	0.467	-0.0144996	0.330683	unchange
O08677	16644	Kininogen-1 OS=Mus musculus OX=10090 GN=Kng1	1.11	0.000419	0.15056	3.37779	unchange
O08688	12337	Calpain-5 OS=Mus musculus OX=10090 GN=Capn5	1.121	0.159	0.164786	0.798603	unchange
O08691	11847	Arginase-2, mitochondrial OS=Mus musculus OX=10090 GN=Arg2	1.445	0.000138	0.531069	3.86012	up
O08692	18054	Neutrophilic granule protein OS=Mus musculus OX=10090 GN=Ngp	1.696	1.37e-07	0.762136	6.86328	up
O08709	11758	Peroxiredoxin-6 OS=Mus musculus OX=10090 GN=Prdx6	1.182	0.000103	0.24123	3.98716	unchange
O08715	11640	A-kinase anchor protein 1, mitochondrial OS=Mus musculus OX=10090 GN=Akap1	0.85	0.114	-0.234465	0.943095	unchange
O08734	12018	Bcl-2 homologous antagonist/killer OS=Mus musculus OX=10090 GN=Bak1	0.986	0.826	-0.0203404	0.08302	unchange
O08736	12364	Caspase-12 OS=Mus musculus OX=10090 GN=Casp12	NA	NA	NA	NA	unchange
O08738	12368	Caspase-6 OS=Mus musculus OX=10090 GN=Casp6	1.027	0.0743	0.0384362	1.12901	unchange
O08739	11717	AMP deaminase 3 OS=Mus musculus OX=10090 GN=Ampd3	1.188	0.00184	0.248535	2.73518	unchange
O08740	20022	DNA-directed RNA polymerase II subunit RPB11 OS=Mus musculus OX=10090 GN=Polr2j	0.991	0.847	-0.013043	0.0721166	unchange
O08742	14729	Platelet glycoprotein V OS=Mus musculus OX=10090 GN=Gp5	0.986	0.74	-0.0203404	0.130768	unchange
O08749	13382	Dihydrolipoyl dehydrogenase, mitochondrial OS=Mus musculus OX=10090 GN=Dld	0.807	0.000116	-0.309359	3.93554	unchange
O08756	15108	3-hydroxyacyl-CoA dehydrogenase type-2 OS=Mus musculus OX=10090 GN=Hsd17b10	1.155	0.000315	0.207893	3.50169	unchange
O08759	22215	Ubiquitin-protein ligase E3A OS=Mus musculus OX=10090 GN=Ube3a	1.023	0.564	0.0328061	0.248721	unchange
O08788	13191	Dynactin subunit 1 OS=Mus musculus OX=10090 GN=Dctn1	1.065	0.00124	0.0908534	2.90658	unchange
O08795	19089	Glucosidase 2 subunit beta OS=Mus musculus OX=10090 GN=Prkcsh	0.954	0.0831	-0.0679388	1.0804	unchange
O08800	20725	Serpin B8 OS=Mus musculus OX=10090 GN=Serpinb8	1.116	0.16	0.158337	0.79588	unchange
O08807	53381	Peroxiredoxin-4 OS=Mus musculus OX=10090 GN=Prdx4	0.905	0.00356	-0.14401	2.44855	unchange
O08808	13367	Protein diaphanous homolog 1 OS=Mus musculus OX=10090 GN=Diaph1	1.026	0.0677	0.0370307	1.16941	unchange
O08810	20624	116 kDa U5 small nuclear ribonucleoprotein component OS=Mus musculus OX=10090 GN=Eftud2	0.966	0.0566	-0.0499049	1.24718	unchange
O08811	13871	General transcription and DNA repair factor IIH helicase subunit XPD OS=Mus musculus OX=10090 GN=Ercc2	NA	NA	NA	NA	unchange
O08842	14586	GDNF family receptor alpha-2 OS=Mus musculus OX=10090 GN=Gfra2	NA	NA	NA	NA	unchange
O08848	20822	60 kDa SS-A/Ro ribonucleoprotein OS=Mus musculus OX=10090 GN=Trove2	1.008	0.593	0.0114956	0.226945	unchange
O08908	18709	Phosphatidylinositol 3-kinase regulatory subunit beta OS=Mus musculus OX=10090 GN=Pik3r2	1.84	0.113	0.879706	0.946922	unchange
O08911	29857	Mitogen-activated protein kinase 12 OS=Mus musculus OX=10090 GN=Mapk12	1.071	0.0249	0.0989585	1.6038	unchange
O08912	14423	Polypeptide N-acetylgalactosaminyltransferase 1 OS=Mus musculus OX=10090 GN=Galnt1	0.826	0.00182	-0.275786	2.73993	unchange
O08914	14073	Fatty-acid amide hydrolase 1 OS=Mus musculus OX=10090 GN=Faah	0.959	0.241	-0.0603973	0.617983	unchange
O08915	11632	AH receptor-interacting protein OS=Mus musculus OX=10090 GN=Aip	1.033	0.048	0.0468403	1.31876	unchange
O08917	14251	Flotillin-1 OS=Mus musculus OX=10090 GN=Flot1	1.079	0.000579	0.109695	3.23732	unchange
O08919	18223	Numb-like protein OS=Mus musculus OX=10090 GN=Numbl	1.029	0.183	0.041243	0.737549	unchange
O08967	19159	Cytohesin-3 OS=Mus musculus OX=10090 GN=Cyth3	1.064	0.0941	0.0894982	1.02641	unchange
O08992	53378	Syntenin-1 OS=Mus musculus OX=10090 GN=Sdcbp	1.051	0.305	0.0717627	0.5157	unchange
O08997	11927	Copper transport protein ATOX1 OS=Mus musculus OX=10090 GN=Atox1	1.072	0.323	0.100305	0.490797	unchange
O09005	13244	Sphingolipid delta(4)-desaturase DES1 OS=Mus musculus OX=10090 GN=Degs1	NA	NA	NA	NA	unchange
O09012	19305	Peroxisomal targeting signal 1 receptor OS=Mus musculus OX=10090 GN=Pex5	1.099	0.321	0.136191	0.493495	unchange
O09043	16541	Napsin-A OS=Mus musculus OX=10090 GN=Napsa	1.327	0.000221	0.408168	3.65561	up
O09044	20619	Synaptosomal-associated protein 23 OS=Mus musculus OX=10090 GN=Snap23	1.006	0.773	0.00863031	0.111821	unchange
O09061	19170	Proteasome subunit beta type-1 OS=Mus musculus OX=10090 GN=Psmb1	1.065	0.0495	0.0908534	1.30539	unchange
O09106	433759	Histone deacetylase 1 OS=Mus musculus OX=10090 GN=Hdac1	0.903	0.000638	-0.147202	3.19518	unchange
O09110	26397	Dual specificity mitogen-activated protein kinase kinase 3 OS=Mus musculus OX=10090 GN=Map2k3	1.072	0.245	0.100305	0.610834	unchange
O09111	104130	NADH dehydrogenase [ubiquinone] 1 beta subcomplex subunit 11, mitochondrial OS=Mus musculus OX=10090 GN=Ndufb11	0.753	7.54e-05	-0.409278	4.12263	down
O09116	20766	Small proline-rich protein 3 OS=Mus musculus OX=10090 GN=Sprr3	0.287	2.04e-06	-1.80088	5.69037	down
O09117	NA	Synaptophysin-like protein 1 OS=Mus musculus OX=10090 GN=Sypl1	1.07	0.0567	0.0976108	1.24642	unchange
O09118	18208	Netrin-1 OS=Mus musculus OX=10090 GN=Ntn1	1.125	0.0732	0.169925	1.13549	unchange
O09130	18020	NFATC2-interacting protein OS=Mus musculus OX=10090 GN=Nfatc2ip	NA	NA	NA	NA	unchange
O09131	14873	Glutathione S-transferase omega-1 OS=Mus musculus OX=10090 GN=Gsto1	0.938	0.000841	-0.0923402	3.0752	unchange
O09159	17159	Lysosomal alpha-mannosidase OS=Mus musculus OX=10090 GN=Man2b1	0.965	0.161	-0.0513992	0.793174	unchange
O09161	12373	Calsequestrin-2 OS=Mus musculus OX=10090 GN=Casq2	0.79	4.19e-06	-0.340075	5.37779	unchange
O09164	20657	Extracellular superoxide dismutase [Cu-Zn] OS=Mus musculus OX=10090 GN=Sod3	1.187	0.00106	0.24732	2.97469	unchange
O09165	12372	Calsequestrin-1 OS=Mus musculus OX=10090 GN=Casq1	0.165	0.014	-2.59946	1.85387	down
O09167	19933	60S ribosomal protein L21 OS=Mus musculus OX=10090 GN=Rpl21	1.111	0.00236	0.151859	2.62709	unchange
O09172	14630	Glutamate--cysteine ligase regulatory subunit OS=Mus musculus OX=10090 GN=Gclm	1.249	9.68e-05	0.320773	4.01412	unchange
O09174	17117	Alpha-methylacyl-CoA racemase OS=Mus musculus OX=10090 GN=Amacr	1.02	0.566	0.0285692	0.247184	unchange
O35071	16562	Kinesin-like protein KIF1C OS=Mus musculus OX=10090 GN=Kif1c	0.991	0.742	-0.013043	0.129596	unchange
O35074	19223	Prostacyclin synthase OS=Mus musculus OX=10090 GN=Ptgis	0.989	0.421	-0.0159576	0.375718	unchange
O35075	13185	Down syndrome critical region protein 3 homolog OS=Mus musculus OX=10090 GN=Dscr3	1.119	0.0135	0.16221	1.86967	unchange
O35083	55979	1-acyl-sn-glycerol-3-phosphate acyltransferase alpha OS=Mus musculus OX=10090 GN=Agpat1	1.034	0.793	0.0482362	0.100727	unchange
O35099	26408	Mitogen-activated protein kinase kinase kinase 5 OS=Mus musculus OX=10090 GN=Map3k5	1.005	0.9	0.0071955	0.0457575	unchange
O35114	12492	Lysosome membrane protein 2 OS=Mus musculus OX=10090 GN=Scarb2	1.23	0.000119	0.298658	3.92445	unchange
O35127	14790	Protein C10 OS=Mus musculus OX=10090 GN=Grcc10	0.916	0.00548	-0.12658	2.26122	unchange
O35129	12034	Prohibitin-2 OS=Mus musculus OX=10090 GN=Phb2	0.953	0.0108	-0.0694519	1.96658	unchange
O35130	14791	Ribosomal RNA small subunit methyltransferase NEP1 OS=Mus musculus OX=10090 GN=Emg1	0.891	0.543	-0.166503	0.2652	unchange
O35143	NA	ATPase inhibitor, mitochondrial OS=Mus musculus OX=10090 GN=ATP5IF1	0.897	0.0275	-0.15682	1.56067	unchange
O35144	21750	Telomeric repeat-binding factor 2 OS=Mus musculus OX=10090 GN=Terf2	0.994	0.857	-0.00868224	0.0670192	unchange
O35153	54399	BET1-like protein OS=Mus musculus OX=10090 GN=Bet1l	1.072	0.317	0.100305	0.498941	unchange
O35166	56494	Golgi SNAP receptor complex member 2 OS=Mus musculus OX=10090 GN=Gosr2	1.038	0.237	0.0538064	0.625252	unchange
O35177	18003	Enhancer of filamentation 1 OS=Mus musculus OX=10090 GN=Nedd9	NA	NA	NA	NA	unchange
O35206	12819	Collagen alpha-1(XV) chain OS=Mus musculus OX=10090 GN=Col15a1	0.646	0.000882	-0.630394	3.05453	down
O35215	13202	D-dopachrome decarboxylase OS=Mus musculus OX=10090 GN=Ddt	0.982	0.168	-0.0262051	0.774691	unchange
O35218	51786	Cleavage and polyadenylation specificity factor subunit 2 OS=Mus musculus OX=10090 GN=Cpsf2	0.972	0.239	-0.0409718	0.621602	unchange
O35226	19185	26S proteasome non-ATPase regulatory subunit 4 OS=Mus musculus OX=10090 GN=Psmd4	1.013	0.221	0.0186342	0.655608	unchange
O35239	56294	Tyrosine-protein phosphatase non-receptor type 9 OS=Mus musculus OX=10090 GN=Ptpn9	1.016	0.753	0.0229004	0.123205	unchange
O35245	18764	Polycystin-2 OS=Mus musculus OX=10090 GN=Pkd2	1.3	0.393	0.378512	0.405607	unchange
O35250	53413	Exocyst complex component 7 OS=Mus musculus OX=10090 GN=Exoc7	1.094	0.00112	0.129613	2.95078	unchange
O35286	13204	Pre-mRNA-splicing factor ATP-dependent RNA helicase DHX15 OS=Mus musculus OX=10090 GN=Dhx15	0.894	7.91e-05	-0.161653	4.10182	unchange
O35295	19291	Transcriptional activator protein Pur-beta OS=Mus musculus OX=10090 GN=Purb	1.048	0.00988	0.0676387	2.00524	unchange
O35309	64685	N-myc-interactor OS=Mus musculus OX=10090 GN=Nmi	0.869	0.036	-0.202572	1.4437	unchange
O35326	20384	Serine/arginine-rich splicing factor 5 OS=Mus musculus OX=10090 GN=Srsf5	1.018	0.531	0.0257376	0.274905	unchange
O35343	16649	Importin subunit alpha-3 OS=Mus musculus OX=10090 GN=Kpna4	1.031	0.391	0.0440443	0.407823	unchange
O35344	16648	Importin subunit alpha-4 OS=Mus musculus OX=10090 GN=Kpna3	0.993	0.646	-0.0101344	0.189767	unchange
O35345	16650	Importin subunit alpha-7 OS=Mus musculus OX=10090 GN=Kpna6	NA	NA	NA	NA	unchange
O35350	12333	Calpain-1 catalytic subunit OS=Mus musculus OX=10090 GN=Capn1	1.063	0.0013	0.0881416	2.88606	unchange
O35379	17250	Multidrug resistance-associated protein 1 OS=Mus musculus OX=10090 GN=Abcc1	1.061	0.214	0.0854247	0.669586	unchange
O35381	11737	Acidic leucine-rich nuclear phosphoprotein 32 family member A OS=Mus musculus OX=10090 GN=Anp32a	0.914	0.00212	-0.129734	2.67366	unchange
O35382	20336	Exocyst complex component 4 OS=Mus musculus OX=10090 GN=Exoc4	1.062	0.0108	0.0867838	1.96658	unchange
O35405	18807	Phospholipase D3 OS=Mus musculus OX=10090 GN=Pld3	1.273	9.84e-05	0.348232	4.007	unchange
O35427	12909	DNA-directed RNA polymerase III subunit RPC9 OS=Mus musculus OX=10090 GN=Crcp	NA	NA	NA	NA	unchange
O35435	56749	Dihydroorotate dehydrogenase (quinone), mitochondrial OS=Mus musculus OX=10090 GN=Dhodh	0.968	0.525	-0.046921	0.279841	unchange
O35448	54397	Lysosomal thioesterase PPT2 OS=Mus musculus OX=10090 GN=Ppt2	1.172	0.0803	0.228973	1.09528	unchange
O35459	51798	Delta(3,5)-Delta(2,4)-dienoyl-CoA isomerase, mitochondrial OS=Mus musculus OX=10090 GN=Ech1	0.771	1.9e-05	-0.375197	4.72125	unchange
O35465	14232	Peptidyl-prolyl cis-trans isomerase FKBP8 OS=Mus musculus OX=10090 GN=Fkbp8	1.021	0.258	0.0299829	0.58838	unchange
O35492	102414	Dual specificity protein kinase CLK3 OS=Mus musculus OX=10090 GN=Clk3	1.076	0.613	0.105678	0.21254	unchange
O35495	18647	Cyclin-dependent kinase 14 OS=Mus musculus OX=10090 GN=Cdk14	1.071	0.471	0.0989585	0.326979	unchange
O35516	18129	Neurogenic locus notch homolog protein 2 OS=Mus musculus OX=10090 GN=Notch2	NA	NA	NA	NA	unchange
O35551	54189	Rab GTPase-binding effector protein 1 OS=Mus musculus OX=10090 GN=Rabep1	1.058	0.225	0.0813396	0.647817	unchange
O35566	12476	CD151 antigen OS=Mus musculus OX=10090 GN=Cd151	1.056	0.000602	0.0786098	3.2204	unchange
O35593	59029	26S proteasome non-ATPase regulatory subunit 14 OS=Mus musculus OX=10090 GN=Psmd14	0.986	0.286	-0.0203404	0.543634	unchange
O35594	12589	Intraflagellar transport protein 81 homolog OS=Mus musculus OX=10090 GN=Ift81	0.921	0.105	-0.118727	0.978811	unchange
O35598	11487	Disintegrin and metalloproteinase domain-containing protein 10 OS=Mus musculus OX=10090 GN=Adam10	1.036	0.0757	0.051024	1.1209	unchange
O35601	NA	FYN-binding protein 1 OS=Mus musculus OX=10090 GN=Fyb1	0.782	0.00202	-0.354759	2.69465	unchange
O35604	18145	NPC intracellular cholesterol transporter 1 OS=Mus musculus OX=10090 GN=Npc1	1.108	0.0131	0.147958	1.88273	unchange
O35607	12168	Bone morphogenetic protein receptor type-2 OS=Mus musculus OX=10090 GN=Bmpr2	1.048	0.033	0.0676387	1.48149	unchange
O35608	11601	Angiopoietin-2 OS=Mus musculus OX=10090 GN=Angpt2	1.234	0.0115	0.303342	1.9393	unchange
O35609	24045	Secretory carrier-associated membrane protein 3 OS=Mus musculus OX=10090 GN=Scamp3	0.973	0.00284	-0.0394883	2.54668	unchange
O35613	13163	Death domain-associated protein 6 OS=Mus musculus OX=10090 GN=Daxx	NA	NA	NA	NA	unchange
O35623	12068	BET1 homolog OS=Mus musculus OX=10090 GN=Bet1	0.973	0.359	-0.0394883	0.444906	unchange
O35632	15587	Hyaluronidase-2 OS=Mus musculus OX=10090 GN=Hyal2	0.987	0.871	-0.018878	0.0599818	unchange
O35638	20843	Cohesin subunit SA-2 OS=Mus musculus OX=10090 GN=Stag2	0.917	0.0265	-0.125006	1.57675	unchange
O35639	11745	Annexin A3 OS=Mus musculus OX=10090 GN=Anxa3	1.157	2.18e-05	0.210389	4.66154	unchange
O35640	11752	Annexin A8 OS=Mus musculus OX=10090 GN=Anxa8	0.958	0.0995	-0.0619024	1.00218	unchange
O35643	11764	AP-1 complex subunit beta-1 OS=Mus musculus OX=10090 GN=Ap1b1	1.055	0.0454	0.077243	1.34294	unchange
O35648	12626	Centrin-3 OS=Mus musculus OX=10090 GN=Cetn3	0.876	0.00938	-0.190997	2.0278	unchange
O35654	18972	DNA polymerase delta subunit 2 OS=Mus musculus OX=10090 GN=Pold2	NA	NA	NA	NA	unchange
O35658	12261	Complement component 1 Q subcomponent-binding protein, mitochondrial OS=Mus musculus OX=10090 GN=C1qbp	0.903	0.00416	-0.147202	2.38091	unchange
O35678	23945	Monoglyceride lipase OS=Mus musculus OX=10090 GN=Mgll	0.835	0.00092	-0.260152	3.03621	unchange
O35682	50918	Myeloid-associated differentiation marker OS=Mus musculus OX=10090 GN=Myadm	1.132	0.000415	0.178874	3.38195	unchange
O35683	54405	NADH dehydrogenase [ubiquinone] 1 alpha subcomplex subunit 1 OS=Mus musculus OX=10090 GN=Ndufa1	0.708	0.00152	-0.498179	2.81816	down
O35685	18221	Nuclear migration protein nudC OS=Mus musculus OX=10090 GN=Nudc	1.003	0.845	0.00432161	0.0731433	unchange
O35691	18949	Pinin OS=Mus musculus OX=10090 GN=Pnn	0.943	0.0494	-0.0846703	1.30627	unchange
O35704	268656	Serine palmitoyltransferase 1 OS=Mus musculus OX=10090 GN=Sptlc1	1.017	0.346	0.0243197	0.460924	unchange
O35711	19024	Liprin-beta-2 OS=Mus musculus OX=10090 GN=Ppfibp2	1.062	0.301	0.0867838	0.521434	unchange
O35730	19763	E3 ubiquitin-protein ligase RING1 OS=Mus musculus OX=10090 GN=Ring1	NA	NA	NA	NA	unchange
O35737	59013	Heterogeneous nuclear ribonucleoprotein H OS=Mus musculus OX=10090 GN=Hnrnph1	0.999	0.975	-0.00144342	0.0109954	unchange
O35744	12655	Chitinase-like protein 3 OS=Mus musculus OX=10090 GN=Chil3	4.281	2.36e-07	2.09795	6.62709	up
O35841	11800	Apoptosis inhibitor 5 OS=Mus musculus OX=10090 GN=Api5	0.948	0.0175	-0.077041	1.75696	unchange
O35855	12036	Branched-chain-amino-acid aminotransferase, mitochondrial OS=Mus musculus OX=10090 GN=Bcat2	0.871	0.00294	-0.199255	2.53165	unchange
O35857	21856	Mitochondrial import inner membrane translocase subunit TIM44 OS=Mus musculus OX=10090 GN=Timm44	0.893	0.00046	-0.163268	3.33724	unchange
O35864	26754	COP9 signalosome complex subunit 5 OS=Mus musculus OX=10090 GN=Cops5	1.009	0.256	0.0129262	0.59176	unchange
O35874	55963	Neutral amino acid transporter A OS=Mus musculus OX=10090 GN=Slc1a4	1.115	0.0984	0.157044	1.007	unchange
O35887	12321	Calumenin OS=Mus musculus OX=10090 GN=Calu	0.94	0.00022	-0.0892673	3.65758	unchange
O35892	20684	Nuclear autoantigen Sp-100 OS=Mus musculus OX=10090 GN=Sp100	0.649	9.56e-05	-0.62371	4.01954	down
O35900	27756	U6 snRNA-associated Sm-like protein LSm2 OS=Mus musculus OX=10090 GN=Lsm2	0.927	0.0885	-0.109359	1.05306	unchange
O35904	18707	Phosphatidylinositol 4,5-bisphosphate 3-kinase catalytic subunit delta isoform OS=Mus musculus OX=10090 GN=Pik3cd	0.863	0.00248	-0.212568	2.60555	unchange
O35927	18163	Catenin delta-2 OS=Mus musculus OX=10090 GN=Ctnnd2	0.764	0.00502	-0.388355	2.2993	down
O35929	19700	GTP-binding protein REM 1 OS=Mus musculus OX=10090 GN=Rem1	1.013	0.844	0.0186342	0.0736576	unchange
O35930	14723	Platelet glycoprotein Ib alpha chain OS=Mus musculus OX=10090 GN=Gp1ba	0.969	0.37	-0.0454314	0.431798	unchange
O35945	26358	Aldehyde dehydrogenase, cytosolic 1 OS=Mus musculus OX=10090 GN=Aldh1a7	1.059	0.00358	0.0827026	2.44612	unchange
O35954	18739	Membrane-associated phosphatidylinositol transfer protein 1 OS=Mus musculus OX=10090 GN=Pitpnm1	NA	NA	NA	NA	unchange
O35955	19171	Proteasome subunit beta type-10 OS=Mus musculus OX=10090 GN=Psmb10	0.783	0.000182	-0.352916	3.73993	unchange
O35963	19338	Ras-related protein Rab-33B OS=Mus musculus OX=10090 GN=Rab33b	NA	NA	NA	NA	unchange
O35969	14431	Guanidinoacetate N-methyltransferase OS=Mus musculus OX=10090 GN=Gamt	0.87	0.0256	-0.200913	1.59176	unchange
O35972	19935	39S ribosomal protein L23, mitochondrial OS=Mus musculus OX=10090 GN=Mrpl23	0.972	0.699	-0.0409718	0.155523	unchange
O54692	26951	Centromere/kinetochore protein zw10 homolog OS=Mus musculus OX=10090 GN=Zw10	1.258	0.222	0.331132	0.653647	unchange
O54724	NA	Caveolae-associated protein 1 OS=Mus musculus OX=10090 GN=Cavin1	1.147	0.000136	0.197865	3.86646	unchange
O54734	13200	Dolichyl-diphosphooligosaccharide--protein glycosyltransferase 48 kDa subunit OS=Mus musculus OX=10090 GN=Ddost	0.873	6.46e-05	-0.195946	4.18977	unchange
O54754	11761	Aldehyde oxidase 1 OS=Mus musculus OX=10090 GN=Aox1	1.091	0.0149	0.125651	1.82681	unchange
O54774	11776	AP-3 complex subunit delta-1 OS=Mus musculus OX=10090 GN=Ap3d1	1.054	0.0113	0.0758749	1.94692	unchange
O54781	20817	SRSF protein kinase 2 OS=Mus musculus OX=10090 GN=Srpk2	1.084	0.262	0.116365	0.581699	unchange
O54784	13144	Death-associated protein kinase 3 OS=Mus musculus OX=10090 GN=Dapk3	0.927	0.49	-0.109359	0.309804	unchange
O54785	16886	LIM domain kinase 2 OS=Mus musculus OX=10090 GN=Limk2	1.038	0.347	0.0538064	0.459671	unchange
O54786	13347	DNA fragmentation factor subunit alpha OS=Mus musculus OX=10090 GN=Dffa	NA	NA	NA	NA	unchange
O54824	16170	Pro-interleukin-16 OS=Mus musculus OX=10090 GN=Il16	0.922	0.0788	-0.117161	1.10347	unchange
O54825	53414	Bystin OS=Mus musculus OX=10090 GN=Bysl	NA	NA	NA	NA	unchange
O54828	19739	Regulator of G-protein signaling 9 OS=Mus musculus OX=10090 GN=Rgs9	NA	NA	NA	NA	unchange
O54833	13000	Casein kinase II subunit alpha' OS=Mus musculus OX=10090 GN=Csnk2a2	1.039	0.13	0.0551957	0.886057	unchange
O54834	11856	Rho GTPase-activating protein 6 OS=Mus musculus OX=10090 GN=Arhgap6	NA	NA	NA	NA	unchange
O54865	NA	Guanylate cyclase soluble subunit beta-1 OS=Mus musculus OX=10090 GN=Gucy1b1	1.08	0.0046	0.111031	2.33724	unchange
O54879	15354	High mobility group protein B3 OS=Mus musculus OX=10090 GN=Hmgb3	1.035	0.102	0.0496308	0.9914	unchange
O54890	16416	Integrin beta-3 OS=Mus musculus OX=10090 GN=Itgb3	0.916	0.0021	-0.12658	2.67778	unchange
O54901	17470	OX-2 membrane glycoprotein OS=Mus musculus OX=10090 GN=Cd200	1.089	0.0199	0.123004	1.70115	unchange
O54916	19707	RalBP1-associated Eps domain-containing protein 1 OS=Mus musculus OX=10090 GN=Reps1	0.967	0.0659	-0.0484122	1.18111	unchange
O54931	11641	A-kinase anchor protein 2 OS=Mus musculus OX=10090 GN=Akap2	1.046	0.0033	0.0648829	2.48149	unchange
O54940	12175	BCL2/adenovirus E1B 19 kDa protein-interacting protein 2 OS=Mus musculus OX=10090 GN=Bnip2	1.231	0.00522	0.299831	2.28233	unchange
O54941	57376	SWI/SNF-related matrix-associated actin-dependent regulator of chromatin subfamily E member 1 OS=Mus musculus OX=10090 GN=Smarce1	0.871	0.0166	-0.199255	1.77989	unchange
O54942	12741	Claudin-5 OS=Mus musculus OX=10090 GN=Cldn5	1.054	0.0505	0.0758749	1.29671	unchange
O54946	23950	DnaJ homolog subfamily B member 6 OS=Mus musculus OX=10090 GN=Dnajb6	0.901	0.00582	-0.150401	2.23508	unchange
O54950	19082	5'-AMP-activated protein kinase subunit gamma-1 OS=Mus musculus OX=10090 GN=Prkag1	1.029	0.188	0.041243	0.725842	unchange
O54962	23825	Barrier-to-autointegration factor OS=Mus musculus OX=10090 GN=Banf1	0.84	0.000335	-0.251539	3.47496	unchange
O54965	24017	E3 ubiquitin-protein ligase RNF13 OS=Mus musculus OX=10090 GN=Rnf13	1.195	0.321	0.257011	0.493495	unchange
O54974	16858	Galectin-7 OS=Mus musculus OX=10090 GN=Lgals7	0.179	0.00028	-2.48197	3.55284	down
O54983	12971	Ketimine reductase mu-crystallin OS=Mus musculus OX=10090 GN=Crym	1.021	0.576	0.0299829	0.239578	unchange
O54984	56495	ATPase Asna1 OS=Mus musculus OX=10090 GN=Asna1	1.096	0.00934	0.132248	2.02965	unchange
O54988	20874	STE20-like serine/threonine-protein kinase OS=Mus musculus OX=10090 GN=Slk	1.041	0.00718	0.0579701	2.14388	unchange
O54990	19126	Prominin-1 OS=Mus musculus OX=10090 GN=Prom1	NA	NA	NA	NA	unchange
O54992	17165	MAP kinase-activated protein kinase 5 OS=Mus musculus OX=10090 GN=Mapkapk5	0.961	0.105	-0.0573917	0.978811	unchange
O54998	14231	Peptidyl-prolyl cis-trans isomerase FKBP7 OS=Mus musculus OX=10090 GN=Fkbp7	0.889	0.0256	-0.169745	1.59176	unchange
O55013	27096	Trafficking protein particle complex subunit 3 OS=Mus musculus OX=10090 GN=Trappc3	1.049	0.0617	0.0690147	1.20971	unchange
O55022	53328	Membrane-associated progesterone receptor component 1 OS=Mus musculus OX=10090 GN=Pgrmc1	1.009	0.561	0.0129262	0.251037	unchange
O55023	55980	Inositol monophosphatase 1 OS=Mus musculus OX=10090 GN=Impa1	1.056	0.00536	0.0786098	2.27084	unchange
O55026	12496	Ectonucleoside triphosphate diphosphohydrolase 2 OS=Mus musculus OX=10090 GN=Entpd2	0.803	0.000215	-0.316528	3.66756	unchange
O55028	12041	[3-methyl-2-oxobutanoate dehydrogenase [lipoamide]] kinase, mitochondrial OS=Mus musculus OX=10090 GN=Bckdk	NA	NA	NA	NA	unchange
O55029	50797	Coatomer subunit beta' OS=Mus musculus OX=10090 GN=Copb2	0.978	0.154	-0.0320936	0.812479	unchange
O55033	17974	Cytoplasmic protein NCK2 OS=Mus musculus OX=10090 GN=Nck2	0.972	0.476	-0.0409718	0.322393	unchange
O55042	20617	Alpha-synuclein OS=Mus musculus OX=10090 GN=Snca	1.271	0.00268	0.345964	2.57187	unchange
O55055	13434	tRNA (cytosine(38)-C(5))-methyltransferase OS=Mus musculus OX=10090 GN=Trdmt1	NA	NA	NA	NA	unchange
O55057	18582	Retinal rod rhodopsin-sensitive cGMP 3',5'-cyclic phosphodiesterase subunit delta OS=Mus musculus OX=10090 GN=Pde6d	1.028	0.461	0.0398403	0.336299	unchange
O55060	22017	Thiopurine S-methyltransferase OS=Mus musculus OX=10090 GN=Tpmt	NA	NA	NA	NA	unchange
O55071	13090	Cytochrome P450 2B19 OS=Mus musculus OX=10090 GN=Cyp2b19	1.126	0.0137	0.171207	1.86328	unchange
O55091	16210	Protein IMPACT OS=Mus musculus OX=10090 GN=Impact	1.053	0.286	0.0745054	0.543634	unchange
O55098	20868	Serine/threonine-protein kinase 10 OS=Mus musculus OX=10090 GN=Stk10	0.883	0.0269	-0.179515	1.57025	unchange
O55102	14533	Biogenesis of lysosome-related organelles complex 1 subunit 1 OS=Mus musculus OX=10090 GN=Bloc1s1	0.88	0.298	-0.184425	0.525784	unchange
O55103	19153	Periaxin OS=Mus musculus OX=10090 GN=Prx	1.005	0.38	0.0071955	0.420216	unchange
O55106	268980	Striatin OS=Mus musculus OX=10090 GN=Strn	0.994	0.854	-0.00868224	0.0685421	unchange
O55111	13511	Desmoglein-2 OS=Mus musculus OX=10090 GN=Dsg2	1.048	0.497	0.0676387	0.303644	unchange
O55125	18082	Protein NipSnap homolog 1 OS=Mus musculus OX=10090 GN=Nipsnap1	0.97	0.104	-0.0439433	0.982967	unchange
O55126	NA	Protein NipSnap homolog 2 OS=Mus musculus OX=10090 GN=Nipsnap2	0.932	0.0035	-0.101598	2.45593	unchange
O55128	20220	Histone deacetylase complex subunit SAP18 OS=Mus musculus OX=10090 GN=Sap18	0.942	0.0104	-0.086201	1.98297	unchange
O55131	NA	Septin-7 OS=Mus musculus OX=10090 GN=Sept7	1.049	0.000722	0.0690147	3.14146	unchange
O55135	16418	Eukaryotic translation initiation factor 6 OS=Mus musculus OX=10090 GN=Eif6	1.075	0.111	0.104337	0.954677	unchange
O55137	26897	Acyl-coenzyme A thioesterase 1 OS=Mus musculus OX=10090 GN=Acot1	1.075	0.0216	0.104337	1.66555	unchange
O55142	57808	60S ribosomal protein L35a OS=Mus musculus OX=10090 GN=Rpl35a	0.893	0.00678	-0.163268	2.16877	unchange
O55143	11938	Sarcoplasmic/endoplasmic reticulum calcium ATPase 2 OS=Mus musculus OX=10090 GN=Atp2a2	0.93	0.00506	-0.104697	2.29585	unchange
O55186	12509	CD59A glycoprotein OS=Mus musculus OX=10090 GN=Cd59a	NA	NA	NA	NA	unchange
O55192	20538	Sodium-dependent noradrenaline transporter OS=Mus musculus OX=10090 GN=Slc6a2	1.153	0.00568	0.205393	2.24565	unchange
O55201	NA	Transcription elongation factor SPT5 OS=Mus musculus OX=10090 GN=Supt5h	0.937	0.0657	-0.093879	1.18243	unchange
O55203	16826	LIM domain-binding protein 2 OS=Mus musculus OX=10090 GN=Ldb2	1.096	0.322	0.132248	0.492144	unchange
O55222	16202	Integrin-linked protein kinase OS=Mus musculus OX=10090 GN=Ilk	1.095	0.000138	0.130931	3.86012	unchange
O55226	12643	Chondroadherin OS=Mus musculus OX=10090 GN=Chad	0.452	0.000859	-1.14561	3.06601	down
O55229	12651	Choline/ethanolamine kinase OS=Mus musculus OX=10090 GN=Chkb	1	0.996	0	0.00174066	unchange
O55234	19173	Proteasome subunit beta type-5 OS=Mus musculus OX=10090 GN=Psmb5	1.233	0.000323	0.302173	3.4908	unchange
O55242	18391	Sigma non-opioid intracellular receptor 1 OS=Mus musculus OX=10090 GN=Sigmar1	0.976	0.424	-0.0350469	0.372634	unchange
O70133	13211	ATP-dependent RNA helicase A OS=Mus musculus OX=10090 GN=Dhx9	0.925	0.001	-0.112475	3	unchange
O70138	17394	Neutrophil collagenase OS=Mus musculus OX=10090 GN=Mmp8	1.849	1.93e-06	0.886745	5.71444	up
O70145	17970	Neutrophil cytosol factor 2 OS=Mus musculus OX=10090 GN=Ncf2	1.196	0.000721	0.258217	3.14206	unchange
O70152	13480	Dolichol-phosphate mannosyltransferase subunit 1 OS=Mus musculus OX=10090 GN=Dpm1	0.94	0.0306	-0.0892673	1.51428	unchange
O70161	18717	Phosphatidylinositol 4-phosphate 5-kinase type-1 gamma OS=Mus musculus OX=10090 GN=Pip5k1c	NA	NA	NA	NA	unchange
O70165	NA	Ficolin-1 OS=Mus musculus OX=10090 GN=Fcn1	1.178	0.218	0.23634	0.661544	unchange
O70172	18718	Phosphatidylinositol 5-phosphate 4-kinase type-2 alpha OS=Mus musculus OX=10090 GN=Pip4k2a	0.985	0.708	-0.0218044	0.149967	unchange
O70194	55944	Eukaryotic translation initiation factor 3 subunit D OS=Mus musculus OX=10090 GN=Eif3d	0.907	0.00192	-0.140826	2.7167	unchange
O70200	11629	Allograft inflammatory factor 1 OS=Mus musculus OX=10090 GN=Aif1	NA	NA	NA	NA	unchange
O70209	53318	PDZ and LIM domain protein 3 OS=Mus musculus OX=10090 GN=Pdlim3	0.592	9.29e-08	-0.756331	7.03198	down
O70228	11981	Probable phospholipid-transporting ATPase IIA OS=Mus musculus OX=10090 GN=Atp9a	0.965	0.404	-0.0513992	0.393619	unchange
O70250	56012	Phosphoglycerate mutase 2 OS=Mus musculus OX=10090 GN=Pgam2	0.504	7.5e-05	-0.988504	4.12494	down
O70251	NA	Elongation factor 1-beta OS=Mus musculus OX=10090 GN=Eef1b	0.919	0.0107	-0.121863	1.97062	unchange
O70252	15369	Heme oxygenase 2 OS=Mus musculus OX=10090 GN=Hmox2	0.858	0.000716	-0.22095	3.14509	unchange
O70258	20392	Epsilon-sarcoglycan OS=Mus musculus OX=10090 GN=Sgce	0.878	0.0063	-0.187707	2.20066	unchange
O70274	19244	Protein tyrosine phosphatase type IVA 2 OS=Mus musculus OX=10090 GN=Ptp4a2	0.96	0.16	-0.0588937	0.79588	unchange
O70281	22021	Protein-tyrosine sulfotransferase 1 OS=Mus musculus OX=10090 GN=Tpst1	0.748	0.0288	-0.41889	1.54061	down
O70293	26385	G protein-coupled receptor kinase 6 OS=Mus musculus OX=10090 GN=Grk6	1.285	0.0099	0.361768	2.00436	unchange
O70305	20239	Ataxin-2 OS=Mus musculus OX=10090 GN=Atxn2	1.035	0.339	0.0496308	0.4698	unchange
O70309	16419	Integrin beta-5 OS=Mus musculus OX=10090 GN=Itgb5	1.146	0.00624	0.196607	2.20482	unchange
O70310	18107	Glycylpeptide N-tetradecanoyltransferase 1 OS=Mus musculus OX=10090 GN=Nmt1	1.032	0.157	0.045443	0.8041	unchange
O70318	13822	Band 4.1-like protein 2 OS=Mus musculus OX=10090 GN=Epb41l2	0.988	0.275	-0.0174171	0.560667	unchange
O70325	625249	Phospholipid hydroperoxide glutathione peroxidase OS=Mus musculus OX=10090 GN=Gpx4	1.03	0.046	0.0426443	1.33724	unchange
O70362	14756	Phosphatidylinositol-glycan-specific phospholipase D OS=Mus musculus OX=10090 GN=Gpld1	1.044	0.206	0.0621217	0.686133	unchange
O70370	13040	Cathepsin S OS=Mus musculus OX=10090 GN=Ctss	0.99	0.538	-0.0144996	0.269218	unchange
O70378	18117	ER membrane protein complex subunit 8 OS=Mus musculus OX=10090 GN=Emc8	0.958	0.134	-0.0619024	0.872895	unchange
O70400	54132	PDZ and LIM domain protein 1 OS=Mus musculus OX=10090 GN=Pdlim1	0.94	0.000404	-0.0892673	3.39362	unchange
O70404	22320	Vesicle-associated membrane protein 8 OS=Mus musculus OX=10090 GN=Vamp8	0.921	0.0062	-0.118727	2.20761	unchange
O70423	11754	Membrane primary amine oxidase OS=Mus musculus OX=10090 GN=Aoc3	0.726	0.000201	-0.461959	3.6968	down
O70433	14200	Four and a half LIM domains protein 2 OS=Mus musculus OX=10090 GN=Fhl2	0.698	0.000862	-0.518701	3.06449	down
O70435	19167	Proteasome subunit alpha type-3 OS=Mus musculus OX=10090 GN=Psma3	0.959	0.0223	-0.0603973	1.6517	unchange
O70439	53331	Syntaxin-7 OS=Mus musculus OX=10090 GN=Stx7	1.036	0.218	0.051024	0.661544	unchange
O70443	14687	Guanine nucleotide-binding protein G(z) subunit alpha OS=Mus musculus OX=10090 GN=Gnaz	1.053	0.493	0.0745054	0.307153	unchange
O70456	55948	14-3-3 protein sigma OS=Mus musculus OX=10090 GN=Sfn	0.775	0.000105	-0.367732	3.97881	unchange
O70458	18414	Oncostatin-M-specific receptor subunit beta OS=Mus musculus OX=10090 GN=Osmr	NA	NA	NA	NA	unchange
O70468	17868	Myosin-binding protein C, cardiac-type OS=Mus musculus OX=10090 GN=Mybpc3	1.043	0.15	0.0607392	0.823909	unchange
O70475	22235	UDP-glucose 6-dehydrogenase OS=Mus musculus OX=10090 GN=Ugdh	0.923	0.0215	-0.115597	1.66756	unchange
O70481	22222	E3 ubiquitin-protein ligase UBR1 OS=Mus musculus OX=10090 GN=Ubr1	1.015	0.522	0.0214797	0.282329	unchange
O70492	54198	Sorting nexin-3 OS=Mus musculus OX=10090 GN=Snx3	1.044	0.0409	0.0621217	1.38828	unchange
O70493	55988	Sorting nexin-12 OS=Mus musculus OX=10090 GN=Snx12	1.102	0.00466	0.140124	2.33161	unchange
O70494	20687	Transcription factor Sp3 OS=Mus musculus OX=10090 GN=Sp3	0.784	0.00248	-0.351074	2.60555	unchange
O70496	26373	H(+)/Cl(-) exchange transporter 7 OS=Mus musculus OX=10090 GN=Clcn7	1.051	0.102	0.0717627	0.9914	unchange
O70503	56348	Very-long-chain 3-oxoacyl-CoA reductase OS=Mus musculus OX=10090 GN=Hsd17b12	0.984	0.552	-0.0232698	0.258061	unchange
O70548	21393	Telethonin OS=Mus musculus OX=10090 GN=Tcap	NA	NA	NA	NA	unchange
O70551	20815	SRSF protein kinase 1 OS=Mus musculus OX=10090 GN=Srpk1	0.912	0.211	-0.132894	0.675718	unchange
O70566	54004	Protein diaphanous homolog 2 OS=Mus musculus OX=10090 GN=Diaph2	1.033	0.358	0.0468403	0.446117	unchange
O70571	27273	[Pyruvate dehydrogenase (acetyl-transferring)] kinase isozyme 4, mitochondrial OS=Mus musculus OX=10090 GN=Pdk4	NA	NA	NA	NA	unchange
O70572	20598	Sphingomyelin phosphodiesterase 2 OS=Mus musculus OX=10090 GN=Smpd2	0.96	0.146	-0.0588937	0.835647	unchange
O70585	13528	Dystrobrevin beta OS=Mus musculus OX=10090 GN=Dtnb	1.064	0.402	0.0894982	0.395774	unchange
O70589	12361	Peripheral plasma membrane protein CASK OS=Mus musculus OX=10090 GN=Cask	1.07	0.0799	0.0976108	1.09745	unchange
O70591	18637	Prefoldin subunit 2 OS=Mus musculus OX=10090 GN=Pfdn2	0.991	0.574	-0.013043	0.241088	unchange
O70622	20167	Reticulon-2 OS=Mus musculus OX=10090 GN=Rtn2	0.545	3.52e-05	-0.875672	4.45346	down
O88186	54368	Platelet glycoprotein IX OS=Mus musculus OX=10090 GN=Gp9	0.806	0.419	-0.311148	0.377786	unchange
O88200	20256	C-type lectin domain family 11 member A OS=Mus musculus OX=10090 GN=Clec11a	1.198	0.0151	0.260628	1.82102	unchange
O88271	23837	Craniofacial development protein 1 OS=Mus musculus OX=10090 GN=Cfdp1	0.878	0.0379	-0.187707	1.42136	unchange
O88273	23893	Gremlin-2 OS=Mus musculus OX=10090 GN=Grem2	NA	NA	NA	NA	unchange
O88286	22404	Protein Wiz OS=Mus musculus OX=10090 GN=Wiz	0.872	0.53	-0.1976	0.275724	unchange
O88291	NA	DBIRD complex subunit ZNF326 OS=Mus musculus OX=10090 GN=Znf326	NA	NA	NA	NA	unchange
O88307	20660	Sortilin-related receptor OS=Mus musculus OX=10090 GN=Sorl1	1.126	0.042	0.171207	1.37675	unchange
O88322	18074	Nidogen-2 OS=Mus musculus OX=10090 GN=Nid2	1.032	0.0172	0.045443	1.76447	unchange
O88342	22388	WD repeat-containing protein 1 OS=Mus musculus OX=10090 GN=Wdr1	1.019	0.000677	0.0271541	3.16941	unchange
O88351	16150	Inhibitor of nuclear factor kappa-B kinase subunit beta OS=Mus musculus OX=10090 GN=Ikbkb	0.969	0.304	-0.0454314	0.517126	unchange
O88384	53612	Vesicle transport through interaction with t-SNAREs homolog 1B OS=Mus musculus OX=10090 GN=Vti1b	1.012	0.366	0.0172093	0.436519	unchange
O88393	21814	Transforming growth factor beta receptor type 3 OS=Mus musculus OX=10090 GN=Tgfbr3	1.434	0.00286	0.520045	2.54363	up
O88396	17714	GrpE protein homolog 2, mitochondrial OS=Mus musculus OX=10090 GN=Grpel2	1.123	0.225	0.167358	0.647817	unchange
O88413	22158	Tubby-related protein 3 OS=Mus musculus OX=10090 GN=Tulp3	1.099	0.173	0.136191	0.761954	unchange
O88428	23972	Bifunctional 3'-phosphoadenosine 5'-phosphosulfate synthase 2 OS=Mus musculus OX=10090 GN=Papss2	1	0.99	0	0.00436481	unchange
O88441	53375	Metaxin-2 OS=Mus musculus OX=10090 GN=Mtx2	0.972	0.289	-0.0409718	0.539102	unchange
O88447	16593	Kinesin light chain 1 OS=Mus musculus OX=10090 GN=Klc1	1.039	0.0314	0.0551957	1.50307	unchange
O88448	16594	Kinesin light chain 2 OS=Mus musculus OX=10090 GN=Klc2	1.3	0.00156	0.378512	2.80688	unchange
O88454	16528	Potassium channel subfamily K member 4 OS=Mus musculus OX=10090 GN=Kcnk4	0.779	0.000118	-0.360305	3.92812	unchange
O88456	12336	Calpain small subunit 1 OS=Mus musculus OX=10090 GN=Capns1	1.058	0.0918	0.0813396	1.03716	unchange
O88470	26927	Forkhead box protein L2 OS=Mus musculus OX=10090 GN=Foxl2	1.109	0.0346	0.149259	1.46092	unchange
O88487	13427	Cytoplasmic dynein 1 intermediate chain 2 OS=Mus musculus OX=10090 GN=Dync1i2	1.056	0.0284	0.0786098	1.54668	unchange
O88492	57435	Perilipin-4 OS=Mus musculus OX=10090 GN=Plin4	0.698	2.19e-05	-0.518701	4.65956	down
O88502	18584	High affinity cAMP-specific and IBMX-insensitive 3',5'-cyclic phosphodiesterase 8A OS=Mus musculus OX=10090 GN=Pde8a	1.224	0.301	0.291604	0.521434	unchange
O88512	11766	AP-1 complex subunit gamma-like 2 OS=Mus musculus OX=10090 GN=Ap1g2	0.983	0.803	-0.0247367	0.0952845	unchange
O88520	56392	Leucine-rich repeat protein SHOC-2 OS=Mus musculus OX=10090 GN=Shoc2	NA	NA	NA	NA	unchange
O88522	16151	NF-kappa-B essential modulator OS=Mus musculus OX=10090 GN=Ikbkg	0.957	0.0616	-0.0634092	1.21042	unchange
O88531	19063	Palmitoyl-protein thioesterase 1 OS=Mus musculus OX=10090 GN=Ppt1	1.205	0.000237	0.269033	3.62525	unchange
O88532	22763	Zinc finger RNA-binding protein OS=Mus musculus OX=10090 GN=Zfr	0.924	0.0122	-0.114035	1.91364	unchange
O88536	14289	Formyl peptide receptor 2 OS=Mus musculus OX=10090 GN=Fpr2	1.021	0.626	0.0299829	0.203426	unchange
O88543	26572	COP9 signalosome complex subunit 3 OS=Mus musculus OX=10090 GN=Cops3	1.008	0.606	0.0114956	0.217527	unchange
O88544	26891	COP9 signalosome complex subunit 4 OS=Mus musculus OX=10090 GN=Cops4	1.002	0.809	0.00288251	0.0920515	unchange
O88545	26893	COP9 signalosome complex subunit 6 OS=Mus musculus OX=10090 GN=Cops6	1.07	0.0659	0.0976108	1.18111	unchange
O88561	26568	Long-chain fatty acid transport protein 3 OS=Mus musculus OX=10090 GN=Slc27a3	NA	NA	NA	NA	unchange
O88569	53379	Heterogeneous nuclear ribonucleoproteins A2/B1 OS=Mus musculus OX=10090 GN=Hnrnpa2b1	0.944	0.002	-0.0831412	2.69897	unchange
O88587	12846	Catechol O-methyltransferase OS=Mus musculus OX=10090 GN=Comt	0.942	0.0312	-0.086201	1.50585	unchange
O88593	21946	Peptidoglycan recognition protein 1 OS=Mus musculus OX=10090 GN=Pglyrp1	1.494	6.07e-05	0.57918	4.21681	up
O88597	56208	Beclin-1 OS=Mus musculus OX=10090 GN=Becn1	0.924	0.0177	-0.114035	1.75203	unchange
O88627	269346	Sodium/nucleoside cotransporter 2 OS=Mus musculus OX=10090 GN=Slc28a2	NA	NA	NA	NA	unchange
O88630	53334	Golgi SNAP receptor complex member 1 OS=Mus musculus OX=10090 GN=Gosr1	1.021	0.608	0.0299829	0.216096	unchange
O88653	56692	Ragulator complex protein LAMTOR3 OS=Mus musculus OX=10090 GN=Lamtor3	1.064	0.142	0.0894982	0.847712	unchange
O88662	13731	Epithelial membrane protein 2 OS=Mus musculus OX=10090 GN=Emp2	1.038	0.0276	0.0538064	1.55909	unchange
O88665	26992	Bromodomain-containing protein 7 OS=Mus musculus OX=10090 GN=Brd7	0.972	0.688	-0.0409718	0.162412	unchange
O88667	56437	GTP-binding protein RAD OS=Mus musculus OX=10090 GN=Rrad	1.039	0.308	0.0551957	0.511449	unchange
O88668	433375	Protein CREG1 OS=Mus musculus OX=10090 GN=Creg1	1.586	0.00106	0.665393	2.97469	up
O88673	13139	Diacylglycerol kinase alpha OS=Mus musculus OX=10090 GN=Dgka	1.244	0.0737	0.314986	1.13253	unchange
O88685	19182	26S proteasome regulatory subunit 6A OS=Mus musculus OX=10090 GN=Psmc3	0.981	0.35	-0.027675	0.455932	unchange
O88696	53895	ATP-dependent Clp protease proteolytic subunit, mitochondrial OS=Mus musculus OX=10090 GN=Clpp	0.932	0.124	-0.101598	0.906578	unchange
O88712	13016	C-terminal-binding protein 1 OS=Mus musculus OX=10090 GN=Ctbp1	0.89	0.0471	-0.168123	1.32698	unchange
O88735	17761	Ensconsin OS=Mus musculus OX=10090 GN=Map7	1.138	0.000805	0.186501	3.0942	unchange
O88738	12211	Baculoviral IAP repeat-containing protein 6 OS=Mus musculus OX=10090 GN=Birc6	1.018	0.488	0.0257376	0.31158	unchange
O88746	21968	Target of Myb protein 1 OS=Mus musculus OX=10090 GN=Tom1	1.059	0.0171	0.0827026	1.767	unchange
O88783	14067	Coagulation factor V OS=Mus musculus OX=10090 GN=F5	1.139	0.108	0.187768	0.966576	unchange
O88792	16456	Junctional adhesion molecule A OS=Mus musculus OX=10090 GN=F11r	1.098	0.0129	0.134878	1.88941	unchange
O88796	54364	Ribonuclease P protein subunit p30 OS=Mus musculus OX=10090 GN=Rpp30	0.817	0.0104	-0.291592	1.98297	unchange
O88799	22635	Zonadhesin OS=Mus musculus OX=10090 GN=Zan	1.147	0.0067	0.197865	2.17393	unchange
O88811	56324	Signal transducing adapter molecule 2 OS=Mus musculus OX=10090 GN=Stam2	0.969	0.359	-0.0454314	0.444906	unchange
O88843	12905	Death domain-containing protein CRADD OS=Mus musculus OX=10090 GN=Cradd	NA	NA	NA	NA	unchange
O88844	15926	Isocitrate dehydrogenase [NADP] cytoplasmic OS=Mus musculus OX=10090 GN=Idh1	1.047	0.0203	0.0662614	1.6925	unchange
O88848	56297	ADP-ribosylation factor-like protein 6 OS=Mus musculus OX=10090 GN=Arl6	1.004	0.844	0.00575927	0.0736576	unchange
O88851	26450	Putative hydrolase RBBP9 OS=Mus musculus OX=10090 GN=Rbbp9	1.031	0.0322	0.0440443	1.49214	unchange
O88874	12454	Cyclin-K OS=Mus musculus OX=10090 GN=Ccnk	1.088	0.326	0.121679	0.486782	unchange
O88879	11783	Apoptotic protease-activating factor 1 OS=Mus musculus OX=10090 GN=Apaf1	1.005	0.695	0.0071955	0.158015	unchange
O88939	16969	Zinc finger and BTB domain-containing protein 7A OS=Mus musculus OX=10090 GN=Zbtb7a	1.106	0.222	0.145351	0.653647	unchange
O88942	18018	Nuclear factor of activated T-cells, cytoplasmic 1 OS=Mus musculus OX=10090 GN=Nfatc1	0.956	0.215	-0.0649175	0.667562	unchange
O88947	14058	Coagulation factor X OS=Mus musculus OX=10090 GN=F10	1.084	0.0274	0.116365	1.56225	unchange
O88952	22343	Protein lin-7 homolog C OS=Mus musculus OX=10090 GN=Lin7c	1.054	0.123	0.0758749	0.910095	unchange
O88958	26384	Glucosamine-6-phosphate isomerase 1 OS=Mus musculus OX=10090 GN=Gnpda1	1.071	0.181	0.0989585	0.742321	unchange
O88967	27377	ATP-dependent zinc metalloprotease YME1L1 OS=Mus musculus OX=10090 GN=Yme1l1	0.988	0.749	-0.0174171	0.125518	unchange
O88968	21452	Transcobalamin-2 OS=Mus musculus OX=10090 GN=Tcn2	1.848	2.03e-06	0.885965	5.6925	up
O88983	55943	Syntaxin-8 OS=Mus musculus OX=10090 GN=Stx8	1.042	0.287	0.0593553	0.542118	unchange
O88986	26912	2-amino-3-ketobutyrate coenzyme A ligase, mitochondrial OS=Mus musculus OX=10090 GN=Gcat	1.01	0.774	0.0143553	0.111259	unchange
O88990	11474	Alpha-actinin-3 OS=Mus musculus OX=10090 GN=Actn3	0.224	1.52e-05	-2.15843	4.81816	down
O89001	12874	Carboxypeptidase D OS=Mus musculus OX=10090 GN=Cpd	1.004	0.805	0.00575927	0.0942041	unchange
O89017	19141	Legumain OS=Mus musculus OX=10090 GN=Lgmn	1.109	0.0212	0.149259	1.67366	unchange
O89020	280662	Afamin OS=Mus musculus OX=10090 GN=Afm	1.011	0.387	0.015783	0.412289	unchange
O89023	12751	Tripeptidyl-peptidase 1 OS=Mus musculus OX=10090 GN=Tpp1	1.409	0.000216	0.494672	3.66555	up
O89029	17183	Matrilin-4 OS=Mus musculus OX=10090 GN=Matn4	NA	NA	NA	NA	unchange
O89050	27418	Muskelin OS=Mus musculus OX=10090 GN=Mkln1	1.041	0.933	0.0579701	0.0301184	unchange
O89051	16432	Integral membrane protein 2B OS=Mus musculus OX=10090 GN=Itm2b	0.924	0.0756	-0.114035	1.12148	unchange
O89053	12721	Coronin-1A OS=Mus musculus OX=10090 GN=Coro1a	0.764	4.36e-07	-0.388355	6.36051	down
O89079	59042	Coatomer subunit epsilon OS=Mus musculus OX=10090 GN=Cope	1.019	0.33	0.0271541	0.481486	unchange
O89086	19652	RNA-binding protein 3 OS=Mus musculus OX=10090 GN=Rbm3	0.795	2.46e-05	-0.330973	4.60906	unchange
O89103	17064	Complement component C1q receptor OS=Mus musculus OX=10090 GN=Cd93	1.099	0.00536	0.136191	2.27084	unchange
O89104	17306	Synaptophysin-like protein 2 OS=Mus musculus OX=10090 GN=Sypl2	0.316	3.78e-05	-1.662	4.42251	down
O89110	12370	Caspase-8 OS=Mus musculus OX=10090 GN=Casp8	0.962	0.0518	-0.0558912	1.28567	unchange
O89112	14768	LanC-like protein 1 OS=Mus musculus OX=10090 GN=Lancl1	1.03	0.307	0.0426443	0.512862	unchange
O89116	53611	Vesicle transport through interaction with t-SNAREs homolog 1A OS=Mus musculus OX=10090 GN=Vti1a	0.996	0.862	-0.00578235	0.0644927	unchange
P00184	13076	Cytochrome P450 1A1 OS=Mus musculus OX=10090 GN=Cyp1a1	4.405	4.63e-06	2.13914	5.33442	up
P00329	11522	Alcohol dehydrogenase 1 OS=Mus musculus OX=10090 GN=Adh1	1.081	0.000877	0.112367	3.057	unchange
P00375	13361	Dihydrofolate reductase OS=Mus musculus OX=10090 GN=Dhfr	0.925	0.121	-0.112475	0.917215	unchange
P00397	NA	Cytochrome c oxidase subunit 1 OS=Mus musculus OX=10090 GN=Mtco1	0.807	0.124	-0.309359	0.906578	unchange
P00405	NA	Cytochrome c oxidase subunit 2 OS=Mus musculus OX=10090 GN=Mtco2	0.778	0.000298	-0.362158	3.52578	unchange
P00416	NA	Cytochrome c oxidase subunit 3 OS=Mus musculus OX=10090 GN=mt-Co3	1.242	0.00503	0.312665	2.29843	unchange
P00493	NA	Hypoxanthine-guanine phosphoribosyltransferase OS=Mus musculus OX=10090 GN=Hprt1	0.927	0.0616	-0.109359	1.21042	unchange
P00688	NA	Pancreatic alpha-amylase OS=Mus musculus OX=10090 GN=Amy2	2.075	0.000158	1.05311	3.80134	up
P00920	NA	Carbonic anhydrase 2 OS=Mus musculus OX=10090 GN=Ca2	1.321	4.23e-06	0.40163	5.37366	up
P01027	12266	Complement C3 OS=Mus musculus OX=10090 GN=C3	1.056	0.00734	0.0786098	2.1343	unchange
P01029	12268	Complement C4-B OS=Mus musculus OX=10090 GN=C4b	0.826	0.000284	-0.275786	3.54668	unchange
P01592	16069	Immunoglobulin J chain OS=Mus musculus OX=10090 GN=Jchain	0.899	0.163	-0.153607	0.787812	unchange
P01628	NA	Ig kappa chain V-II region MOPC 511 OS=Mus musculus OX=10090	NA	NA	NA	NA	unchange
P01629	NA	Ig kappa chain V-II region 2S1.3 OS=Mus musculus OX=10090	0.371	4.25e-05	-1.43051	4.37161	down
P01630	NA	Ig kappa chain V-II region 7S34.1 OS=Mus musculus OX=10090	0.656	0.000297	-0.608232	3.52724	down
P01631	NA	Ig kappa chain V-II region 26-10 OS=Mus musculus OX=10090	0.463	5.93e-05	-1.11092	4.22695	down
P01633	NA	Ig kappa chain V19-17 OS=Mus musculus OX=10090 GN=Igk-V19-17	0.34	4.07e-05	-1.55639	4.39041	down
P01635	NA	Ig kappa chain V-V region K2 (Fragment) OS=Mus musculus OX=10090	0.427	1.9e-05	-1.22769	4.72125	down
P01636	NA	Ig kappa chain V-V region MOPC 149 OS=Mus musculus OX=10090	0.296	1.54e-05	-1.75633	4.81248	down
P01638	NA	Ig kappa chain V-V region L6 (Fragment) OS=Mus musculus OX=10090	0.369	2.08e-05	-1.43831	4.68194	down
P01639	NA	Ig kappa chain V-V region MOPC 41 OS=Mus musculus OX=10090 GN=Gm5571	0.743	0.000501	-0.428566	3.30016	down
P01642	NA	Ig kappa chain V-V region L7 (Fragment) OS=Mus musculus OX=10090 GN=Gm10881	0.387	7.81e-05	-1.36959	4.10735	down
P01645	NA	Ig kappa chain V-V region HP 93G7 OS=Mus musculus OX=10090	0.352	0.00222	-1.50635	2.65365	down
P01648	NA	Ig kappa chain V-V region HP 91A3 OS=Mus musculus OX=10090	0.417	0.0268	-1.26188	1.57187	down
P01654	NA	Ig kappa chain V-III region PC 2880/PC 1229 OS=Mus musculus OX=10090	0.415	0.000204	-1.26882	3.69037	down
P01660	NA	Ig kappa chain V-III region PC 3741/TEPC 111 OS=Mus musculus OX=10090	0.434	6.27e-05	-1.20423	4.20273	down
P01669	NA	Ig kappa chain V-III region PC 7769 OS=Mus musculus OX=10090	0.577	0.000635	-0.793357	3.19723	down
P01680	NA	Ig kappa chain V-IV region S107B OS=Mus musculus OX=10090	0.513	0.0047	-0.962969	2.3279	down
P01747	NA	Ig heavy chain V region 36-65 OS=Mus musculus OX=10090	0.465	3.96e-05	-1.1047	4.4023	down
P01749	NA	Ig heavy chain V region 3 OS=Mus musculus OX=10090 GN=Ighv1-61	0.707	0.0368	-0.500218	1.43415	down
P01750	NA	Ig heavy chain V region 102 OS=Mus musculus OX=10090	0.178	0.00396	-2.49005	2.4023	down
P01754	NA	Ig heavy chain V region 1-62-3 OS=Mus musculus OX=10090 GN=Ighv1-62-3	NA	NA	NA	NA	unchange
P01757	NA	Ig heavy chain V region J558 OS=Mus musculus OX=10090	1.05	0.497	0.0703893	0.303644	unchange
P01758	NA	Ig heavy chain V region 108A OS=Mus musculus OX=10090 GN=Igh-VJ558	0.415	9.99e-05	-1.26882	4.00043	down
P01783	NA	Ig heavy chain V region MOPC 21 (Fragment) OS=Mus musculus OX=10090	0.61	0.00226	-0.713119	2.64589	down
P01786	NA	Ig heavy chain V region MOPC 47A OS=Mus musculus OX=10090	0.283	0.00236	-1.82113	2.62709	down
P01801	NA	Ig heavy chain V-III region J606 OS=Mus musculus OX=10090	0.476	5.58e-05	-1.07097	4.25337	down
P01804	NA	Ig heavy chain V-III region HPC76 (Fragment) OS=Mus musculus OX=10090	0.374	1.46e-09	-1.41889	8.83565	down
P01806	NA	Ig heavy chain V region 441 OS=Mus musculus OX=10090	0.745	0.00538	-0.424688	2.26922	down
P01820	NA	Ig heavy chain V region PJ14 OS=Mus musculus OX=10090	0.541	0.0003	-0.8863	3.52288	down
P01821	NA	Ig heavy chain V region MC101 OS=Mus musculus OX=10090	NA	NA	NA	NA	unchange
P01831	21838	Thy-1 membrane glycoprotein OS=Mus musculus OX=10090 GN=Thy1	0.727	0.00014	-0.459973	3.85387	down
P01837	NA	Immunoglobulin kappa constant OS=Mus musculus OX=10090 GN=Igkc	0.375	4.19e-05	-1.41504	4.37779	down
P01843	NA	Ig lambda-1 chain C region OS=Mus musculus OX=10090	0.447	5.71e-05	-1.16165	4.24336	down
P01844	NA	Ig lambda-2 chain C region OS=Mus musculus OX=10090 GN=Iglc2	NA	NA	NA	NA	unchange
P01864	NA	Ig gamma-2A chain C region secreted form OS=Mus musculus OX=10090	0.421	0.00114	-1.24811	2.9431	down
P01867	NA	Ig gamma-2B chain C region OS=Mus musculus OX=10090 GN=Igh-3	0.394	5.73e-05	-1.34373	4.24185	down
P01868	NA	Ig gamma-1 chain C region secreted form OS=Mus musculus OX=10090 GN=Ighg1	0.344	0.00386	-1.53952	2.41341	down
P01872	NA	Immunoglobulin heavy constant mu OS=Mus musculus OX=10090 GN=Ighm	0.922	0.00084	-0.117161	3.07572	unchange
P01878	NA	Ig alpha chain C region OS=Mus musculus OX=10090	0.335	0.00486	-1.57777	2.31336	down
P01887	12010	Beta-2-microglobulin OS=Mus musculus OX=10090 GN=B2m	0.607	8.31e-05	-0.720232	4.0804	down
P01897	NA	H-2 class I histocompatibility antigen, L-D alpha chain OS=Mus musculus OX=10090 GN=H2-L	NA	NA	NA	NA	unchange
P01898	15007	H-2 class I histocompatibility antigen, Q10 alpha chain OS=Mus musculus OX=10090 GN=H2-Q10	1.314	0.000804	0.393965	3.09474	up
P01899	14964	H-2 class I histocompatibility antigen, D-B alpha chain OS=Mus musculus OX=10090 GN=H2-D1	0.688	0.00244	-0.53952	2.61261	down
P01901	14972	H-2 class I histocompatibility antigen, K-B alpha chain OS=Mus musculus OX=10090 GN=H2-K1	0.709	3.95e-05	-0.496142	4.4034	down
P01902	14972	H-2 class I histocompatibility antigen, K-D alpha chain OS=Mus musculus OX=10090 GN=H2-K1	NA	NA	NA	NA	unchange
P01942	NA	Hemoglobin subunit alpha OS=Mus musculus OX=10090 GN=Hba	1.373	2.47e-09	0.457332	8.6073	up
P02088	15129	Hemoglobin subunit beta-1 OS=Mus musculus OX=10090 GN=Hbb-b1	1.455	1.94e-06	0.541019	5.7122	up
P02089	15130	Hemoglobin subunit beta-2 OS=Mus musculus OX=10090 GN=Hbb-b2	1.18	0.0089	0.238787	2.05061	unchange
P02104	15135	Hemoglobin subunit epsilon-Y2 OS=Mus musculus OX=10090 GN=Hbb-y	1.335	0.00762	0.41684	2.11805	up
P02463	12826	Collagen alpha-1(IV) chain OS=Mus musculus OX=10090 GN=Col4a1	1.167	0.0042	0.222805	2.37675	unchange
P02468	226519	Laminin subunit gamma-1 OS=Mus musculus OX=10090 GN=Lamc1	1.09	0.000219	0.124328	3.65956	unchange
P02469	16777	Laminin subunit beta-1 OS=Mus musculus OX=10090 GN=Lamb1	1.05	0.00148	0.0703893	2.82974	unchange
P02525	12957	Beta-crystallin A1 OS=Mus musculus OX=10090 GN=Cryba1	1.026	0.945	0.0370307	0.0245682	unchange
P03888	NA	NADH-ubiquinone oxidoreductase chain 1 OS=Mus musculus OX=10090 GN=Mtnd1	0.764	0.105	-0.388355	0.978811	unchange
P03893	NA	NADH-ubiquinone oxidoreductase chain 2 OS=Mus musculus OX=10090 GN=Mtnd2	0.721	5.71e-05	-0.471929	4.24336	down
P03903	NA	NADH-ubiquinone oxidoreductase chain 4L OS=Mus musculus OX=10090 GN=Mtnd4l	1.137	0.0738	0.185232	1.13194	unchange
P03911	NA	NADH-ubiquinone oxidoreductase chain 4 OS=Mus musculus OX=10090 GN=Mtnd4	0.656	0.000898	-0.608232	3.04672	down
P03921	NA	NADH-ubiquinone oxidoreductase chain 5 OS=Mus musculus OX=10090 GN=Mtnd5	0.906	0.162	-0.142417	0.790485	unchange
P03930	NA	ATP synthase protein 8 OS=Mus musculus OX=10090 GN=Mtatp8	1.153	0.0274	0.205393	1.56225	unchange
P03953	11537	Complement factor D OS=Mus musculus OX=10090 GN=Cfd	1.01	0.801	0.0143553	0.0963675	unchange
P03958	11486	Adenosine deaminase OS=Mus musculus OX=10090 GN=Ada	0.318	3.73e-05	-1.6529	4.42829	down
P03976	NA	Ig kappa chain V-II region 17S29.1 OS=Mus musculus OX=10090	0.299	0.0053	-1.74178	2.27572	down
P03977	NA	Ig kappa chain V-III region 50S10.1 OS=Mus musculus OX=10090	0.822	0.00154	-0.28279	2.81248	unchange
P03987	NA	Ig gamma-3 chain C region OS=Mus musculus OX=10090	1.042	0.023	0.0593553	1.63827	unchange
P04117	11770	Fatty acid-binding protein, adipocyte OS=Mus musculus OX=10090 GN=Fabp4	0.272	4.12e-05	-1.87832	4.3851	down
P04186	14962	Complement factor B OS=Mus musculus OX=10090 GN=Cfb	0.859	4.07e-05	-0.21927	4.39041	unchange
P04202	21803	Transforming growth factor beta-1 OS=Mus musculus OX=10090 GN=Tgfb1	0.997	0.937	-0.00433459	0.0282604	unchange
P04230	14969	H-2 class II histocompatibility antigen, E-B beta chain OS=Mus musculus OX=10090 GN=H2-Eb1	0.52	3.3e-06	-0.943416	5.48149	down
P04231	14969	H-2 class II histocompatibility antigen, E-S beta chain (Fragment) OS=Mus musculus OX=10090 GN=H2-Eb1	0.505	1.83e-05	-0.985645	4.73755	down
P04247	17189	Myoglobin OS=Mus musculus OX=10090 GN=Mb	0.369	2.18e-05	-1.43831	4.66154	down
P04370	17196	Myelin basic protein OS=Mus musculus OX=10090 GN=Mbp	0.698	0.000175	-0.518701	3.75696	down
P04441	16149	H-2 class II histocompatibility antigen gamma chain OS=Mus musculus OX=10090 GN=Cd74	0.521	0.002	-0.940645	2.69897	down
P04627	11836	Serine/threonine-protein kinase A-Raf OS=Mus musculus OX=10090 GN=Araf	1.004	0.893	0.00575927	0.0491485	unchange
P04919	20533	Band 3 anion transport protein OS=Mus musculus OX=10090 GN=Slc4a1	1.174	1.59e-05	0.231432	4.7986	unchange
P04925	19122	Major prion protein OS=Mus musculus OX=10090 GN=Prnp	0.953	0.296	-0.0694519	0.528708	unchange
P04939	17842	Major urinary protein 3 OS=Mus musculus OX=10090 GN=Mup3	1.914	2.08e-05	0.936591	4.68194	up
P04945	NA	Ig kappa chain V-VI region NQ2-6.1 OS=Mus musculus OX=10090	0.945	0.635	-0.0816138	0.197226	unchange
P05063	11676	Fructose-bisphosphate aldolase C OS=Mus musculus OX=10090 GN=Aldoc	0.956	0.168	-0.0649175	0.774691	unchange
P05064	11674	Fructose-bisphosphate aldolase A OS=Mus musculus OX=10090 GN=Aldoa	0.727	9.69e-05	-0.459973	4.01368	down
P05125	230899	Natriuretic peptides A OS=Mus musculus OX=10090 GN=Nppa	0.699	0.00106	-0.516636	2.97469	down
P05132	18747	cAMP-dependent protein kinase catalytic subunit alpha OS=Mus musculus OX=10090 GN=Prkaca	1.2	0.018	0.263034	1.74473	unchange
P05201	14718	Aspartate aminotransferase, cytoplasmic OS=Mus musculus OX=10090 GN=Got1	0.986	0.198	-0.0203404	0.703335	unchange
P05202	14719	Aspartate aminotransferase, mitochondrial OS=Mus musculus OX=10090 GN=Got2	0.969	0.0149	-0.0454314	1.82681	unchange
P05213	22143	Tubulin alpha-1B chain OS=Mus musculus OX=10090 GN=Tuba1b	NA	NA	NA	NA	unchange
P05214	22144	Tubulin alpha-3 chain OS=Mus musculus OX=10090 GN=Tuba3a	NA	NA	NA	NA	unchange
P05366	20208	Serum amyloid A-1 protein OS=Mus musculus OX=10090 GN=Saa1	6.094	2.92e-06	2.60739	5.53462	up
P05367	20209	Serum amyloid A-2 protein OS=Mus musculus OX=10090 GN=Saa2	10.295	2.63e-06	3.36387	5.58004	up
P05480	20779	Neuronal proto-oncogene tyrosine-protein kinase Src OS=Mus musculus OX=10090 GN=Src	1.054	0.0535	0.0758749	1.27165	unchange
P05532	16590	Mast/stem cell growth factor receptor Kit OS=Mus musculus OX=10090 GN=Kit	1.147	0.0212	0.197865	1.67366	unchange
P05533	110454	Lymphocyte antigen 6A-2/6E-1 OS=Mus musculus OX=10090 GN=Ly6a	0.872	0.125	-0.1976	0.90309	unchange
P05555	16409	Integrin alpha-M OS=Mus musculus OX=10090 GN=Itgam	1.271	4.41e-05	0.345964	4.35556	unchange
P05622	18596	Platelet-derived growth factor receptor beta OS=Mus musculus OX=10090 GN=Pdgfrb	0.923	0.116	-0.115597	0.935542	unchange
P05977	17901	Myosin light chain 1/3, skeletal muscle isoform OS=Mus musculus OX=10090 GN=Myl1	0.154	0.00626	-2.699	2.20343	down
P06151	16828	L-lactate dehydrogenase A chain OS=Mus musculus OX=10090 GN=Ldha	0.837	4.15e-05	-0.2567	4.38195	unchange
P06327	NA	Ig heavy chain V region VH558 A1/A4 OS=Mus musculus OX=10090 GN=Gm5629	0.4	0.000216	-1.32193	3.66555	down
P06330	NA	Ig heavy chain V region AC38 205.12 OS=Mus musculus OX=10090	0.329	0.00036	-1.60384	3.4437	down
P06467	NA	Hemoglobin subunit zeta OS=Mus musculus OX=10090 GN=Hbz	1.097	0.0232	0.133564	1.63451	unchange
P06537	14815	Glucocorticoid receptor OS=Mus musculus OX=10090 GN=Nr3c1	0.831	0.000641	-0.26708	3.19314	unchange
P06683	12279	Complement component C9 OS=Mus musculus OX=10090 GN=C9	1.212	3.99e-06	0.27739	5.39903	unchange
P06684	NA	Complement C5 OS=Mus musculus OX=10090 GN=C5	1.022	0.402	0.0313952	0.395774	unchange
P06728	11808	Apolipoprotein A-IV OS=Mus musculus OX=10090 GN=Apoa4	1.573	1.24e-07	0.653519	6.90658	up
P06745	NA	Glucose-6-phosphate isomerase OS=Mus musculus OX=10090 GN=Gpi	1.057	0.0161	0.0799754	1.79317	unchange
P06797	13039	Cathepsin L1 OS=Mus musculus OX=10090 GN=Ctsl	1.111	0.136	0.151859	0.866461	unchange
P06800	19264	Receptor-type tyrosine-protein phosphatase C OS=Mus musculus OX=10090 GN=Ptprc	0.692	4.03e-05	-0.531156	4.39469	down
P06801	17436	NADP-dependent malic enzyme OS=Mus musculus OX=10090 GN=Me1	1.033	0.0699	0.0468403	1.15552	unchange
P06837	14432	Neuromodulin OS=Mus musculus OX=10090 GN=Gap43	1.083	0.116	0.115033	0.935542	unchange
P06869	18792	Urokinase-type plasminogen activator OS=Mus musculus OX=10090 GN=Plau	1.24	0.00774	0.31034	2.11126	unchange
P06909	12628	Complement factor H OS=Mus musculus OX=10090 GN=Cfh	1.071	0.0211	0.0989585	1.67572	unchange
P07091	20198	Protein S100-A4 OS=Mus musculus OX=10090 GN=S100a4	0.526	2.02e-05	-0.926865	4.69465	down
P07214	20692	SPARC OS=Mus musculus OX=10090 GN=Sparc	1.214	0.000262	0.279768	3.5817	unchange
P07309	22139	Transthyretin OS=Mus musculus OX=10090 GN=Ttr	1.421	3.97e-05	0.506907	4.40121	up
P07310	12715	Creatine kinase M-type OS=Mus musculus OX=10090 GN=Ckm	0.205	0.00502	-2.2863	2.2993	down
P07356	12306	Annexin A2 OS=Mus musculus OX=10090 GN=Anxa2	1.076	9.53e-05	0.105678	4.02091	unchange
P07361	18406	Alpha-1-acid glycoprotein 2 OS=Mus musculus OX=10090 GN=Orm2	NA	NA	NA	NA	unchange
P07607	22171	Thymidylate synthase OS=Mus musculus OX=10090 GN=Tyms	0.989	0.745	-0.0159576	0.127844	unchange
P07724	11657	Serum albumin OS=Mus musculus OX=10090 GN=Alb	1.188	5.02e-07	0.248535	6.2993	unchange
P07742	20133	Ribonucleoside-diphosphate reductase large subunit OS=Mus musculus OX=10090 GN=Rrm1	0.827	0.0279	-0.274041	1.5544	unchange
P07743	19194	BPI fold-containing family A member 2 OS=Mus musculus OX=10090 GN=Bpifa2	2.334	2.32e-05	1.2228	4.63451	up
P07759	20714	Serine protease inhibitor A3K OS=Mus musculus OX=10090 GN=Serpina3k	1.9	6.58e-07	0.925999	6.18177	up
P07901	15519	Heat shock protein HSP 90-alpha OS=Mus musculus OX=10090 GN=Hsp90aa1	1.083	2.05e-05	0.115033	4.68825	unchange
P07903	13870	DNA excision repair protein ERCC-1 OS=Mus musculus OX=10090 GN=Ercc1	NA	NA	NA	NA	unchange
P08003	12304	Protein disulfide-isomerase A4 OS=Mus musculus OX=10090 GN=Pdia4	0.663	4.29e-06	-0.592919	5.36754	down
P08030	11821	Adenine phosphoribosyltransferase OS=Mus musculus OX=10090 GN=Aprt	1.05	0.0029	0.0703893	2.5376	unchange
P08032	20739	Spectrin alpha chain, erythrocytic 1 OS=Mus musculus OX=10090 GN=Spta1	1.15	0.00186	0.201634	2.73049	unchange
P08071	17002	Lactotransferrin OS=Mus musculus OX=10090 GN=Ltf	1.661	0.000817	0.732052	3.08778	up
P08074	12409	Carbonyl reductase [NADPH] 2 OS=Mus musculus OX=10090 GN=Cbr2	1.016	0.0457	0.0229004	1.34008	unchange
P08101	NA	Low affinity immunoglobulin gamma Fc region receptor II OS=Mus musculus OX=10090 GN=Fcgr2	NA	NA	NA	NA	unchange
P08103	15162	Tyrosine-protein kinase HCK OS=Mus musculus OX=10090 GN=Hck	0.987	0.278	-0.018878	0.555955	unchange
P08113	22027	Endoplasmin OS=Mus musculus OX=10090 GN=Hsp90b1	0.728	2.24e-06	-0.45799	5.64975	down
P08121	12825	Collagen alpha-1(III) chain OS=Mus musculus OX=10090 GN=Col3a1	0.99	0.824	-0.0144996	0.0840728	unchange
P08122	12827	Collagen alpha-2(IV) chain OS=Mus musculus OX=10090 GN=Col4a2	1.137	0.000241	0.185232	3.61798	unchange
P08207	20194	Protein S100-A10 OS=Mus musculus OX=10090 GN=S100a10	1.081	0.00521	0.112367	2.28316	unchange
P08226	11816	Apolipoprotein E OS=Mus musculus OX=10090 GN=Apoe	1.708	2.37e-07	0.772308	6.62525	up
P08228	20655	Superoxide dismutase [Cu-Zn] OS=Mus musculus OX=10090 GN=Sod1	1.011	0.288	0.015783	0.540608	unchange
P08249	17448	Malate dehydrogenase, mitochondrial OS=Mus musculus OX=10090 GN=Mdh2	0.88	0.000143	-0.184425	3.84466	unchange
P08551	18039	Neurofilament light polypeptide OS=Mus musculus OX=10090 GN=Nefl	0.304	7.67e-05	-1.71786	4.1152	down
P08553	18040	Neurofilament medium polypeptide OS=Mus musculus OX=10090 GN=Nefm	0.519	8.12e-05	-0.946194	4.09044	down
P08556	18176	GTPase NRas OS=Mus musculus OX=10090 GN=Nras	NA	NA	NA	NA	unchange
P08607	NA	C4b-binding protein OS=Mus musculus OX=10090 GN=C4bpa	0.885	0.0554	-0.176251	1.25649	unchange
P08752	14678	Guanine nucleotide-binding protein G(i) subunit alpha-2 OS=Mus musculus OX=10090 GN=Gnai2	1.011	0.351	0.015783	0.454693	unchange
P08775	20020	DNA-directed RNA polymerase II subunit RPB1 OS=Mus musculus OX=10090 GN=Polr2a	0.905	0.000479	-0.14401	3.31966	unchange
P08905	17105	Lysozyme C-2 OS=Mus musculus OX=10090 GN=Lyz2	1.332	3.61e-06	0.413594	5.44249	up
P09055	16412	Integrin beta-1 OS=Mus musculus OX=10090 GN=Itgb1	1.039	0.0254	0.0551957	1.59517	unchange
P09103	18453	Protein disulfide-isomerase OS=Mus musculus OX=10090 GN=P4hb	0.953	4.02e-05	-0.0694519	4.39577	unchange
P09405	17975	Nucleolin OS=Mus musculus OX=10090 GN=Ncl	0.86	0.00036	-0.217591	3.4437	unchange
P09411	18655	Phosphoglycerate kinase 1 OS=Mus musculus OX=10090 GN=Pgk1	0.93	0.0034	-0.104697	2.46852	unchange
P09470	11421	Angiotensin-converting enzyme OS=Mus musculus OX=10090 GN=Ace	1.3	1.64e-05	0.378512	4.78516	unchange
P09528	14319	Ferritin heavy chain OS=Mus musculus OX=10090 GN=Fth1	1.128	0.00868	0.173767	2.06148	unchange
P09541	17896	Myosin light chain 4 OS=Mus musculus OX=10090 GN=Myl4	0.96	0.000525	-0.0588937	3.27984	unchange
P09542	17897	Myosin light chain 3 OS=Mus musculus OX=10090 GN=Myl3	0.112	0.013	-3.15843	1.88606	down
P09581	12978	Macrophage colony-stimulating factor 1 receptor OS=Mus musculus OX=10090 GN=Csf1r	NA	NA	NA	NA	unchange
P09602	15331	Non-histone chromosomal protein HMG-17 OS=Mus musculus OX=10090 GN=Hmgn2	0.983	0.804	-0.0247367	0.094744	unchange
P09671	20656	Superoxide dismutase [Mn], mitochondrial OS=Mus musculus OX=10090 GN=Sod2	1.007	0.692	0.0100637	0.159894	unchange
P09803	12550	Cadherin-1 OS=Mus musculus OX=10090 GN=Cdh1	1.062	0.000616	0.0867838	3.21042	unchange
P09813	11807	Apolipoprotein A-II OS=Mus musculus OX=10090 GN=Apoa2	1.864	6.12e-05	0.898402	4.21325	up
P09925	20930	Surfeit locus protein 1 OS=Mus musculus OX=10090 GN=Surf1	0.952	0.234	-0.0709665	0.630784	unchange
P0C028	58242	Diphosphoinositol polyphosphate phosphohydrolase 3-beta OS=Mus musculus OX=10090 GN=Nudt11	NA	NA	NA	NA	unchange
P0C0A3	208092	Charged multivesicular body protein 6 OS=Mus musculus OX=10090 GN=Chmp6	1.06	0.0355	0.0840643	1.44977	unchange
P0C1Q2	241489	Dual 3',5'-cyclic-AMP and -GMP phosphodiesterase 11A OS=Mus musculus OX=10090 GN=Pde11a	0.586	0.0415	-0.771027	1.38195	down
P0C5K1	381836	Serine/threonine-protein kinase SBK2 OS=Mus musculus OX=10090 GN=Sbk2	NA	NA	NA	NA	unchange
P0C605	19091	cGMP-dependent protein kinase 1 OS=Mus musculus OX=10090 GN=Prkg1	1.058	0.00218	0.0813396	2.66154	unchange
P0C7N9	69666	Proteasome assembly chaperone 4 OS=Mus musculus OX=10090 GN=Psmg4	1.282	0.0716	0.358396	1.14509	unchange
P0C872	433466	JmjC domain-containing protein 7 OS=Mus musculus OX=10090 GN=Jmjd7	NA	NA	NA	NA	unchange
P0C8K7	68859	Small integral membrane protein 1 OS=Mus musculus OX=10090 GN=Smim1	1.061	0.406	0.0854247	0.391474	unchange
P0CW02	17067	Lymphocyte antigen 6C1 OS=Mus musculus OX=10090 GN=Ly6c1	1.108	0.0396	0.147958	1.4023	unchange
P0CW03	100041546	Lymphocyte antigen 6C2 OS=Mus musculus OX=10090 GN=Ly6c2	0.863	0.126	-0.212568	0.899629	unchange
P0DN34	NA	NADH dehydrogenase [ubiquinone] 1 beta subcomplex subunit 1 OS=Mus musculus OX=10090 GN=Ndufb1	0.642	0.000295	-0.639355	3.53018	down
P0DOV1	381308	Interferon-activable protein 205-B OS=Mus musculus OX=10090 GN=Mnda	0.44	9.58e-05	-1.18442	4.01863	down
P0DOV2	15951	Interferon-activable protein 204 OS=Mus musculus OX=10090 GN=Ifi204	NA	NA	NA	NA	unchange
P0DP28	12315	Calmodulin-3 OS=Mus musculus OX=10090 GN=Calm3	0.991	0.351	-0.013043	0.454693	unchange
P10107	16952	Annexin A1 OS=Mus musculus OX=10090 GN=Anxa1	1.254	4.14e-05	0.326537	4.383	unchange
P10126	13627	Elongation factor 1-alpha 1 OS=Mus musculus OX=10090 GN=Eef1a1	1.041	0.0245	0.0579701	1.61083	unchange
P10404	NA	MLV-related proviral Env polyprotein OS=Mus musculus OX=10090	0.935	0.176	-0.0969617	0.754487	unchange
P10493	18073	Nidogen-1 OS=Mus musculus OX=10090 GN=Nid1	1.101	0.00454	0.138814	2.34294	unchange
P10518	17025	Delta-aminolevulinic acid dehydratase OS=Mus musculus OX=10090 GN=Alad	0.986	0.657	-0.0203404	0.182435	unchange
P10605	13030	Cathepsin B OS=Mus musculus OX=10090 GN=Ctsb	0.988	0.457	-0.0174171	0.340084	unchange
P10630	13682	Eukaryotic initiation factor 4A-II OS=Mus musculus OX=10090 GN=Eif4a2	1.022	0.168	0.0313952	0.774691	unchange
P10637	17762	Microtubule-associated protein tau OS=Mus musculus OX=10090 GN=Mapt	0.993	0.772	-0.0101344	0.112383	unchange
P10639	NA	Thioredoxin OS=Mus musculus OX=10090 GN=Txn	1.124	0.000758	0.168642	3.12033	unchange
P10649	14862	Glutathione S-transferase Mu 1 OS=Mus musculus OX=10090 GN=Gstm1	1.214	2.24e-05	0.279768	4.64975	unchange
P10711	21399	Transcription elongation factor A protein 1 OS=Mus musculus OX=10090 GN=Tcea1	0.875	0.000257	-0.192645	3.59007	unchange
P10810	12475	Monocyte differentiation antigen CD14 OS=Mus musculus OX=10090 GN=Cd14	1.46	2.46e-05	0.545968	4.60906	up
P10833	20130	Ras-related protein R-Ras OS=Mus musculus OX=10090 GN=Rras	1.185	0.00542	0.244887	2.266	unchange
P10852	17254	4F2 cell-surface antigen heavy chain OS=Mus musculus OX=10090 GN=Slc3a2	1.196	0.000977	0.258217	3.01011	unchange
P10922	14958	Histone H1.0 OS=Mus musculus OX=10090 GN=H1f0	1.121	0.0399	0.164786	1.39903	unchange
P11031	20024	Activated RNA polymerase II transcriptional coactivator p15 OS=Mus musculus OX=10090 GN=Sub1	0.751	0.000461	-0.413115	3.3363	down
P11032	14938	Granzyme A OS=Mus musculus OX=10090 GN=Gzma	0.649	0.0013	-0.62371	2.88606	down
P11087	12842	Collagen alpha-1(I) chain OS=Mus musculus OX=10090 GN=Col1a1	0.963	0.111	-0.0543923	0.954677	unchange
P11103	11545	Poly [ADP-ribose] polymerase 1 OS=Mus musculus OX=10090 GN=Parp1	0.674	0.000418	-0.56918	3.37882	down
P11152	16956	Lipoprotein lipase OS=Mus musculus OX=10090 GN=Lpl	1.885	0.00012	0.914565	3.92082	up
P11214	18791	Tissue-type plasminogen activator OS=Mus musculus OX=10090 GN=Plat	1.517	3.61e-05	0.601221	4.44249	up
P11247	17523	Myeloperoxidase OS=Mus musculus OX=10090 GN=Mpo	1.505	1.56e-05	0.589763	4.80688	up
P11276	14268	Fibronectin OS=Mus musculus OX=10090 GN=Fn1	1.05	0.000957	0.0703893	3.01909	unchange
P11352	14775	Glutathione peroxidase 1 OS=Mus musculus OX=10090 GN=Gpx1	1.136	0.000497	0.183963	3.30364	unchange
P11404	14077	Fatty acid-binding protein, heart OS=Mus musculus OX=10090 GN=Fabp3	0.866	6.43e-05	-0.207561	4.19179	unchange
P11438	16783	Lysosome-associated membrane glycoprotein 1 OS=Mus musculus OX=10090 GN=Lamp1	1.103	0.0023	0.141433	2.63827	unchange
P11440	12534	Cyclin-dependent kinase 1 OS=Mus musculus OX=10090 GN=Cdk1	NA	NA	NA	NA	unchange
P11499	15516	Heat shock protein HSP 90-beta OS=Mus musculus OX=10090 GN=Hsp90ab1	0.973	0.0198	-0.0394883	1.70333	unchange
P11531	13405	Dystrophin OS=Mus musculus OX=10090 GN=Dmd	0.848	0.0111	-0.237864	1.95468	unchange
P11588	17840	Major urinary protein 1 OS=Mus musculus OX=10090 GN=Mup1	2.396	7.55e-05	1.26063	4.12205	up
P11589	17841	Major urinary protein 2 OS=Mus musculus OX=10090 GN=Mup2	2.772	0.000263	1.47093	3.58004	up
P11609	12479	Antigen-presenting glycoprotein CD1d1 OS=Mus musculus OX=10090 GN=Cd1d1	1.269	0.0337	0.343692	1.47237	unchange
P11627	16728	Neural cell adhesion molecule L1 OS=Mus musculus OX=10090 GN=L1cam	NA	NA	NA	NA	unchange
P11672	16819	Neutrophil gelatinase-associated lipocalin OS=Mus musculus OX=10090 GN=Lcn2	1.614	9.53e-05	0.690641	4.02091	up
P11680	18636	Properdin OS=Mus musculus OX=10090 GN=Cfp	1.112	0.0521	0.153157	1.28316	unchange
P11688	16402	Integrin alpha-5 OS=Mus musculus OX=10090 GN=Itga5	0.997	0.933	-0.00433459	0.0301184	unchange
P11798	12322	Calcium/calmodulin-dependent protein kinase type II subunit alpha OS=Mus musculus OX=10090 GN=Camk2a	NA	NA	NA	NA	unchange
P11835	16414	Integrin beta-2 OS=Mus musculus OX=10090 GN=Itgb2	1.061	0.00606	0.0854247	2.21753	unchange
P11859	11606	Angiotensinogen OS=Mus musculus OX=10090 GN=Agt	1.965	2.1e-06	0.974529	5.67778	up
P11881	16438	Inositol 1,4,5-trisphosphate receptor type 1 OS=Mus musculus OX=10090 GN=Itpr1	1.012	0.615	0.0172093	0.211125	unchange
P11928	246730	2'-5'-oligoadenylate synthase 1A OS=Mus musculus OX=10090 GN=Oas1a	0.562	0.00236	-0.831358	2.62709	down
P11930	110959	Nucleoside diphosphate-linked moiety X motif 19 OS=Mus musculus OX=10090 GN=Nudt19	0.988	0.83	-0.0174171	0.0809219	unchange
P11983	21454	T-complex protein 1 subunit alpha OS=Mus musculus OX=10090 GN=Tcp1	1.019	0.112	0.0271541	0.950782	unchange
P12023	11820	Amyloid-beta A4 protein OS=Mus musculus OX=10090 GN=App	1.1	0.0279	0.137504	1.5544	unchange
P12242	22227	Mitochondrial brown fat uncoupling protein 1 OS=Mus musculus OX=10090 GN=Ucp1	0.141	0.0114	-2.82623	1.9431	down
P12246	20219	Serum amyloid P-component OS=Mus musculus OX=10090 GN=Apcs	1.967	0.000201	0.975997	3.6968	up
P12265	110006	Beta-glucuronidase OS=Mus musculus OX=10090 GN=Gusb	1.031	0.192	0.0440443	0.716699	unchange
P12367	19087	cAMP-dependent protein kinase type II-alpha regulatory subunit OS=Mus musculus OX=10090 GN=Prkar2a	1.193	3.74e-05	0.254594	4.42713	unchange
P12382	18641	ATP-dependent 6-phosphofructokinase, liver type OS=Mus musculus OX=10090 GN=Pfkl	0.915	0.005	-0.128156	2.30103	unchange
P12388	18788	Plasminogen activator inhibitor 2, macrophage OS=Mus musculus OX=10090 GN=Serpinb2	0.686	0.000297	-0.54372	3.52724	down
P12399	13024	Protein CTLA-2-alpha OS=Mus musculus OX=10090 GN=Ctla2a	1.377	0.00382	0.461529	2.41794	up
P12710	14080	Fatty acid-binding protein, liver OS=Mus musculus OX=10090 GN=Fabp1	0.948	0.189	-0.077041	0.723538	unchange
P12787	12858	Cytochrome c oxidase subunit 5A, mitochondrial OS=Mus musculus OX=10090 GN=Cox5a	0.863	0.00266	-0.212568	2.57512	unchange
P12791	13088	Cytochrome P450 2B10 OS=Mus musculus OX=10090 GN=Cyp2b10	1.044	0.000221	0.0621217	3.65561	unchange
P12804	14190	Fibroleukin OS=Mus musculus OX=10090 GN=Fgl2	NA	NA	NA	NA	unchange
P12815	18570	Programmed cell death protein 6 OS=Mus musculus OX=10090 GN=Pdcd6	1.014	0.652	0.0200577	0.185752	unchange
P12970	27176	60S ribosomal protein L7a OS=Mus musculus OX=10090 GN=Rpl7a	1.076	0.00486	0.105678	2.31336	unchange
P13412	21953	Troponin I, fast skeletal muscle OS=Mus musculus OX=10090 GN=Tnni2	0.125	0.00594	-3	2.22621	down
P13439	22247	Uridine 5'-monophosphate synthase OS=Mus musculus OX=10090 GN=Umps	0.895	0.128	-0.16004	0.89279	unchange
P13516	20249	Acyl-CoA desaturase 1 OS=Mus musculus OX=10090 GN=Scd1	0.666	0.000144	-0.586406	3.84164	down
P13541	17883	Myosin-3 OS=Mus musculus OX=10090 GN=Myh3	0.31	3.88e-05	-1.68966	4.41117	down
P13542	17885	Myosin-8 OS=Mus musculus OX=10090 GN=Myh8	0.136	0.00598	-2.87832	2.2233	down
P13595	17967	Neural cell adhesion molecule 1 OS=Mus musculus OX=10090 GN=Ncam1	0.772	0.000697	-0.373327	3.15677	unchange
P13597	15894	Intercellular adhesion molecule 1 OS=Mus musculus OX=10090 GN=Icam1	1.039	0.0473	0.0551957	1.32514	unchange
P13634	NA	Carbonic anhydrase 1 OS=Mus musculus OX=10090 GN=Ca1	1.208	0.000241	0.27262	3.61798	unchange
P13707	14555	Glycerol-3-phosphate dehydrogenase [NAD(+)], cytoplasmic OS=Mus musculus OX=10090 GN=Gpd1	0.311	0.00142	-1.68501	2.84771	down
P13745	14857	Glutathione S-transferase A1 OS=Mus musculus OX=10090 GN=Gsta1	NA	NA	NA	NA	unchange
P13808	20535	Anion exchange protein 2 OS=Mus musculus OX=10090 GN=Slc4a2	1.085	0.0949	0.117695	1.02273	unchange
P13864	13433	DNA (cytosine-5)-methyltransferase 1 OS=Mus musculus OX=10090 GN=Dnmt1	0.759	0.0059	-0.397828	2.22915	down
P14069	20200	Protein S100-A6 OS=Mus musculus OX=10090 GN=S100a6	1.194	0.000617	0.255803	3.20971	unchange
P14094	11931	Sodium/potassium-transporting ATPase subunit beta-1 OS=Mus musculus OX=10090 GN=Atp1b1	0.984	0.156	-0.0232698	0.806875	unchange
P14106	12260	Complement C1q subcomponent subunit B OS=Mus musculus OX=10090 GN=C1qb	NA	NA	NA	NA	unchange
P14115	26451	60S ribosomal protein L27a OS=Mus musculus OX=10090 GN=Rpl27a	1.016	0.482	0.0229004	0.316953	unchange
P14131	20055	40S ribosomal protein S16 OS=Mus musculus OX=10090 GN=Rps16	0.869	0.00306	-0.202572	2.51428	unchange
P14142	20528	Solute carrier family 2, facilitated glucose transporter member 4 OS=Mus musculus OX=10090 GN=Slc2a4	0.513	6.05e-07	-0.962969	6.21824	down
P14148	19989	60S ribosomal protein L7 OS=Mus musculus OX=10090 GN=Rpl7	0.941	0.00446	-0.0877334	2.35067	unchange
P14152	17449	Malate dehydrogenase, cytoplasmic OS=Mus musculus OX=10090 GN=Mdh1	0.872	9.55e-05	-0.1976	4.02	unchange
P14206	16785	40S ribosomal protein SA OS=Mus musculus OX=10090 GN=Rpsa	0.935	0.0516	-0.0969617	1.28735	unchange
P14211	12317	Calreticulin OS=Mus musculus OX=10090 GN=Calr	0.838	5.8e-05	-0.254978	4.23657	unchange
P14220	14934	Glycophorin-A OS=Mus musculus OX=10090 GN=Gypa	1.492	0.0124	0.577248	1.90658	up
P14231	11932	Sodium/potassium-transporting ATPase subunit beta-2 OS=Mus musculus OX=10090 GN=Atp1b2	NA	NA	NA	NA	unchange
P14234	14191	Tyrosine-protein kinase Fgr OS=Mus musculus OX=10090 GN=Fgr	1.074	0.242	0.102994	0.616185	unchange
P14426	14964	H-2 class I histocompatibility antigen, D-K alpha chain OS=Mus musculus OX=10090 GN=H2-D1	0.889	0.099	-0.169745	1.00436	unchange
P14429	15018	H-2 class I histocompatibility antigen, Q7 alpha chain OS=Mus musculus OX=10090 GN=H2-Q7	0.754	0.0361	-0.407364	1.44249	down
P14430	15019	H-2 class I histocompatibility antigen, Q8 alpha chain OS=Mus musculus OX=10090 GN=H2-Q8	NA	NA	NA	NA	unchange
P14434	14960	H-2 class II histocompatibility antigen, A-B alpha chain OS=Mus musculus OX=10090 GN=H2-Aa	0.481	4.99e-06	-1.05589	5.3019	down
P14483	14961	H-2 class II histocompatibility antigen, A beta chain OS=Mus musculus OX=10090 GN=H2-Ab1	0.632	1.17e-06	-0.662004	5.93181	down
P14576	NA	Signal recognition particle 54 kDa protein OS=Mus musculus OX=10090 GN=Srp54	0.942	0.0034	-0.086201	2.46852	unchange
P14602	15507	Heat shock protein beta-1 OS=Mus musculus OX=10090 GN=Hspb1	1.078	0.00156	0.108357	2.80688	unchange
P14685	22123	26S proteasome non-ATPase regulatory subunit 3 OS=Mus musculus OX=10090 GN=Psmd3	0.971	0.0119	-0.0424568	1.92445	unchange
P14733	16906	Lamin-B1 OS=Mus musculus OX=10090 GN=Lmnb1	0.78	4.96e-06	-0.358454	5.30452	unchange
P14824	11749	Annexin A6 OS=Mus musculus OX=10090 GN=Anxa6	0.887	0.000116	-0.172994	3.93554	unchange
P14847	12944	C-reactive protein OS=Mus musculus OX=10090 GN=Crp	1.26	0.00406	0.333424	2.39147	unchange
P14869	11837	60S acidic ribosomal protein P0 OS=Mus musculus OX=10090 GN=Rplp0	0.901	0.00132	-0.150401	2.87943	unchange
P14873	17755	Microtubule-associated protein 1B OS=Mus musculus OX=10090 GN=Map1b	0.956	0.009	-0.0649175	2.04576	unchange
P14901	15368	Heme oxygenase 1 OS=Mus musculus OX=10090 GN=Hmox1	1.405	0.00142	0.49057	2.84771	up
P15089	12873	Mast cell carboxypeptidase A OS=Mus musculus OX=10090 GN=Cpa3	0.669	0.000319	-0.579922	3.49621	down
P15105	14645	Glutamine synthetase OS=Mus musculus OX=10090 GN=Glul	0.797	0.000257	-0.327348	3.59007	unchange
P15116	12558	Cadherin-2 OS=Mus musculus OX=10090 GN=Cdh2	1.021	0.618	0.0299829	0.209012	unchange
P15208	16337	Insulin receptor OS=Mus musculus OX=10090 GN=Insr	1.065	0.06	0.0908534	1.22185	unchange
P15261	15979	Interferon gamma receptor 1 OS=Mus musculus OX=10090 GN=Ifngr1	NA	NA	NA	NA	unchange
P15306	21824	Thrombomodulin OS=Mus musculus OX=10090 GN=Thbd	1.062	0.000563	0.0867838	3.24949	unchange
P15307	19696	Proto-oncogene c-Rel OS=Mus musculus OX=10090 GN=Rel	NA	NA	NA	NA	unchange
P15327	12183	Bisphosphoglycerate mutase OS=Mus musculus OX=10090 GN=Bpgm	1.374	2.07e-07	0.458382	6.68403	up
P15331	19132	Peripherin OS=Mus musculus OX=10090 GN=Prph	0.404	0.00172	-1.30757	2.76447	down
P15379	12505	CD44 antigen OS=Mus musculus OX=10090 GN=Cd44	0.903	0.0018	-0.147202	2.74473	unchange
P15508	20741	Spectrin beta chain, erythrocytic OS=Mus musculus OX=10090 GN=Sptb	1.119	0.000136	0.16221	3.86646	unchange
P15532	18102	Nucleoside diphosphate kinase A OS=Mus musculus OX=10090 GN=Nme1	1.009	0.429	0.0129262	0.367543	unchange
P15626	14863	Glutathione S-transferase Mu 2 OS=Mus musculus OX=10090 GN=Gstm2	1.092	0.00256	0.126973	2.59176	unchange
P15864	50708	Histone H1.2 OS=Mus musculus OX=10090 GN=Hist1h1c	1.536	0.000105	0.619178	3.97881	up
P15949	13648	Kallikrein 1-related peptidase b9 OS=Mus musculus OX=10090 GN=Klk1b9	0.906	0.385	-0.142417	0.414539	unchange
P16015	NA	Carbonic anhydrase 3 OS=Mus musculus OX=10090 GN=Ca3	0.204	0.00444	-2.29336	2.35262	down
P16045	16852	Galectin-1 OS=Mus musculus OX=10090 GN=Lgals1	0.799	0.000122	-0.323733	3.91364	unchange
P16054	18754	Protein kinase C epsilon type OS=Mus musculus OX=10090 GN=Prkce	1.052	0.457	0.0731347	0.340084	unchange
P16110	16854	Galectin-3 OS=Mus musculus OX=10090 GN=Lgals3	1.381	2.15e-05	0.465713	4.66756	up
P16125	16832	L-lactate dehydrogenase B chain OS=Mus musculus OX=10090 GN=Ldhb	0.916	0.00142	-0.12658	2.84771	unchange
P16254	20813	Signal recognition particle 14 kDa protein OS=Mus musculus OX=10090 GN=Srp14	1.052	0.395	0.0731347	0.403403	unchange
P16294	14071	Coagulation factor IX OS=Mus musculus OX=10090 GN=F9	1.168	0.039	0.22404	1.40894	unchange
P16301	16816	Phosphatidylcholine-sterol acyltransferase OS=Mus musculus OX=10090 GN=Lcat	1.157	0.0153	0.210389	1.81531	unchange
P16330	12799	2',3'-cyclic-nucleotide 3'-phosphodiesterase OS=Mus musculus OX=10090 GN=Cnp	0.683	0.000195	-0.550043	3.70997	down
P16332	17850	Methylmalonyl-CoA mutase, mitochondrial OS=Mus musculus OX=10090 GN=Mut	0.948	0.00928	-0.077041	2.03245	unchange
P16406	13809	Glutamyl aminopeptidase OS=Mus musculus OX=10090 GN=Enpep	1.11	0.000778	0.15056	3.10902	unchange
P16460	11898	Argininosuccinate synthase OS=Mus musculus OX=10090 GN=Ass1	0.852	3.52e-05	-0.231075	4.45346	unchange
P16546	20740	Spectrin alpha chain, non-erythrocytic 1 OS=Mus musculus OX=10090 GN=Sptan1	1.031	2.46e-05	0.0440443	4.60906	unchange
P16675	19025	Lysosomal protective protein OS=Mus musculus OX=10090 GN=Ctsa	1.049	0.0924	0.0690147	1.03433	unchange
P16858	14433	Glyceraldehyde-3-phosphate dehydrogenase OS=Mus musculus OX=10090 GN=Gapdh	0.811	1.37e-06	-0.302226	5.86328	unchange
P16879	14159	Tyrosine-protein kinase Fes/Fps OS=Mus musculus OX=10090 GN=Fes	1.132	0.107	0.178874	0.970616	unchange
P17047	16784	Lysosome-associated membrane glycoprotein 2 OS=Mus musculus OX=10090 GN=Lamp2	1.231	0.00342	0.299831	2.46597	unchange
P17156	15512	Heat shock-related 70 kDa protein 2 OS=Mus musculus OX=10090 GN=Hspa2	0.969	0.0313	-0.0454314	1.50446	unchange
P17182	13806	Alpha-enolase OS=Mus musculus OX=10090 GN=Eno1	0.874	0.000297	-0.194295	3.52724	unchange
P17183	13807	Gamma-enolase OS=Mus musculus OX=10090 GN=Eno2	0.714	0.00546	-0.486004	2.26281	down
P17225	19205	Polypyrimidine tract-binding protein 1 OS=Mus musculus OX=10090 GN=Ptbp1	1.028	0.112	0.0398403	0.950782	unchange
P17426	11771	AP-2 complex subunit alpha-1 OS=Mus musculus OX=10090 GN=Ap2a1	1.113	0.00178	0.154454	2.74958	unchange
P17427	11772	AP-2 complex subunit alpha-2 OS=Mus musculus OX=10090 GN=Ap2a2	1.064	0.000719	0.0894982	3.14327	unchange
P17439	14466	Glucosylceramidase OS=Mus musculus OX=10090 GN=Gba	1.176	0.000964	0.233888	3.01592	unchange
P17563	20341	Methanethiol oxidase OS=Mus musculus OX=10090 GN=Selenbp1	1.167	4.89e-06	0.222805	5.31069	unchange
P17665	12867	Cytochrome c oxidase subunit 7C, mitochondrial OS=Mus musculus OX=10090 GN=Cox7c	0.694	1.58e-05	-0.526992	4.80134	down
P17710	15275	Hexokinase-1 OS=Mus musculus OX=10090 GN=Hk1	1.002	0.889	0.00288251	0.0510982	unchange
P17742	268373	Peptidyl-prolyl cis-trans isomerase A OS=Mus musculus OX=10090 GN=Ppia	1.045	0.00872	0.0635029	2.05948	unchange
P17751	21991	Triosephosphate isomerase OS=Mus musculus OX=10090 GN=Tpi1	0.817	1.63e-05	-0.291592	4.78781	unchange
P17809	20525	Solute carrier family 2, facilitated glucose transporter member 1 OS=Mus musculus OX=10090 GN=Slc2a1	NA	NA	NA	NA	unchange
P17879	15511	Heat shock 70 kDa protein 1B OS=Mus musculus OX=10090 GN=Hspa1b	1.071	0.459	0.0989585	0.338187	unchange
P17897	17110	Lysozyme C-1 OS=Mus musculus OX=10090 GN=Lyz1	NA	NA	NA	NA	unchange
P17918	18538	Proliferating cell nuclear antigen OS=Mus musculus OX=10090 GN=Pcna	0.715	0.000265	-0.483985	3.57675	down
P18052	19262	Receptor-type tyrosine-protein phosphatase alpha OS=Mus musculus OX=10090 GN=Ptpra	0.971	0.29	-0.0424568	0.537602	unchange
P18181	12506	CD48 antigen OS=Mus musculus OX=10090 GN=Cd48	0.577	9.95e-07	-0.793357	6.00218	down
P18242	13033	Cathepsin D OS=Mus musculus OX=10090 GN=Ctsd	1.982	2.89e-06	0.986957	5.5391	up
P18293	18160	Atrial natriuretic peptide receptor 1 OS=Mus musculus OX=10090 GN=Npr1	1.078	0.21	0.108357	0.677781	unchange
P18406	16007	Protein CYR61 OS=Mus musculus OX=10090 GN=Cyr61	NA	NA	NA	NA	unchange
P18525	NA	Ig heavy chain V region 5-84 OS=Mus musculus OX=10090	0.435	8.38e-07	-1.20091	6.07676	down
P18528	NA	Ig heavy chain V region 6.96 OS=Mus musculus OX=10090	NA	NA	NA	NA	unchange
P18531	NA	Ig heavy chain V region 3-6 OS=Mus musculus OX=10090 GN=Ighv3-6	0.385	0.000283	-1.37707	3.54821	down
P18572	12215	Basigin OS=Mus musculus OX=10090 GN=Bsg	0.844	0.00312	-0.244685	2.50585	unchange
P18653	20111	Ribosomal protein S6 kinase alpha-1 OS=Mus musculus OX=10090 GN=Rps6ka1	1.005	0.713	0.0071955	0.14691	unchange
P18654	110651	Ribosomal protein S6 kinase alpha-3 OS=Mus musculus OX=10090 GN=Rps6ka3	0.957	0.125	-0.0634092	0.90309	unchange
P18760	12631	Cofilin-1 OS=Mus musculus OX=10090 GN=Cfl1	0.973	0.0221	-0.0394883	1.65561	unchange
P18762	11555	Beta-2 adrenergic receptor OS=Mus musculus OX=10090 GN=Adrb2	NA	NA	NA	NA	unchange
P18826	18679	Phosphorylase b kinase regulatory subunit alpha, skeletal muscle isoform OS=Mus musculus OX=10090 GN=Phka1	0.733	0.0178	-0.448115	1.74958	down
P18872	14681	Guanine nucleotide-binding protein G(o) subunit alpha OS=Mus musculus OX=10090 GN=Gnao1	1.046	0.116	0.0648829	0.935542	unchange
P19096	14104	Fatty acid synthase OS=Mus musculus OX=10090 GN=Fasn	0.814	2.24e-06	-0.296899	5.64975	unchange
P19123	21924	Troponin C, slow skeletal and cardiac muscles OS=Mus musculus OX=10090 GN=Tnnc1	0.94	0.0196	-0.0892673	1.70774	unchange
P19157	14870	Glutathione S-transferase P 1 OS=Mus musculus OX=10090 GN=Gstp1	1.369	3.56e-06	0.453122	5.44855	up
P19221	14061	Prothrombin OS=Mus musculus OX=10090 GN=F2	1.119	0.000465	0.16221	3.33255	unchange
P19253	22121	60S ribosomal protein L13a OS=Mus musculus OX=10090 GN=Rpl13a	0.962	0.0368	-0.0558912	1.43415	unchange
P19258	17527	Protein Mpv17 OS=Mus musculus OX=10090 GN=Mpv17	0.929	0.00356	-0.106249	2.44855	unchange
P19324	12406	Serpin H1 OS=Mus musculus OX=10090 GN=Serpinh1	1.001	0.957	0.00144197	0.0190881	unchange
P19426	27632	Negative elongation factor E OS=Mus musculus OX=10090 GN=Nelfe	NA	NA	NA	NA	unchange
P19536	12859	Cytochrome c oxidase subunit 5B, mitochondrial OS=Mus musculus OX=10090 GN=Cox5b	0.854	0.000255	-0.227692	3.59346	unchange
P19783	12857	Cytochrome c oxidase subunit 4 isoform 1, mitochondrial OS=Mus musculus OX=10090 GN=Cox4i1	0.79	0.000179	-0.340075	3.74715	unchange
P19973	16985	Lymphocyte-specific protein 1 OS=Mus musculus OX=10090 GN=Lsp1	0.668	5.92e-05	-0.58208	4.22768	down
P20029	14828	Endoplasmic reticulum chaperone BiP OS=Mus musculus OX=10090 GN=Hspa5	0.866	0.00348	-0.207561	2.45842	unchange
P20060	15212	Beta-hexosaminidase subunit beta OS=Mus musculus OX=10090 GN=Hexb	0.928	0.00896	-0.107803	2.04769	unchange
P20108	11757	Thioredoxin-dependent peroxide reductase, mitochondrial OS=Mus musculus OX=10090 GN=Prdx3	0.924	0.00486	-0.114035	2.31336	unchange
P20152	22352	Vimentin OS=Mus musculus OX=10090 GN=Vim	0.928	0.0019	-0.107803	2.72125	unchange
P20352	14066	Tissue factor OS=Mus musculus OX=10090 GN=F3	1.342	0.00212	0.424385	2.67366	up
P20444	18750	Protein kinase C alpha type OS=Mus musculus OX=10090 GN=Prkca	0.993	0.419	-0.0101344	0.377786	unchange
P20491	14127	High affinity immunoglobulin epsilon receptor subunit gamma OS=Mus musculus OX=10090 GN=Fcer1g	0.785	0.000899	-0.349235	3.04624	unchange
P20801	21925	Troponin C, skeletal muscle OS=Mus musculus OX=10090 GN=Tnnc2	0.12	0.0175	-3.05889	1.75696	down
P20852	13087	Cytochrome P450 2A5 OS=Mus musculus OX=10090 GN=Cyp2a5	1.045	0.0066	0.0635029	2.18046	unchange
P20918	18815	Plasminogen OS=Mus musculus OX=10090 GN=Plg	1.044	0.00612	0.0621217	2.21325	unchange
P21107	59069	Tropomyosin alpha-3 chain OS=Mus musculus OX=10090 GN=Tpm3	0.964	0.0395	-0.0528949	1.4034	unchange
P21126	27643	Ubiquitin-like protein 4A OS=Mus musculus OX=10090 GN=Ubl4a	0.987	0.68	-0.018878	0.167491	unchange
P21180	12263	Complement C2 OS=Mus musculus OX=10090 GN=C2	0.922	0.136	-0.117161	0.866461	unchange
P21271	17919	Unconventional myosin-Vb OS=Mus musculus OX=10090 GN=Myo5b	1.18	0.00292	0.238787	2.53462	unchange
P21278	14672	Guanine nucleotide-binding protein subunit alpha-11 OS=Mus musculus OX=10090 GN=Gna11	1.063	0.0151	0.0881416	1.82102	unchange
P21279	14682	Guanine nucleotide-binding protein G(q) subunit alpha OS=Mus musculus OX=10090 GN=Gnaq	1.076	0.0136	0.105678	1.86646	unchange
P21300	11997	Aldose reductase-related protein 1 OS=Mus musculus OX=10090 GN=Akr1b7	0.952	0.205	-0.0709665	0.688246	unchange
P21440	18670	Phosphatidylcholine translocator ABCB4 OS=Mus musculus OX=10090 GN=Abcb4	0.706	0.00176	-0.50226	2.75449	down
P21447	18671	Multidrug resistance protein 1A OS=Mus musculus OX=10090 GN=Abcb1a	1.086	0.0085	0.119024	2.07058	unchange
P21460	13010	Cystatin-C OS=Mus musculus OX=10090 GN=Cst3	1.001	0.957	0.00144197	0.0190881	unchange
P21550	13808	Beta-enolase OS=Mus musculus OX=10090 GN=Eno3	0.308	1.6e-05	-1.699	4.79588	down
P21614	14473	Vitamin D-binding protein OS=Mus musculus OX=10090 GN=Gc	1.233	0.000379	0.302173	3.42136	unchange
P21619	16907	Lamin-B2 OS=Mus musculus OX=10090 GN=Lmnb2	1.005	0.698	0.0071955	0.156145	unchange
P21803	14183	Fibroblast growth factor receptor 2 OS=Mus musculus OX=10090 GN=Fgfr2	NA	NA	NA	NA	unchange
P21812	17227	Mast cell protease 4 OS=Mus musculus OX=10090 GN=Mcpt4	0.773	0.327	-0.37146	0.485452	unchange
P21841	20389	Pulmonary surfactant-associated protein C OS=Mus musculus OX=10090 GN=Sftpc	1.02	0.225	0.0285692	0.647817	unchange
P21844	17228	Chymase OS=Mus musculus OX=10090 GN=Cma1	0.561	0.0003	-0.833927	3.52288	down
P21956	17304	Lactadherin OS=Mus musculus OX=10090 GN=Mfge8	1.091	0.00532	0.125651	2.27409	unchange
P21958	21354	Antigen peptide transporter 1 OS=Mus musculus OX=10090 GN=Tap1	0.521	4.24e-05	-0.940645	4.37263	down
P21981	21817	Protein-glutamine gamma-glutamyltransferase 2 OS=Mus musculus OX=10090 GN=Tgm2	1.061	0.000983	0.0854247	3.00745	unchange
P21995	13723	Embigin OS=Mus musculus OX=10090 GN=Emb	1.077	0.0154	0.107018	1.81248	unchange
P22315	14151	Ferrochelatase, mitochondrial OS=Mus musculus OX=10090 GN=Fech	0.954	0.0672	-0.0679388	1.17263	unchange
P22366	17874	Myeloid differentiation primary response protein MyD88 OS=Mus musculus OX=10090 GN=Myd88	1.105	0.236	0.144046	0.627088	unchange
P22437	19224	Prostaglandin G/H synthase 1 OS=Mus musculus OX=10090 GN=Ptgs1	1.151	0.000198	0.202888	3.70333	unchange
P22599	20701	Alpha-1-antitrypsin 1-2 OS=Mus musculus OX=10090 GN=Serpina1b	1.498	1.52e-05	0.583038	4.81816	up
P22682	12402	E3 ubiquitin-protein ligase CBL OS=Mus musculus OX=10090 GN=Cbl	1.038	0.0832	0.0538064	1.07988	unchange
P22892	11765	AP-1 complex subunit gamma-1 OS=Mus musculus OX=10090 GN=Ap1g1	1.067	0.00856	0.0935602	2.06753	unchange
P22907	15288	Porphobilinogen deaminase OS=Mus musculus OX=10090 GN=Hmbs	0.996	0.938	-0.00578235	0.0277972	unchange
P23116	13669	Eukaryotic translation initiation factor 3 subunit A OS=Mus musculus OX=10090 GN=Eif3a	0.941	0.0072	-0.0877334	2.14267	unchange
P23198	12417	Chromobox protein homolog 3 OS=Mus musculus OX=10090 GN=Cbx3	0.834	0.000378	-0.261881	3.42251	unchange
P23242	14609	Gap junction alpha-1 protein OS=Mus musculus OX=10090 GN=Gja1	NA	NA	NA	NA	unchange
P23249	17454	Putative helicase MOV-10 OS=Mus musculus OX=10090 GN=Mov10	1.006	0.936	0.00863031	0.0287242	unchange
P23298	18755	Protein kinase C eta type OS=Mus musculus OX=10090 GN=Prkch	1.15	0.00984	0.201634	2.007	unchange
P23475	14375	X-ray repair cross-complementing protein 6 OS=Mus musculus OX=10090 GN=Xrcc6	0.866	0.00762	-0.207561	2.11805	unchange
P23492	18950	Purine nucleoside phosphorylase OS=Mus musculus OX=10090 GN=Pnp	1.095	0.000482	0.130931	3.31695	unchange
P23506	18537	Protein-L-isoaspartate(D-aspartate) O-methyltransferase OS=Mus musculus OX=10090 GN=Pcmt1	1.043	0.113	0.0607392	0.946922	unchange
P23591	22122	GDP-L-fucose synthase OS=Mus musculus OX=10090 GN=Tsta3	0.977	0.137	-0.0335695	0.863279	unchange
P23708	18044	Nuclear transcription factor Y subunit alpha OS=Mus musculus OX=10090 GN=Nfya	0.683	0.0054	-0.550043	2.26761	down
P23780	12091	Beta-galactosidase OS=Mus musculus OX=10090 GN=Glb1	1.06	0.0628	0.0840643	1.20204	unchange
P23927	12955	Alpha-crystallin B chain OS=Mus musculus OX=10090 GN=Cryab	0.792	0.000216	-0.336428	3.66555	unchange
P23953	13884	Carboxylesterase 1C OS=Mus musculus OX=10090 GN=Ces1c	1.175	0.000783	0.232661	3.10624	unchange
P24063	16408	Integrin alpha-L OS=Mus musculus OX=10090 GN=Itgal	0.681	0.000103	-0.554273	3.98716	down
P24270	12359	Catalase OS=Mus musculus OX=10090 GN=Cat	1.19	4.87e-06	0.250962	5.31247	unchange
P24369	19035	Peptidyl-prolyl cis-trans isomerase B OS=Mus musculus OX=10090 GN=Ppib	0.854	1.68e-05	-0.227692	4.77469	unchange
P24452	12332	Macrophage-capping protein OS=Mus musculus OX=10090 GN=Capg	0.926	0.00088	-0.110916	3.05552	unchange
P24457	545123	Cytochrome P450 2D11 OS=Mus musculus OX=10090 GN=Cyp2d11	0.953	0.192	-0.0694519	0.716699	unchange
P24472	14860	Glutathione S-transferase A4 OS=Mus musculus OX=10090 GN=Gsta4	0.931	0.0033	-0.103147	2.48149	unchange
P24527	16993	Leukotriene A-4 hydrolase OS=Mus musculus OX=10090 GN=Lta4h	1.177	7.79e-07	0.235114	6.10846	unchange
P24547	23918	Inosine-5'-monophosphate dehydrogenase 2 OS=Mus musculus OX=10090 GN=Impdh2	0.99	0.577	-0.0144996	0.238824	unchange
P24549	11668	Retinal dehydrogenase 1 OS=Mus musculus OX=10090 GN=Aldh1a1	1.26	9.44e-08	0.333424	7.02503	unchange
P24622	12954	Alpha-crystallin A chain OS=Mus musculus OX=10090 GN=Cryaa	1.136	0.859	0.183963	0.0660068	unchange
P24668	17113	Cation-dependent mannose-6-phosphate receptor OS=Mus musculus OX=10090 GN=M6pr	0.908	0.0111	-0.139236	1.95468	unchange
P24788	12537	Cyclin-dependent kinase 11B OS=Mus musculus OX=10090 GN=Cdk11b	0.909	0.0297	-0.137648	1.52724	unchange
P25085	16181	Interleukin-1 receptor antagonist protein OS=Mus musculus OX=10090 GN=Il1rn	0.996	0.867	-0.00578235	0.0619809	unchange
P25206	17215	DNA replication licensing factor MCM3 OS=Mus musculus OX=10090 GN=Mcm3	0.777	4.15e-05	-0.364013	4.38195	unchange
P25444	16898	40S ribosomal protein S2 OS=Mus musculus OX=10090 GN=Rps2	0.923	0.000664	-0.115597	3.17783	unchange
P25446	14102	Tumor necrosis factor receptor superfamily member 6 OS=Mus musculus OX=10090 GN=Fas	1.057	0.13	0.0799754	0.886057	unchange
P25785	21858	Metalloproteinase inhibitor 2 OS=Mus musculus OX=10090 GN=Timp2	NA	NA	NA	NA	unchange
P25799	18033	Nuclear factor NF-kappa-B p105 subunit OS=Mus musculus OX=10090 GN=Nfkb1	1.001	0.957	0.00144197	0.0190881	unchange
P25911	17096	Tyrosine-protein kinase Lyn OS=Mus musculus OX=10090 GN=Lyn	0.993	0.507	-0.0101344	0.294992	unchange
P25976	21429	Nucleolar transcription factor 1 OS=Mus musculus OX=10090 GN=Ubtf	0.912	0.000359	-0.132894	3.44491	unchange
P26011	16421	Integrin beta-7 OS=Mus musculus OX=10090 GN=Itgb7	NA	NA	NA	NA	unchange
P26039	21894	Talin-1 OS=Mus musculus OX=10090 GN=Tln1	1.032	0.00768	0.045443	2.11464	unchange
P26040	22350	Ezrin OS=Mus musculus OX=10090 GN=Ezr	1.096	0.000198	0.132248	3.70333	unchange
P26041	17698	Moesin OS=Mus musculus OX=10090 GN=Msn	1.102	9.93e-05	0.140124	4.00305	unchange
P26043	19684	Radixin OS=Mus musculus OX=10090 GN=Rdx	1.004	0.359	0.00575927	0.444906	unchange
P26231	12385	Catenin alpha-1 OS=Mus musculus OX=10090 GN=Ctnna1	1.052	0.0019	0.0731347	2.72125	unchange
P26262	16621	Plasma kallikrein OS=Mus musculus OX=10090 GN=Klkb1	1.135	0.000464	0.182692	3.33348	unchange
P26369	22185	Splicing factor U2AF 65 kDa subunit OS=Mus musculus OX=10090 GN=U2af2	0.873	0.00322	-0.195946	2.49214	unchange
P26443	14661	Glutamate dehydrogenase 1, mitochondrial OS=Mus musculus OX=10090 GN=Glud1	1.035	0.0172	0.0496308	1.76447	unchange
P26450	18708	Phosphatidylinositol 3-kinase regulatory subunit alpha OS=Mus musculus OX=10090 GN=Pik3r1	0.975	0.131	-0.0365259	0.882729	unchange
P26516	17463	26S proteasome non-ATPase regulatory subunit 7 OS=Mus musculus OX=10090 GN=Psmd7	1.013	0.786	0.0186342	0.104577	unchange
P26618	18595	Platelet-derived growth factor receptor alpha OS=Mus musculus OX=10090 GN=Pdgfra	1.217	0.00046	0.283329	3.33724	unchange
P26638	20226	Serine--tRNA ligase, cytoplasmic OS=Mus musculus OX=10090 GN=Sars	1.042	0.047	0.0593553	1.3279	unchange
P26645	17118	Myristoylated alanine-rich C-kinase substrate OS=Mus musculus OX=10090 GN=Marcks	0.979	0.462	-0.0306192	0.335358	unchange
P26883	14225	Peptidyl-prolyl cis-trans isomerase FKBP1A OS=Mus musculus OX=10090 GN=Fkbp1a	1.097	0.00152	0.133564	2.81816	unchange
P27005	20201	Protein S100-A8 OS=Mus musculus OX=10090 GN=S100a8	1.675	1.94e-06	0.744161	5.7122	up
P27038	11480	Activin receptor type-2A OS=Mus musculus OX=10090 GN=Acvr2a	NA	NA	NA	NA	unchange
P27046	17158	Alpha-mannosidase 2 OS=Mus musculus OX=10090 GN=Man2a1	0.997	0.872	-0.00433459	0.0594835	unchange
P27048	20638	Small nuclear ribonucleoprotein-associated protein B OS=Mus musculus OX=10090 GN=Snrpb	0.927	0.0144	-0.109359	1.84164	unchange
P27090	21808	Transforming growth factor beta-2 OS=Mus musculus OX=10090 GN=Tgfb2	1.044	0.454	0.0621217	0.342944	unchange
P27467	22416	Protein Wnt-3a OS=Mus musculus OX=10090 GN=Wnt3a	1.363	0.0015	0.446786	2.82391	up
P27546	17758	Microtubule-associated protein 4 OS=Mus musculus OX=10090 GN=Map4	0.93	0.000136	-0.104697	3.86646	unchange
P27573	17528	Myelin protein P0 OS=Mus musculus OX=10090 GN=Mpz	0.362	1.17e-06	-1.46594	5.93181	down
P27600	14673	Guanine nucleotide-binding protein subunit alpha-12 OS=Mus musculus OX=10090 GN=Gna12	0.946	0.267	-0.0800879	0.573489	unchange
P27601	14674	Guanine nucleotide-binding protein subunit alpha-13 OS=Mus musculus OX=10090 GN=Gna13	1.079	0.00292	0.109695	2.53462	unchange
P27612	18786	Phospholipase A-2-activating protein OS=Mus musculus OX=10090 GN=Plaa	0.995	0.617	-0.00723157	0.209715	unchange
P27641	22596	X-ray repair cross-complementing protein 5 OS=Mus musculus OX=10090 GN=Xrcc5	0.847	0.0103	-0.239566	1.98716	unchange
P27659	27367	60S ribosomal protein L3 OS=Mus musculus OX=10090 GN=Rpl3	0.958	0.0105	-0.0619024	1.97881	unchange
P27661	15270	Histone H2AX OS=Mus musculus OX=10090 GN=H2afx	1.429	2.48e-05	0.515006	4.60555	up
P27773	14827	Protein disulfide-isomerase A3 OS=Mus musculus OX=10090 GN=Pdia3	0.922	5.58e-05	-0.117161	4.25337	unchange
P27808	17308	Alpha-1,3-mannosyl-glycoprotein 2-beta-N-acetylglucosaminyltransferase OS=Mus musculus OX=10090 GN=Mgat1	0.884	0.0513	-0.177882	1.28988	unchange
P27870	22324	Proto-oncogene vav OS=Mus musculus OX=10090 GN=Vav1	0.817	0.000538	-0.291592	3.26922	unchange
P28033	12608	CCAAT/enhancer-binding protein beta OS=Mus musculus OX=10090 GN=Cebpb	1.221	0.000644	0.288063	3.19111	unchange
P28063	16913	Proteasome subunit beta type-8 OS=Mus musculus OX=10090 GN=Psmb8	0.923	0.00172	-0.115597	2.76447	unchange
P28076	16912	Proteasome subunit beta type-9 OS=Mus musculus OX=10090 GN=Psmb9	0.79	0.000323	-0.340075	3.4908	unchange
P28271	11428	Cytoplasmic aconitate hydratase OS=Mus musculus OX=10090 GN=Aco1	0.957	0.00164	-0.0634092	2.78516	unchange
P28293	13035	Cathepsin G OS=Mus musculus OX=10090 GN=Ctsg	1.321	0.011	0.40163	1.95861	up
P28352	11792	DNA-(apurinic or apyrimidinic site) lyase OS=Mus musculus OX=10090 GN=Apex1	0.905	0.00124	-0.14401	2.90658	unchange
P28474	11532	Alcohol dehydrogenase class-3 OS=Mus musculus OX=10090 GN=Adh5	1.025	0.192	0.0356239	0.716699	unchange
P28481	12824	Collagen alpha-1(II) chain OS=Mus musculus OX=10090 GN=Col2a1	0.728	0.000236	-0.45799	3.62709	down
P28571	14664	Sodium- and chloride-dependent glycine transporter 1 OS=Mus musculus OX=10090 GN=Slc6a9	NA	NA	NA	NA	unchange
P28650	11565	Adenylosuccinate synthetase isozyme 1 OS=Mus musculus OX=10090 GN=Adssl1	0.768	5.85e-05	-0.380822	4.23284	down
P28651	NA	Carbonic anhydrase-related protein OS=Mus musculus OX=10090 GN=Ca8	1.043	0.0731	0.0607392	1.13608	unchange
P28653	12111	Biglycan OS=Mus musculus OX=10090 GN=Bgn	1.145	0.0002	0.195348	3.69897	unchange
P28654	13179	Decorin OS=Mus musculus OX=10090 GN=Dcn	0.726	8.37e-07	-0.461959	6.07727	down
P28656	53605	Nucleosome assembly protein 1-like 1 OS=Mus musculus OX=10090 GN=Nap1l1	1.045	0.0681	0.0635029	1.16685	unchange
P28658	54138	Ataxin-10 OS=Mus musculus OX=10090 GN=Atxn10	1.102	0.0264	0.140124	1.5784	unchange
P28659	13046	CUGBP Elav-like family member 1 OS=Mus musculus OX=10090 GN=Celf1	0.998	0.925	-0.00288828	0.0338583	unchange
P28660	50884	Nck-associated protein 1 OS=Mus musculus OX=10090 GN=Nckap1	1.103	0.0011	0.141433	2.95861	unchange
P28661	NA	Septin-4 OS=Mus musculus OX=10090 GN=Sept4	1.047	0.0145	0.0662614	1.83863	unchange
P28665	17836	Murinoglobulin-1 OS=Mus musculus OX=10090 GN=Mug1	1.32	3.66e-06	0.400538	5.43652	up
P28667	17357	MARCKS-related protein OS=Mus musculus OX=10090 GN=Marcksl1	NA	NA	NA	NA	unchange
P28740	16563	Kinesin-like protein KIF2A OS=Mus musculus OX=10090 GN=Kif2a	0.941	0.0285	-0.0877334	1.54516	unchange
P28741	16568	Kinesin-like protein KIF3A OS=Mus musculus OX=10090 GN=Kif3a	0.97	0.242	-0.0439433	0.616185	unchange
P28776	15930	Indoleamine 2,3-dioxygenase 1 OS=Mus musculus OX=10090 GN=Ido1	NA	NA	NA	NA	unchange
P28828	19274	Receptor-type tyrosine-protein phosphatase mu OS=Mus musculus OX=10090 GN=Ptprm	1.035	0.638	0.0496308	0.195179	unchange
P28843	13482	Dipeptidyl peptidase 4 OS=Mus musculus OX=10090 GN=Dpp4	1.009	0.457	0.0129262	0.340084	unchange
P28862	17392	Stromelysin-1 OS=Mus musculus OX=10090 GN=Mmp3	1.631	9.72e-05	0.705757	4.01233	up
P28867	18753	Protein kinase C delta type OS=Mus musculus OX=10090 GN=Prkcd	0.929	0.004	-0.106249	2.39794	unchange
P29341	18458	Polyadenylate-binding protein 1 OS=Mus musculus OX=10090 GN=Pabpc1	0.93	2.16e-05	-0.104697	4.66555	unchange
P29351	15170	Tyrosine-protein phosphatase non-receptor type 6 OS=Mus musculus OX=10090 GN=Ptpn6	0.765	0.000118	-0.386468	3.92812	down
P29387	14696	Guanine nucleotide-binding protein subunit beta-4 OS=Mus musculus OX=10090 GN=Gnb4	1.06	0.29	0.0840643	0.537602	unchange
P29391	14325	Ferritin light chain 1 OS=Mus musculus OX=10090 GN=Ftl1	0.959	0.0238	-0.0603973	1.62342	unchange
P29416	15211	Beta-hexosaminidase subunit alpha OS=Mus musculus OX=10090 GN=Hexa	1.004	0.832	0.00575927	0.0798767	unchange
P29452	12362	Caspase-1 OS=Mus musculus OX=10090 GN=Casp1	0.83	0.0266	-0.268817	1.57512	unchange
P29533	22329	Vascular cell adhesion protein 1 OS=Mus musculus OX=10090 GN=Vcam1	1.003	0.829	0.00432161	0.0814455	unchange
P29595	18002	NEDD8 OS=Mus musculus OX=10090 GN=Nedd8	1.008	0.749	0.0114956	0.125518	unchange
P29699	11625	Alpha-2-HS-glycoprotein OS=Mus musculus OX=10090 GN=Ahsg	1.56	1.04e-06	0.641546	5.98297	up
P29758	18242	Ornithine aminotransferase, mitochondrial OS=Mus musculus OX=10090 GN=Oat	1.055	0.0177	0.077243	1.75203	unchange
P29788	22370	Vitronectin OS=Mus musculus OX=10090 GN=Vtn	0.991	0.342	-0.013043	0.465974	unchange
P30115	14859	Glutathione S-transferase A3 OS=Mus musculus OX=10090 GN=Gsta3	1.226	0.00012	0.293959	3.92082	unchange
P30275	12716	Creatine kinase U-type, mitochondrial OS=Mus musculus OX=10090 GN=Ckmt1	0.748	0.000183	-0.41889	3.73755	down
P30285	12567	Cyclin-dependent kinase 4 OS=Mus musculus OX=10090 GN=Cdk4	0.988	0.924	-0.0174171	0.034328	unchange
P30355	11690	Arachidonate 5-lipoxygenase-activating protein OS=Mus musculus OX=10090 GN=Alox5ap	1.135	0.0312	0.182692	1.50585	unchange
P30412	19038	Peptidyl-prolyl cis-trans isomerase C OS=Mus musculus OX=10090 GN=Ppic	1.086	0.0959	0.119024	1.01818	unchange
P30416	14228	Peptidyl-prolyl cis-trans isomerase FKBP4 OS=Mus musculus OX=10090 GN=Fkbp4	1.024	0.0254	0.0342157	1.59517	unchange
P30677	14675	Guanine nucleotide-binding protein subunit alpha-14 OS=Mus musculus OX=10090 GN=Gna14	1.011	0.89	0.015783	0.05061	unchange
P30681	97165	High mobility group protein B2 OS=Mus musculus OX=10090 GN=Hmgb2	1.073	0.00548	0.10165	2.26122	unchange
P30993	12273	C5a anaphylatoxin chemotactic receptor 1 OS=Mus musculus OX=10090 GN=C5ar1	1.325	0.00228	0.405992	2.64207	up
P30999	12388	Catenin delta-1 OS=Mus musculus OX=10090 GN=Ctnnd1	1.047	0.00126	0.0662614	2.89963	unchange
P31001	13346	Desmin OS=Mus musculus OX=10090 GN=Des	0.835	2.01e-05	-0.260152	4.6968	unchange
P31230	13722	Aminoacyl tRNA synthase complex-interacting multifunctional protein 1 OS=Mus musculus OX=10090 GN=Aimp1	0.904	0.00186	-0.145605	2.73049	unchange
P31266	19664	Recombining binding protein suppressor of hairless OS=Mus musculus OX=10090 GN=Rbpj	NA	NA	NA	NA	unchange
P31324	19088	cAMP-dependent protein kinase type II-beta regulatory subunit OS=Mus musculus OX=10090 GN=Prkar2b	0.811	6.34e-05	-0.302226	4.19791	unchange
P31362	18988	POU domain, class 2, transcription factor 3 OS=Mus musculus OX=10090 GN=Pou2f3	NA	NA	NA	NA	unchange
P31428	13479	Dipeptidase 1 OS=Mus musculus OX=10090 GN=Dpep1	1.188	0.000144	0.248535	3.84164	unchange
P31532	20211	Serum amyloid A-4 protein OS=Mus musculus OX=10090 GN=Saa4	1.227	0.00212	0.295135	2.67366	unchange
P31725	20202	Protein S100-A9 OS=Mus musculus OX=10090 GN=S100a9	1.724	2.02e-07	0.78576	6.69465	up
P31750	11651	RAC-alpha serine/threonine-protein kinase OS=Mus musculus OX=10090 GN=Akt1	0.938	0.18	-0.0923402	0.744727	unchange
P31786	13167	Acyl-CoA-binding protein OS=Mus musculus OX=10090 GN=Dbi	0.828	0.00108	-0.272297	2.96658	unchange
P31809	26365	Carcinoembryonic antigen-related cell adhesion molecule 1 OS=Mus musculus OX=10090 GN=Ceacam1	1.178	4.02e-05	0.23634	4.39577	unchange
P31938	26395	Dual specificity mitogen-activated protein kinase kinase 1 OS=Mus musculus OX=10090 GN=Map2k1	0.983	0.282	-0.0247367	0.549751	unchange
P31996	12514	Macrosialin OS=Mus musculus OX=10090 GN=Cd68	1.176	0.00108	0.233888	2.96658	unchange
P32020	20280	Non-specific lipid-transfer protein OS=Mus musculus OX=10090 GN=Scp2	1.197	1.94e-06	0.259423	5.7122	unchange
P32037	20527	Solute carrier family 2, facilitated glucose transporter member 3 OS=Mus musculus OX=10090 GN=Slc2a3	1.001	0.866	0.00144197	0.0624821	unchange
P32067	20823	Lupus La protein homolog OS=Mus musculus OX=10090 GN=Ssb	0.983	0.0454	-0.0247367	1.34294	unchange
P32233	13494	Developmentally-regulated GTP-binding protein 1 OS=Mus musculus OX=10090 GN=Drg1	0.921	0.189	-0.118727	0.723538	unchange
P32261	11905	Antithrombin-III OS=Mus musculus OX=10090 GN=Serpinc1	1.179	8.17e-05	0.237564	4.08778	unchange
P32507	19294	Nectin-2 OS=Mus musculus OX=10090 GN=Nectin2	0.997	0.978	-0.00433459	0.00966115	unchange
P32848	19293	Parvalbumin alpha OS=Mus musculus OX=10090 GN=Pvalb	0.359	8.42e-05	-1.47794	4.07469	down
P32883	16653	GTPase KRas OS=Mus musculus OX=10090 GN=Kras	1.025	0.00162	0.0356239	2.79048	unchange
P32921	22375	Tryptophan--tRNA ligase, cytoplasmic OS=Mus musculus OX=10090 GN=Wars	0.791	0.000161	-0.33825	3.79317	unchange
P33215	17997	Protein NEDD1 OS=Mus musculus OX=10090 GN=Nedd1	0.959	0.145	-0.0603973	0.838632	unchange
P33267	13107	Cytochrome P450 2F2 OS=Mus musculus OX=10090 GN=Cyp2f2	0.971	0.000381	-0.0424568	3.41908	unchange
P33434	17390	72 kDa type IV collagenase OS=Mus musculus OX=10090 GN=Mmp2	0.802	0.0264	-0.318326	1.5784	unchange
P33622	11814	Apolipoprotein C-III OS=Mus musculus OX=10090 GN=Apoc3	2.12	1.9e-05	1.08406	4.72125	up
P33766	14293	fMet-Leu-Phe receptor OS=Mus musculus OX=10090 GN=Fpr1	NA	NA	NA	NA	unchange
P34022	19385	Ran-specific GTPase-activating protein OS=Mus musculus OX=10090 GN=Ranbp1	0.934	0.00108	-0.0985055	2.96658	unchange
P34152	14083	Focal adhesion kinase 1 OS=Mus musculus OX=10090 GN=Ptk2	1.029	0.00172	0.041243	2.76447	unchange
P34884	17319	Macrophage migration inhibitory factor OS=Mus musculus OX=10090 GN=Mif	0.868	0.0065	-0.204233	2.18709	unchange
P34914	13850	Bifunctional epoxide hydrolase 2 OS=Mus musculus OX=10090 GN=Ephx2	0.548	4.2e-05	-0.867752	4.37675	down
P34928	11812	Apolipoprotein C-I OS=Mus musculus OX=10090 GN=Apoc1	1.588	3.53e-05	0.667211	4.45223	up
P35123	22258	Ubiquitin carboxyl-terminal hydrolase 4 OS=Mus musculus OX=10090 GN=Usp4	1.023	0.466	0.0328061	0.331614	unchange
P35174	20862	Stefin-2 OS=Mus musculus OX=10090 GN=Stfa2	0.908	0.00978	-0.139236	2.00966	unchange
P35175	20861	Stefin-1 OS=Mus musculus OX=10090 GN=Stfa1	0.587	4.29e-05	-0.768568	4.36754	down
P35235	19247	Tyrosine-protein phosphatase non-receptor type 11 OS=Mus musculus OX=10090 GN=Ptpn11	1.043	0.166	0.0607392	0.779892	unchange
P35242	20387	Pulmonary surfactant-associated protein A OS=Mus musculus OX=10090 GN=Sftpa1	1.008	0.736	0.0114956	0.133122	unchange
P35276	19340	Ras-related protein Rab-3D OS=Mus musculus OX=10090 GN=Rab3d	0.984	0.522	-0.0232698	0.282329	unchange
P35278	19345	Ras-related protein Rab-5C OS=Mus musculus OX=10090 GN=Rab5c	1.035	0.0224	0.0496308	1.64975	unchange
P35279	19346	Ras-related protein Rab-6A OS=Mus musculus OX=10090 GN=Rab6a	1.039	0.0426	0.0551957	1.37059	unchange
P35282	216344	Ras-related protein Rab-21 OS=Mus musculus OX=10090 GN=Rab21	1.031	0.202	0.0440443	0.694649	unchange
P35283	19328	Ras-related protein Rab-12 OS=Mus musculus OX=10090 GN=Rab12	1.049	0.00188	0.0690147	2.72584	unchange
P35285	19334	Ras-related protein Rab-22A OS=Mus musculus OX=10090 GN=Rab22a	1.047	0.0286	0.0662614	1.54363	unchange
P35288	19335	Ras-related protein Rab-23 OS=Mus musculus OX=10090 GN=Rab23	1.049	0.259	0.0690147	0.5867	unchange
P35290	19336	Ras-related protein Rab-24 OS=Mus musculus OX=10090 GN=Rab24	1.056	0.358	0.0786098	0.446117	unchange
P35293	19330	Ras-related protein Rab-18 OS=Mus musculus OX=10090 GN=Rab18	0.947	0.00552	-0.0785637	2.25806	unchange
P35330	15896	Intercellular adhesion molecule 2 OS=Mus musculus OX=10090 GN=Icam2	0.967	0.209	-0.0484122	0.679854	unchange
P35385	29818	Heat shock protein beta-7 OS=Mus musculus OX=10090 GN=Hspb7	0.803	0.0145	-0.316528	1.83863	unchange
P35441	21825	Thrombospondin-1 OS=Mus musculus OX=10090 GN=Thbs1	1.108	0.00736	0.147958	2.13312	unchange
P35456	18793	Urokinase plasminogen activator surface receptor OS=Mus musculus OX=10090 GN=Plaur	1.318	0.000142	0.39835	3.84771	up
P35459	17068	Lymphocyte antigen 6D OS=Mus musculus OX=10090 GN=Ly6d	0.168	0.000217	-2.57347	3.66354	down
P35461	546644	Lymphocyte antigen 6G (Fragment) OS=Mus musculus OX=10090 GN=Ly6g	1.455	0.0035	0.541019	2.45593	up
P35486	18597	Pyruvate dehydrogenase E1 component subunit alpha, somatic form, mitochondrial OS=Mus musculus OX=10090 GN=Pdha1	0.783	2.28e-05	-0.352916	4.64207	unchange
P35505	14085	Fumarylacetoacetase OS=Mus musculus OX=10090 GN=Fah	1.175	0.000836	0.232661	3.07779	unchange
P35550	14113	rRNA 2'-O-methyltransferase fibrillarin OS=Mus musculus OX=10090 GN=Fbl	0.82	0.000361	-0.286304	3.44249	unchange
P35564	12330	Calnexin OS=Mus musculus OX=10090 GN=Canx	0.9	0.00012	-0.152003	3.92082	unchange
P35585	11767	AP-1 complex subunit mu-1 OS=Mus musculus OX=10090 GN=Ap1m1	1.113	0.000162	0.154454	3.79048	unchange
P35601	19687	Replication factor C subunit 1 OS=Mus musculus OX=10090 GN=Rfc1	0.7	0.00234	-0.514573	2.63078	down
P35689	22592	DNA repair protein complementing XP-G cells homolog OS=Mus musculus OX=10090 GN=Ercc5	NA	NA	NA	NA	unchange
P35700	18477	Peroxiredoxin-1 OS=Mus musculus OX=10090 GN=Prdx1	1.125	0.0014	0.169925	2.85387	unchange
P35710	20678	Transcription factor SOX-5 OS=Mus musculus OX=10090 GN=Sox5	1.177	0.377	0.235114	0.423659	unchange
P35737	14999	Class II histocompatibility antigen, M beta 1 chain OS=Mus musculus OX=10090 GN=H2-DMb1	0.888	0.325	-0.171368	0.488117	unchange
P35762	12520	CD81 antigen OS=Mus musculus OX=10090 GN=Cd81	0.956	0.13	-0.0649175	0.886057	unchange
P35802	234267	Neuronal membrane glycoprotein M6-a OS=Mus musculus OX=10090 GN=Gpm6a	0.909	0.000904	-0.137648	3.04383	unchange
P35821	19246	Tyrosine-protein phosphatase non-receptor type 1 OS=Mus musculus OX=10090 GN=Ptpn1	0.88	0.000457	-0.184425	3.34008	unchange
P35831	19248	Tyrosine-protein phosphatase non-receptor type 12 OS=Mus musculus OX=10090 GN=Ptpn12	1.02	0.458	0.0285692	0.339135	unchange
P35922	14265	Synaptic functional regulator FMR1 OS=Mus musculus OX=10090 GN=Fmr1	1.059	0.0446	0.0827026	1.35067	unchange
P35951	16835	Low-density lipoprotein receptor OS=Mus musculus OX=10090 GN=Ldlr	1.233	0.0182	0.302173	1.73993	unchange
P35969	14254	Vascular endothelial growth factor receptor 1 OS=Mus musculus OX=10090 GN=Flt1	NA	NA	NA	NA	unchange
P35979	269261	60S ribosomal protein L12 OS=Mus musculus OX=10090 GN=Rpl12	0.95	0.0244	-0.0740006	1.61261	unchange
P35980	19899	60S ribosomal protein L18 OS=Mus musculus OX=10090 GN=Rpl18	1.014	0.482	0.0200577	0.316953	unchange
P35991	12229	Tyrosine-protein kinase BTK OS=Mus musculus OX=10090 GN=Btk	NA	NA	NA	NA	unchange
P36369	16618	Kallikrein 1-related peptidase b26 OS=Mus musculus OX=10090 GN=Klk1b26	NA	NA	NA	NA	unchange
P36371	21355	Antigen peptide transporter 2 OS=Mus musculus OX=10090 GN=Tap2	0.561	1.24e-07	-0.833927	6.90658	down
P36423	21391	Thromboxane-A synthase OS=Mus musculus OX=10090 GN=Tbxas1	0.994	0.919	-0.00868224	0.0366845	unchange
P36536	20224	GTP-binding protein SAR1a OS=Mus musculus OX=10090 GN=Sar1a	0.931	0.00664	-0.103147	2.17783	unchange
P36552	12892	Oxygen-dependent coproporphyrinogen-III oxidase, mitochondrial OS=Mus musculus OX=10090 GN=Cpox	1.072	0.0721	0.100305	1.14206	unchange
P36916	14670	Guanine nucleotide-binding protein-like 1 OS=Mus musculus OX=10090 GN=Gnl1	1.006	0.853	0.00863031	0.069051	unchange
P36993	19043	Protein phosphatase 1B OS=Mus musculus OX=10090 GN=Ppm1b	1.029	0.209	0.041243	0.679854	unchange
P37040	18984	NADPH--cytochrome P450 reductase OS=Mus musculus OX=10090 GN=Por	1.098	0.000115	0.134878	3.9393	unchange
P37804	21345	Transgelin OS=Mus musculus OX=10090 GN=Tagln	0.946	0.01	-0.0800879	2	unchange
P37889	14115	Fibulin-2 OS=Mus musculus OX=10090 GN=Fbln2	NA	NA	NA	NA	unchange
P37913	16881	DNA ligase 1 OS=Mus musculus OX=10090 GN=Lig1	0.836	0.00602	-0.258425	2.2204	unchange
P38060	15356	Hydroxymethylglutaryl-CoA lyase, mitochondrial OS=Mus musculus OX=10090 GN=Hmgcl	0.926	0.0457	-0.110916	1.34008	unchange
P38647	15526	Stress-70 protein, mitochondrial OS=Mus musculus OX=10090 GN=Hspa9	0.848	1.95e-05	-0.237864	4.70997	unchange
P39039	17194	Mannose-binding protein A OS=Mus musculus OX=10090 GN=Mbl1	1.227	0.000318	0.295135	3.49757	unchange
P39053	13429	Dynamin-1 OS=Mus musculus OX=10090 GN=Dnm1	0.958	0.131	-0.0619024	0.882729	unchange
P39054	13430	Dynamin-2 OS=Mus musculus OX=10090 GN=Dnm2	1.064	0.0207	0.0894982	1.68403	unchange
P39061	12822	Collagen alpha-1(XVIII) chain OS=Mus musculus OX=10090 GN=Col18a1	1.136	0.00104	0.183963	2.98297	unchange
P39087	14806	Glutamate receptor ionotropic, kainate 2 OS=Mus musculus OX=10090 GN=Grik2	NA	NA	NA	NA	unchange
P39098	17156	Mannosyl-oligosaccharide 1,2-alpha-mannosidase IB OS=Mus musculus OX=10090 GN=Man1a2	0.879	0.0505	-0.186065	1.29671	unchange
P39429	22030	TNF receptor-associated factor 2 OS=Mus musculus OX=10090 GN=Traf2	NA	NA	NA	NA	unchange
P39447	21872	Tight junction protein ZO-1 OS=Mus musculus OX=10090 GN=Tjp1	1.038	0.0294	0.0538064	1.53165	unchange
P39654	11687	Arachidonate 15-lipoxygenase OS=Mus musculus OX=10090 GN=Alox15	0.508	0.00058	-0.9771	3.23657	down
P39655	11684	Arachidonate 12-lipoxygenase, 12S-type OS=Mus musculus OX=10090 GN=Alox12	0.992	0.683	-0.011588	0.165579	unchange
P39688	14360	Tyrosine-protein kinase Fyn OS=Mus musculus OX=10090 GN=Fyn	NA	NA	NA	NA	unchange
P39749	14156	Flap endonuclease 1 OS=Mus musculus OX=10090 GN=Fen1	0.857	0.00158	-0.222633	2.80134	unchange
P39876	21859	Metalloproteinase inhibitor 3 OS=Mus musculus OX=10090 GN=Timp3	1.412	0.000136	0.49774	3.86646	up
P40124	12331	Adenylyl cyclase-associated protein 1 OS=Mus musculus OX=10090 GN=Cap1	1.022	0.0389	0.0313952	1.41005	unchange
P40142	21881	Transketolase OS=Mus musculus OX=10090 GN=Tkt	1.022	0.0516	0.0313952	1.28735	unchange
P40237	12521	CD82 antigen OS=Mus musculus OX=10090 GN=Cd82	0.931	0.038	-0.103147	1.42022	unchange
P40240	12527	CD9 antigen OS=Mus musculus OX=10090 GN=Cd9	0.958	0.124	-0.0619024	0.906578	unchange
P40336	30930	Vacuolar protein sorting-associated protein 26A OS=Mus musculus OX=10090 GN=Vps26a	1.088	0.015	0.121679	1.82391	unchange
P40338	22346	von Hippel-Lindau disease tumor suppressor OS=Mus musculus OX=10090 GN=Vhl	1.389	0.307	0.474047	0.512862	unchange
P40630	21780	Transcription factor A, mitochondrial OS=Mus musculus OX=10090 GN=Tfam	1.005	0.794	0.0071955	0.100179	unchange
P40694	20589	DNA-binding protein SMUBP-2 OS=Mus musculus OX=10090 GN=Ighmbp2	NA	NA	NA	NA	unchange
P40936	21743	Indolethylamine N-methyltransferase OS=Mus musculus OX=10090 GN=Inmt	1.078	0.00216	0.108357	2.66555	unchange
P41105	19943	60S ribosomal protein L28 OS=Mus musculus OX=10090 GN=Rpl28	0.933	0.00566	-0.100051	2.24718	unchange
P41216	14081	Long-chain-fatty-acid--CoA ligase 1 OS=Mus musculus OX=10090 GN=Acsl1	0.57	3.22e-06	-0.810966	5.49214	down
P41233	11303	ATP-binding cassette sub-family A member 1 OS=Mus musculus OX=10090 GN=Abca1	1.091	0.061	0.125651	1.21467	unchange
P41241	12988	Tyrosine-protein kinase CSK OS=Mus musculus OX=10090 GN=Csk	0.888	0.00202	-0.171368	2.69465	unchange
P41245	17395	Matrix metalloproteinase-9 OS=Mus musculus OX=10090 GN=Mmp9	1.407	1.95e-05	0.492622	4.70997	up
P41317	17195	Mannose-binding protein C OS=Mus musculus OX=10090 GN=Mbl2	0.638	7.98e-05	-0.648372	4.098	down
P41731	12512	CD63 antigen OS=Mus musculus OX=10090 GN=Cd63	1.137	0.00174	0.185232	2.75945	unchange
P41778	18514	Pre-B-cell leukemia transcription factor 1 OS=Mus musculus OX=10090 GN=Pbx1	NA	NA	NA	NA	unchange
P41971	13713	ETS domain-containing protein Elk-3 OS=Mus musculus OX=10090 GN=Elk3	NA	NA	NA	NA	unchange
P42125	13177	Enoyl-CoA delta isomerase 1, mitochondrial OS=Mus musculus OX=10090 GN=Eci1	0.84	0.000321	-0.251539	3.49349	unchange
P42128	17425	Forkhead box protein K1 OS=Mus musculus OX=10090 GN=Foxk1	0.97	0.748	-0.0439433	0.126098	unchange
P42208	NA	Septin-2 OS=Mus musculus OX=10090 GN=Sept2	1.041	0.0382	0.0579701	1.41794	unchange
P42209	NA	Septin-1 OS=Mus musculus OX=10090 GN=Sept1	0.692	0.0114	-0.531156	1.9431	down
P42225	20846	Signal transducer and activator of transcription 1 OS=Mus musculus OX=10090 GN=Stat1	0.53	3.55e-05	-0.915936	4.44977	down
P42227	20848	Signal transducer and activator of transcription 3 OS=Mus musculus OX=10090 GN=Stat3	0.959	0.00122	-0.0603973	2.91364	unchange
P42230	20850	Signal transducer and activator of transcription 5A OS=Mus musculus OX=10090 GN=Stat5a	0.796	0.134	-0.32916	0.872895	unchange
P42232	20851	Signal transducer and activator of transcription 5B OS=Mus musculus OX=10090 GN=Stat5b	0.9	0.0215	-0.152003	1.66756	unchange
P42337	18706	Phosphatidylinositol 4,5-bisphosphate 3-kinase catalytic subunit alpha isoform OS=Mus musculus OX=10090 GN=Pik3ca	1.154	0.316	0.206643	0.500313	unchange
P42567	13858	Epidermal growth factor receptor substrate 15 OS=Mus musculus OX=10090 GN=Eps15	1.002	0.804	0.00288251	0.094744	unchange
P42582	18091	Homeobox protein Nkx-2.5 OS=Mus musculus OX=10090 GN=Nkx2-5	NA	NA	NA	NA	unchange
P42669	19290	Transcriptional activator protein Pur-alpha OS=Mus musculus OX=10090 GN=Pura	1.047	0.000742	0.0662614	3.1296	unchange
P42703	16880	Leukemia inhibitory factor receptor OS=Mus musculus OX=10090 GN=Lifr	NA	NA	NA	NA	unchange
P42859	15194	Huntingtin OS=Mus musculus OX=10090 GN=Htt	1.051	0.118	0.0717627	0.928118	unchange
P42932	12469	T-complex protein 1 subunit theta OS=Mus musculus OX=10090 GN=Cct8	0.99	0.334	-0.0144996	0.476254	unchange
P43023	12862	Cytochrome c oxidase subunit 6A2, mitochondrial OS=Mus musculus OX=10090 GN=Cox6a2	0.824	0.0149	-0.279284	1.82681	unchange
P43024	12861	Cytochrome c oxidase subunit 6A1, mitochondrial OS=Mus musculus OX=10090 GN=Cox6a1	0.846	0.00448	-0.24127	2.34872	unchange
P43025	21922	Tetranectin OS=Mus musculus OX=10090 GN=Clec3b	0.93	0.0556	-0.104697	1.25493	unchange
P43135	11819	COUP transcription factor 2 OS=Mus musculus OX=10090 GN=Nr2f2	0.943	0.557	-0.0846703	0.254145	unchange
P43247	17685	DNA mismatch repair protein Msh2 OS=Mus musculus OX=10090 GN=Msh2	0.81	0.00486	-0.304006	2.31336	unchange
P43274	50709	Histone H1.4 OS=Mus musculus OX=10090 GN=Hist1h1e	1.204	0.00562	0.267835	2.25026	unchange
P43275	80838	Histone H1.1 OS=Mus musculus OX=10090 GN=Hist1h1a	0.561	1.62e-06	-0.833927	5.79048	down
P43276	56702	Histone H1.5 OS=Mus musculus OX=10090 GN=Hist1h1b	1.196	0.0472	0.258217	1.32606	unchange
P43277	14957	Histone H1.3 OS=Mus musculus OX=10090 GN=Hist1h1d	NA	NA	NA	NA	unchange
P43404	22637	Tyrosine-protein kinase ZAP-70 OS=Mus musculus OX=10090 GN=Zap70	NA	NA	NA	NA	unchange
P43406	16410	Integrin alpha-V OS=Mus musculus OX=10090 GN=Itgav	1.099	0.000479	0.136191	3.31966	unchange
P43883	101055843	Perilipin-2 OS=Mus musculus OX=10090 GN=Plin2	1.101	0.00679	0.138814	2.16813	unchange
P45376	NA	Aldose reductase OS=Mus musculus OX=10090 GN=Akr1b1	0.937	0.00278	-0.093879	2.55596	unchange
P45377	14187	Aldose reductase-related protein 2 OS=Mus musculus OX=10090 GN=Akr1b8	1.407	0.000136	0.492622	3.86646	up
P45591	12632	Cofilin-2 OS=Mus musculus OX=10090 GN=Cfl2	0.893	0.00818	-0.163268	2.08725	unchange
P45700	NA	Mannosyl-oligosaccharide 1,2-alpha-mannosidase IA OS=Mus musculus OX=10090 GN=Man1a1	NA	NA	NA	NA	unchange
P45878	14227	Peptidyl-prolyl cis-trans isomerase FKBP2 OS=Mus musculus OX=10090 GN=Fkbp2	0.916	0.00146	-0.12658	2.83565	unchange
P45952	11364	Medium-chain specific acyl-CoA dehydrogenase, mitochondrial OS=Mus musculus OX=10090 GN=Acadm	0.537	0.00158	-0.897006	2.80134	down
P46061	19387	Ran GTPase-activating protein 1 OS=Mus musculus OX=10090 GN=Rangap1	0.973	0.258	-0.0394883	0.58838	unchange
P46062	20469	Signal-induced proliferation-associated protein 1 OS=Mus musculus OX=10090 GN=Sipa1	0.961	0.465	-0.0573917	0.332547	unchange
P46412	14778	Glutathione peroxidase 3 OS=Mus musculus OX=10090 GN=Gpx3	0.94	0.0039	-0.0892673	2.40894	unchange
P46414	12576	Cyclin-dependent kinase inhibitor 1B OS=Mus musculus OX=10090 GN=Cdkn1b	2.937	3.37e-06	1.55434	5.47237	up
P46460	18195	Vesicle-fusing ATPase OS=Mus musculus OX=10090 GN=Nsf	1.04	0.0733	0.0565835	1.1349	unchange
P46467	20479	Vacuolar protein sorting-associated protein 4B OS=Mus musculus OX=10090 GN=Vps4b	1.051	0.113	0.0717627	0.946922	unchange
P46471	19181	26S proteasome regulatory subunit 7 OS=Mus musculus OX=10090 GN=Psmc2	0.994	0.391	-0.00868224	0.407823	unchange
P46638	19326	Ras-related protein Rab-11B OS=Mus musculus OX=10090 GN=Rab11b	1.078	0.00776	0.108357	2.11014	unchange
P46656	14148	Adrenodoxin, mitochondrial OS=Mus musculus OX=10090 GN=Fdx1	1.137	0.00204	0.185232	2.69037	unchange
P46662	18016	Merlin OS=Mus musculus OX=10090 GN=Nf2	0.422	8.22e-05	-1.24469	4.08513	down
P46664	11566	Adenylosuccinate synthetase isozyme 2 OS=Mus musculus OX=10090 GN=Adss	1.172	0.0454	0.228973	1.34294	unchange
P46735	17912	Unconventional myosin-Ib OS=Mus musculus OX=10090 GN=Myo1b	1.169	5.82e-05	0.225275	4.23508	unchange
P46737	210766	Lys-63-specific deubiquitinase BRCC36 OS=Mus musculus OX=10090 GN=Brcc3	0.971	0.342	-0.0424568	0.465974	unchange
P46935	17999	E3 ubiquitin-protein ligase NEDD4 OS=Mus musculus OX=10090 GN=Nedd4	0.926	0.00292	-0.110916	2.53462	unchange
P46938	22601	Transcriptional coactivator YAP1 OS=Mus musculus OX=10090 GN=Yap1	0.937	0.00314	-0.093879	2.50307	unchange
P46978	16430	Dolichyl-diphosphooligosaccharide--protein glycosyltransferase subunit STT3A OS=Mus musculus OX=10090 GN=Stt3a	0.843	2.51e-06	-0.246395	5.60033	unchange
P47199	12972	Quinone oxidoreductase OS=Mus musculus OX=10090 GN=Cryz	0.986	0.328	-0.0203404	0.484126	unchange
P47226	21753	Testin OS=Mus musculus OX=10090 GN=Tes	1.119	0.000496	0.16221	3.30452	unchange
P47713	18783	Cytosolic phospholipase A2 OS=Mus musculus OX=10090 GN=Pla2g4a	1.028	0.228	0.0398403	0.642065	unchange
P47738	11669	Aldehyde dehydrogenase, mitochondrial OS=Mus musculus OX=10090 GN=Aldh2	1.064	0.000159	0.0894982	3.7986	unchange
P47739	11670	Aldehyde dehydrogenase, dimeric NADP-preferring OS=Mus musculus OX=10090 GN=Aldh3a1	0.77	0.000195	-0.37707	3.70997	unchange
P47740	11671	Fatty aldehyde dehydrogenase OS=Mus musculus OX=10090 GN=Aldh3a2	1.041	0.0955	0.0579701	1.02	unchange
P47753	12340	F-actin-capping protein subunit alpha-1 OS=Mus musculus OX=10090 GN=Capza1	1.01	0.57	0.0143553	0.244125	unchange
P47754	12343	F-actin-capping protein subunit alpha-2 OS=Mus musculus OX=10090 GN=Capza2	0.989	0.382	-0.0159576	0.417937	unchange
P47757	12345	F-actin-capping protein subunit beta OS=Mus musculus OX=10090 GN=Capzb	0.987	0.141	-0.018878	0.850781	unchange
P47758	20818	Signal recognition particle receptor subunit beta OS=Mus musculus OX=10090 GN=Srprb	0.838	0.00012	-0.254978	3.92082	unchange
P47791	14782	Glutathione reductase, mitochondrial OS=Mus musculus OX=10090 GN=Gsr	1.224	6.34e-05	0.291604	4.19791	unchange
P47802	17827	Metaxin-1 OS=Mus musculus OX=10090 GN=Mtx1	1.02	0.642	0.0285692	0.192465	unchange
P47809	26398	Dual specificity mitogen-activated protein kinase kinase 4 OS=Mus musculus OX=10090 GN=Map2k4	1.013	0.686	0.0186342	0.163676	unchange
P47810	22390	Wee1-like protein kinase OS=Mus musculus OX=10090 GN=Wee1	1.026	0.981	0.0370307	0.00833099	unchange
P47811	26416	Mitogen-activated protein kinase 14 OS=Mus musculus OX=10090 GN=Mapk14	0.955	0.145	-0.0664274	0.838632	unchange
P47856	14583	Glutamine--fructose-6-phosphate aminotransferase [isomerizing] 1 OS=Mus musculus OX=10090 GN=Gfpt1	0.951	0.00274	-0.0724828	2.56225	unchange
P47857	18642	ATP-dependent 6-phosphofructokinase, muscle type OS=Mus musculus OX=10090 GN=Pfkm	0.621	1.04e-06	-0.687335	5.98297	down
P47880	16012	Insulin-like growth factor-binding protein 6 OS=Mus musculus OX=10090 GN=Igfbp6	1.16	0.255	0.214125	0.59346	unchange
P47911	19988	60S ribosomal protein L6 OS=Mus musculus OX=10090 GN=Rpl6	1.059	0.0113	0.0827026	1.94692	unchange
P47915	19944	60S ribosomal protein L29 OS=Mus musculus OX=10090 GN=Rpl29	1.542	1.66e-05	0.624803	4.77989	up
P47934	12908	Carnitine O-acetyltransferase OS=Mus musculus OX=10090 GN=Crat	0.661	5.68e-05	-0.597278	4.24565	down
P47941	12929	Crk-like protein OS=Mus musculus OX=10090 GN=Crkl	1.03	0.252	0.0426443	0.598599	unchange
P47955	56040	60S acidic ribosomal protein P1 OS=Mus musculus OX=10090 GN=Rplp1	0.794	0.00364	-0.332789	2.4389	unchange
P47962	100503670	60S ribosomal protein L5 OS=Mus musculus OX=10090 GN=Rpl5	0.885	0.000617	-0.176251	3.20971	unchange
P47963	270106	60S ribosomal protein L13 OS=Mus musculus OX=10090 GN=Rpl13	1.077	0.0229	0.107018	1.64016	unchange
P47964	54217	60S ribosomal protein L36 OS=Mus musculus OX=10090 GN=Rpl36	1.045	0.137	0.0635029	0.863279	unchange
P47968	19895	Ribose-5-phosphate isomerase OS=Mus musculus OX=10090 GN=Rpia	1.139	0.00492	0.187768	2.30803	unchange
P48025	20963	Tyrosine-protein kinase SYK OS=Mus musculus OX=10090 GN=Syk	0.888	0.000501	-0.171368	3.30016	unchange
P48036	11747	Annexin A5 OS=Mus musculus OX=10090 GN=Anxa5	1.072	0.00144	0.100305	2.84164	unchange
P48193	269587	Protein 4.1 OS=Mus musculus OX=10090 GN=Epb41	1.172	3.91e-05	0.228973	4.40782	unchange
P48302	13618	Endothelin receptor type B OS=Mus musculus OX=10090 GN=Ednrb	1.1	0.285	0.137504	0.545155	unchange
P48356	16847	Leptin receptor OS=Mus musculus OX=10090 GN=Lepr	1.301	0.00346	0.379621	2.46092	up
P48377	19724	MHC class II regulatory factor RFX1 OS=Mus musculus OX=10090 GN=Rfx1	1.017	0.776	0.0243197	0.110138	unchange
P48410	11666	ATP-binding cassette sub-family D member 1 OS=Mus musculus OX=10090 GN=Abcd1	1.013	0.644	0.0186342	0.191114	unchange
P48428	21371	Tubulin-specific chaperone A OS=Mus musculus OX=10090 GN=Tbca	0.909	0.00978	-0.137648	2.00966	unchange
P48453	19056	Serine/threonine-protein phosphatase 2B catalytic subunit beta isoform OS=Mus musculus OX=10090 GN=Ppp3cb	NA	NA	NA	NA	unchange
P48678	16905	Prelamin-A/C OS=Mus musculus OX=10090 GN=Lmna	1.008	0.526	0.0114956	0.279014	unchange
P48722	18415	Heat shock 70 kDa protein 4L OS=Mus musculus OX=10090 GN=Hspa4l	1.122	3.53e-05	0.166073	4.45223	unchange
P48725	18541	Pericentrin OS=Mus musculus OX=10090 GN=Pcnt	0.944	0.00894	-0.0831412	2.04866	unchange
P48758	12408	Carbonyl reductase [NADPH] 1 OS=Mus musculus OX=10090 GN=Cbr1	1.162	0.000457	0.21661	3.34008	unchange
P48771	12866	Cytochrome c oxidase subunit 7A2, mitochondrial OS=Mus musculus OX=10090 GN=Cox7a2	0.939	0.0286	-0.0908029	1.54363	unchange
P48774	14866	Glutathione S-transferase Mu 5 OS=Mus musculus OX=10090 GN=Gstm5	1.039	0.185	0.0551957	0.732828	unchange
P48787	21954	Troponin I, cardiac muscle OS=Mus musculus OX=10090 GN=Tnni3	0.956	0.0245	-0.0649175	1.61083	unchange
P48962	11739	ADP/ATP translocase 1 OS=Mus musculus OX=10090 GN=Slc25a4	0.83	4.57e-06	-0.268817	5.34008	unchange
P48999	11689	Arachidonate 5-lipoxygenase OS=Mus musculus OX=10090 GN=Alox5	1.262	0.0021	0.335712	2.67778	unchange
P49138	17164	MAP kinase-activated protein kinase 2 OS=Mus musculus OX=10090 GN=Mapkapk2	0.941	0.00718	-0.0877334	2.14388	unchange
P49182	15160	Heparin cofactor 2 OS=Mus musculus OX=10090 GN=Serpind1	0.91	0.0223	-0.136062	1.6517	unchange
P49222	13828	Erythrocyte membrane protein band 4.2 OS=Mus musculus OX=10090 GN=Epb42	1.164	0.000139	0.219091	3.85699	unchange
P49290	13861	Eosinophil peroxidase OS=Mus musculus OX=10090 GN=Epx	0.752	0.0255	-0.411195	1.59346	down
P49300	17312	C-type lectin domain family 10 member A OS=Mus musculus OX=10090 GN=Clec10a	0.732	0.000279	-0.450084	3.5544	down
P49312	15382	Heterogeneous nuclear ribonucleoprotein A1 OS=Mus musculus OX=10090 GN=Hnrnpa1	0.915	0.00406	-0.128156	2.39147	unchange
P49442	16329	Inositol polyphosphate 1-phosphatase OS=Mus musculus OX=10090 GN=Inpp1	1.019	0.0302	0.0271541	1.51999	unchange
P49443	19042	Protein phosphatase 1A OS=Mus musculus OX=10090 GN=Ppm1a	1.049	0.0137	0.0690147	1.86328	unchange
P49446	19267	Receptor-type tyrosine-protein phosphatase epsilon OS=Mus musculus OX=10090 GN=Ptpre	1.004	0.838	0.00575927	0.076756	unchange
P49586	13026	Choline-phosphate cytidylyltransferase A OS=Mus musculus OX=10090 GN=Pcyt1a	1.005	0.433	0.0071955	0.363512	unchange
P49615	12568	Cyclin-dependent-like kinase 5 OS=Mus musculus OX=10090 GN=Cdk5	1.016	0.409	0.0229004	0.388277	unchange
P49710	15163	Hematopoietic lineage cell-specific protein OS=Mus musculus OX=10090 GN=Hcls1	0.78	1.63e-05	-0.358454	4.78781	unchange
P49717	17217	DNA replication licensing factor MCM4 OS=Mus musculus OX=10090 GN=Mcm4	1.191	0.0265	0.252173	1.57675	unchange
P49718	17218	DNA replication licensing factor MCM5 OS=Mus musculus OX=10090 GN=Mcm5	0.878	0.0257	-0.187707	1.59007	unchange
P49722	19166	Proteasome subunit alpha type-2 OS=Mus musculus OX=10090 GN=Psma2	0.966	0.0269	-0.0499049	1.57025	unchange
P49813	21916	Tropomodulin-1 OS=Mus musculus OX=10090 GN=Tmod1	1.073	0.00394	0.10165	2.4045	unchange
P49817	12389	Caveolin-1 OS=Mus musculus OX=10090 GN=Cav1	1.091	0.0035	0.125651	2.45593	unchange
P49935	13036	Pro-cathepsin H OS=Mus musculus OX=10090 GN=Ctsh	1.149	0.000139	0.200379	3.85699	unchange
P49962	27058	Signal recognition particle 9 kDa protein OS=Mus musculus OX=10090 GN=Srp9	0.892	0.000299	-0.164884	3.52433	unchange
P50096	23917	Inosine-5'-monophosphate dehydrogenase 1 OS=Mus musculus OX=10090 GN=Impdh1	0.949	0.0179	-0.07552	1.74715	unchange
P50114	20203	Protein S100-B OS=Mus musculus OX=10090 GN=S100b	0.582	0.000998	-0.780909	3.00087	down
P50136	12039	2-oxoisovalerate dehydrogenase subunit alpha, mitochondrial OS=Mus musculus OX=10090 GN=Bckdha	0.755	0.000141	-0.405451	3.85078	down
P50171	NA	Estradiol 17-beta-dehydrogenase 8 OS=Mus musculus OX=10090 GN=Hsd17b8	0.921	0.0307	-0.118727	1.51286	unchange
P50172	15483	Corticosteroid 11-beta-dehydrogenase isozyme 1 OS=Mus musculus OX=10090 GN=Hsd11b1	0.979	0.0044	-0.0306192	2.35655	unchange
P50247	269378	Adenosylhomocysteinase OS=Mus musculus OX=10090 GN=Ahcy	1.035	0.000662	0.0496308	3.17914	unchange
P50285	14261	Dimethylaniline monooxygenase [N-oxide-forming] 1 OS=Mus musculus OX=10090 GN=Fmo1	1.099	0.000364	0.136191	3.4389	unchange
P50295	17961	Arylamine N-acetyltransferase 2 OS=Mus musculus OX=10090 GN=Nat2	1.047	0.0658	0.0662614	1.18177	unchange
P50396	14567	Rab GDP dissociation inhibitor alpha OS=Mus musculus OX=10090 GN=Gdi1	1.079	0.00352	0.109695	2.45346	unchange
P50404	20390	Pulmonary surfactant-associated protein D OS=Mus musculus OX=10090 GN=Sftpd	1.539	6.43e-05	0.621993	4.19179	up
P50405	20388	Pulmonary surfactant-associated protein B OS=Mus musculus OX=10090 GN=Sftpb	1.12	0.00348	0.163499	2.45842	unchange
P50427	NA	Steryl-sulfatase OS=Mus musculus OX=10090 GN=Sts	0.925	0.0452	-0.112475	1.34486	unchange
P50428	11883	Arylsulfatase A OS=Mus musculus OX=10090 GN=Arsa	0.998	0.93	-0.00288828	0.0315171	unchange
P50429	11881	Arylsulfatase B OS=Mus musculus OX=10090 GN=Arsb	1.013	0.518	0.0186342	0.28567	unchange
P50431	20425	Serine hydroxymethyltransferase, cytosolic OS=Mus musculus OX=10090 GN=Shmt1	1.054	0.272	0.0758749	0.565431	unchange
P50462	13009	Cysteine and glycine-rich protein 3 OS=Mus musculus OX=10090 GN=Csrp3	0.526	7.98e-05	-0.926865	4.098	down
P50516	11964	V-type proton ATPase catalytic subunit A OS=Mus musculus OX=10090 GN=Atp6v1a	1.153	0.00112	0.205393	2.95078	unchange
P50518	11973	V-type proton ATPase subunit E 1 OS=Mus musculus OX=10090 GN=Atp6v1e1	1.196	3.72e-05	0.258217	4.42946	unchange
P50543	20195	Protein S100-A11 OS=Mus musculus OX=10090 GN=S100a11	1.29	0.0113	0.367371	1.94692	unchange
P50544	11370	Very long-chain specific acyl-CoA dehydrogenase, mitochondrial OS=Mus musculus OX=10090 GN=Acadvl	0.622	4.39e-07	-0.685014	6.35754	down
P50580	18813	Proliferation-associated protein 2G4 OS=Mus musculus OX=10090 GN=Pa2g4	0.899	0.00224	-0.153607	2.64975	unchange
P50592	22035	Tumor necrosis factor ligand superfamily member 10 OS=Mus musculus OX=10090 GN=Tnfsf10	NA	NA	NA	NA	unchange
P50608	14264	Fibromodulin OS=Mus musculus OX=10090 GN=Fmod	0.439	0.000102	-1.18771	3.9914	down
P50637	12257	Translocator protein OS=Mus musculus OX=10090 GN=Tspo	1.02	0.533	0.0285692	0.273273	unchange
P50752	21956	Troponin T, cardiac muscle OS=Mus musculus OX=10090 GN=Tnnt2	1.048	0.0247	0.0676387	1.6073	unchange
P51125	12380	Calpastatin OS=Mus musculus OX=10090 GN=Cast	0.839	0.000396	-0.253257	3.4023	unchange
P51150	NA	Ras-related protein Rab-7a OS=Mus musculus OX=10090 GN=Rab7a	1.015	0.0359	0.0214797	1.44491	unchange
P51163	22276	Uroporphyrinogen-III synthase OS=Mus musculus OX=10090 GN=Uros	1.051	0.392	0.0717627	0.406714	unchange
P51174	11363	Long-chain specific acyl-CoA dehydrogenase, mitochondrial OS=Mus musculus OX=10090 GN=Acadl	0.78	2.03e-05	-0.358454	4.6925	unchange
P51175	19044	Protoporphyrinogen oxidase OS=Mus musculus OX=10090 GN=Ppox	0.954	0.182	-0.0679388	0.739929	unchange
P51410	20005	60S ribosomal protein L9 OS=Mus musculus OX=10090 GN=Rpl9	0.94	0.104	-0.0892673	0.982967	unchange
P51432	18797	1-phosphatidylinositol 4,5-bisphosphate phosphodiesterase beta-3 OS=Mus musculus OX=10090 GN=Plcb3	1.01	0.596	0.0143553	0.224754	unchange
P51437	12796	Cathelicidin antimicrobial peptide OS=Mus musculus OX=10090 GN=Camp	1.759	3.67e-05	0.814755	4.43533	up
P51569	11605	Alpha-galactosidase A OS=Mus musculus OX=10090 GN=Gla	1.318	0.0187	0.39835	1.72816	up
P51612	22591	DNA repair protein complementing XP-C cells homolog OS=Mus musculus OX=10090 GN=Xpc	NA	NA	NA	NA	unchange
P51637	12391	Caveolin-3 OS=Mus musculus OX=10090 GN=Cav3	NA	NA	NA	NA	unchange
P51655	14735	Glypican-4 OS=Mus musculus OX=10090 GN=Gpc4	1.077	0.07	0.107018	1.1549	unchange
P51660	15488	Peroxisomal multifunctional enzyme type 2 OS=Mus musculus OX=10090 GN=Hsd17b4	1.073	8.47e-05	0.10165	4.07212	unchange
P51807	NA	Dynein light chain Tctex-type 1 OS=Mus musculus OX=10090 GN=Dynlt1	1.078	0.0712	0.108357	1.14752	unchange
P51855	14854	Glutathione synthetase OS=Mus musculus OX=10090 GN=Gss	1.18	0.00646	0.238787	2.18977	unchange
P51859	15191	Hepatoma-derived growth factor OS=Mus musculus OX=10090 GN=Hdgf	0.975	0.519	-0.0365259	0.284833	unchange
P51863	11972	V-type proton ATPase subunit d 1 OS=Mus musculus OX=10090 GN=Atp6v0d1	1.136	1.68e-05	0.183963	4.77469	unchange
P51881	11740	ADP/ATP translocase 2 OS=Mus musculus OX=10090 GN=Slc25a5	0.953	0.0062	-0.0694519	2.20761	unchange
P51885	17022	Lumican OS=Mus musculus OX=10090 GN=Lum	0.801	0.000317	-0.320126	3.49894	unchange
P51906	20510	Excitatory amino acid transporter 3 OS=Mus musculus OX=10090 GN=Slc1a1	NA	NA	NA	NA	unchange
P51910	11815	Apolipoprotein D OS=Mus musculus OX=10090 GN=Apod	0.998	0.951	-0.00288828	0.0218195	unchange
P51912	20514	Neutral amino acid transporter B(0) OS=Mus musculus OX=10090 GN=Slc1a5	0.893	0.0369	-0.163268	1.43297	unchange
P51949	17420	CDK-activating kinase assembly factor MAT1 OS=Mus musculus OX=10090 GN=Mnat1	0.916	0.00576	-0.12658	2.23958	unchange
P52196	22117	Thiosulfate sulfurtransferase OS=Mus musculus OX=10090 GN=Tst	1.032	0.0498	0.045443	1.30277	unchange
P52293	16647	Importin subunit alpha-1 OS=Mus musculus OX=10090 GN=Kpna2	0.995	0.961	-0.00723157	0.0172766	unchange
P52332	16451	Tyrosine-protein kinase JAK1 OS=Mus musculus OX=10090 GN=Jak1	0.948	0.0527	-0.077041	1.27819	unchange
P52430	18979	Serum paraoxonase/arylesterase 1 OS=Mus musculus OX=10090 GN=Pon1	1.026	0.217	0.0370307	0.66354	unchange
P52431	18971	DNA polymerase delta catalytic subunit OS=Mus musculus OX=10090 GN=Pold1	NA	NA	NA	NA	unchange
P52479	22224	Ubiquitin carboxyl-terminal hydrolase 10 OS=Mus musculus OX=10090 GN=Usp10	1.112	0.0742	0.153157	1.1296	unchange
P52480	18746	Pyruvate kinase PKM OS=Mus musculus OX=10090 GN=Pkm	0.968	0.012	-0.046921	1.92082	unchange
P52503	407785	NADH dehydrogenase [ubiquinone] iron-sulfur protein 6, mitochondrial OS=Mus musculus OX=10090 GN=Ndufs6	0.646	0.00118	-0.630394	2.92812	down
P52623	22245	Uridine-cytidine kinase 1 OS=Mus musculus OX=10090 GN=Uck1	0.941	0.338	-0.0877334	0.471083	unchange
P52624	22271	Uridine phosphorylase 1 OS=Mus musculus OX=10090 GN=Upp1	1.006	0.829	0.00863031	0.0814455	unchange
P52633	20852	Signal transducer and transcription activator 6 OS=Mus musculus OX=10090 GN=Stat6	0.991	0.676	-0.013043	0.170053	unchange
P52760	15473	2-iminobutanoate/2-iminopropanoate deaminase OS=Mus musculus OX=10090 GN=Rida	1.13	0.00502	0.176323	2.2993	unchange
P52795	13641	Ephrin-B1 OS=Mus musculus OX=10090 GN=Efnb1	1.132	0.000262	0.178874	3.5817	unchange
P52800	13642	Ephrin-B2 OS=Mus musculus OX=10090 GN=Efnb2	1.149	0.0133	0.200379	1.87615	unchange
P52825	12896	Carnitine O-palmitoyltransferase 2, mitochondrial OS=Mus musculus OX=10090 GN=Cpt2	0.645	4.02e-05	-0.632629	4.39577	down
P52840	20887	Sulfotransferase 1A1 OS=Mus musculus OX=10090 GN=Sult1a1	0.948	0.0112	-0.077041	1.95078	unchange
P52875	21982	Transmembrane protein 165 OS=Mus musculus OX=10090 GN=Tmem165	0.869	0.032	-0.202572	1.49485	unchange
P53026	19896	60S ribosomal protein L10a OS=Mus musculus OX=10090 GN=Rpl10a	0.881	0.000839	-0.182786	3.07624	unchange
P53395	13171	Lipoamide acyltransferase component of branched-chain alpha-keto acid dehydrogenase complex, mitochondrial OS=Mus musculus OX=10090 GN=Dbt	0.889	0.000724	-0.169745	3.14026	unchange
P53564	13047	Homeobox protein cut-like 1 OS=Mus musculus OX=10090 GN=Cux1	NA	NA	NA	NA	unchange
P53612	19352	Geranylgeranyl transferase type-2 subunit beta OS=Mus musculus OX=10090 GN=Rabggtb	NA	NA	NA	NA	unchange
P53657	18770	Pyruvate kinase PKLR OS=Mus musculus OX=10090 GN=Pklr	1.264	0.000798	0.337996	3.098	unchange
P53702	15159	Cytochrome c-type heme lyase OS=Mus musculus OX=10090 GN=Hccs	0.848	0.0012	-0.237864	2.92082	unchange
P53808	18559	Phosphatidylcholine transfer protein OS=Mus musculus OX=10090 GN=Pctp	1.342	0.00198	0.424385	2.70333	up
P53810	18738	Phosphatidylinositol transfer protein alpha isoform OS=Mus musculus OX=10090 GN=Pitpna	1.024	0.0301	0.0342157	1.52143	unchange
P53811	56305	Phosphatidylinositol transfer protein beta isoform OS=Mus musculus OX=10090 GN=Pitpnb	1.04	0.0653	0.0565835	1.18509	unchange
P53986	20501	Monocarboxylate transporter 1 OS=Mus musculus OX=10090 GN=Slc16a1	0.795	0.00548	-0.330973	2.26122	unchange
P53994	59021	Ras-related protein Rab-2A OS=Mus musculus OX=10090 GN=Rab2a	1.033	0.0214	0.0468403	1.66959	unchange
P53995	17222	Anaphase-promoting complex subunit 1 OS=Mus musculus OX=10090 GN=Anapc1	0.973	0.41	-0.0394883	0.387216	unchange
P53996	12785	Cellular nucleic acid-binding protein OS=Mus musculus OX=10090 GN=Cnbp	0.742	3.5e-05	-0.430509	4.45593	down
P54071	269951	Isocitrate dehydrogenase [NADP], mitochondrial OS=Mus musculus OX=10090 GN=Idh2	0.948	0.00526	-0.077041	2.27901	unchange
P54103	22791	DnaJ homolog subfamily C member 2 OS=Mus musculus OX=10090 GN=Dnajc2	1.038	0.626	0.0538064	0.203426	unchange
P54116	13830	Erythrocyte band 7 integral membrane protein OS=Mus musculus OX=10090 GN=Stom	1.162	5.61e-05	0.21661	4.25104	unchange
P54227	16765	Stathmin OS=Mus musculus OX=10090 GN=Stmn1	0.875	0.0423	-0.192645	1.37366	unchange
P54254	20238	Ataxin-1 OS=Mus musculus OX=10090 GN=Atxn1	1.062	0.197	0.0867838	0.705534	unchange
P54276	17688	DNA mismatch repair protein Msh6 OS=Mus musculus OX=10090 GN=Msh6	0.894	0.416	-0.161653	0.380907	unchange
P54310	16890	Hormone-sensitive lipase OS=Mus musculus OX=10090 GN=Lipe	0.744	0.000179	-0.426625	3.74715	down
P54320	13717	Elastin OS=Mus musculus OX=10090 GN=Eln	NA	NA	NA	NA	unchange
P54726	19358	UV excision repair protein RAD23 homolog A OS=Mus musculus OX=10090 GN=Rad23a	1.02	0.549	0.0285692	0.260428	unchange
P54728	19359	UV excision repair protein RAD23 homolog B OS=Mus musculus OX=10090 GN=Rad23b	0.997	0.866	-0.00433459	0.0624821	unchange
P54729	53312	NEDD8 ultimate buster 1 OS=Mus musculus OX=10090 GN=Nub1	0.943	0.0164	-0.0846703	1.78516	unchange
P54731	14084	FAS-associated factor 1 OS=Mus musculus OX=10090 GN=Faf1	1.093	0.0232	0.128293	1.63451	unchange
P54751	20442	CMP-N-acetylneuraminate-beta-galactosamide-alpha-2,3-sialyltransferase 1 OS=Mus musculus OX=10090 GN=St3gal1	NA	NA	NA	NA	unchange
P54754	13845	Ephrin type-B receptor 3 OS=Mus musculus OX=10090 GN=Ephb3	NA	NA	NA	NA	unchange
P54761	13846	Ephrin type-B receptor 4 OS=Mus musculus OX=10090 GN=Ephb4	1.017	0.606	0.0243197	0.217527	unchange
P54775	23996	26S proteasome regulatory subunit 6B OS=Mus musculus OX=10090 GN=Psmc4	0.984	0.238	-0.0232698	0.623423	unchange
P54797	27883	Transport and Golgi organization 2 homolog OS=Mus musculus OX=10090 GN=Tango2	1.015	0.912	0.0214797	0.0400052	unchange
P54818	14420	Galactocerebrosidase OS=Mus musculus OX=10090 GN=Galc	1.083	0.519	0.115033	0.284833	unchange
P54822	11564	Adenylosuccinate lyase OS=Mus musculus OX=10090 GN=Adsl	0.995	0.564	-0.00723157	0.248721	unchange
P54823	13209	Probable ATP-dependent RNA helicase DDX6 OS=Mus musculus OX=10090 GN=Ddx6	0.994	0.566	-0.00868224	0.247184	unchange
P54869	15360	Hydroxymethylglutaryl-CoA synthase, mitochondrial OS=Mus musculus OX=10090 GN=Hmgcs2	1.015	0.611	0.0214797	0.213959	unchange
P54923	11544	[Protein ADP-ribosylarginine] hydrolase OS=Mus musculus OX=10090 GN=Adprh	0.975	0.19	-0.0365259	0.721246	unchange
P55002	17150	Microfibrillar-associated protein 2 OS=Mus musculus OX=10090 GN=Mfap2	0.973	0.313	-0.0394883	0.504456	unchange
P55012	20496	Solute carrier family 12 member 2 OS=Mus musculus OX=10090 GN=Slc12a2	0.962	0.0347	-0.0558912	1.45967	unchange
P55065	18830	Phospholipid transfer protein OS=Mus musculus OX=10090 GN=Pltp	0.968	0.15	-0.046921	0.823909	unchange
P55096	19299	ATP-binding cassette sub-family D member 3 OS=Mus musculus OX=10090 GN=Abcd3	1.231	7.59e-05	0.299831	4.11976	unchange
P55194	20401	SH3 domain-binding protein 1 OS=Mus musculus OX=10090 GN=Sh3bp1	0.956	0.13	-0.0649175	0.886057	unchange
P55200	214162	Histone-lysine N-methyltransferase 2A OS=Mus musculus OX=10090 GN=Kmt2a	NA	NA	NA	NA	unchange
P55258	17274	Ras-related protein Rab-8A OS=Mus musculus OX=10090 GN=Rab8a	0.953	0.0151	-0.0694519	1.82102	unchange
P55264	11534	Adenosine kinase OS=Mus musculus OX=10090 GN=Adk	1.128	2.77e-06	0.173767	5.55752	unchange
P55284	12562	Cadherin-5 OS=Mus musculus OX=10090 GN=Cdh5	1.056	0.0694	0.0786098	1.15864	unchange
P55288	12552	Cadherin-11 OS=Mus musculus OX=10090 GN=Cdh11	0.819	0.0147	-0.288065	1.83268	unchange
P55302	16976	Alpha-2-macroglobulin receptor-associated protein OS=Mus musculus OX=10090 GN=Lrpap1	0.948	0.012	-0.077041	1.92082	unchange
P55772	12495	Ectonucleoside triphosphate diphosphohydrolase 1 OS=Mus musculus OX=10090 GN=Entpd1	1.135	0.000762	0.182692	3.11805	unchange
P55821	20257	Stathmin-2 OS=Mus musculus OX=10090 GN=Stmn2	0.85	0.0011	-0.234465	2.95861	unchange
P55937	269682	Golgin subfamily A member 3 OS=Mus musculus OX=10090 GN=Golga3	0.982	0.554	-0.0262051	0.25649	unchange
P56135	57423	ATP synthase subunit f, mitochondrial OS=Mus musculus OX=10090 GN=Atp5j2	0.99	0.797	-0.0144996	0.0985417	unchange
P56213	11692	FAD-linked sulfhydryl oxidase ALR OS=Mus musculus OX=10090 GN=Gfer	0.98	0.212	-0.0291463	0.673664	unchange
P56371	19341	Ras-related protein Rab-4A OS=Mus musculus OX=10090 GN=Rab4a	NA	NA	NA	NA	unchange
P56375	75572	Acylphosphatase-2 OS=Mus musculus OX=10090 GN=Acyp2	0.876	0.00622	-0.190997	2.20621	unchange
P56376	66204	Acylphosphatase-1 OS=Mus musculus OX=10090 GN=Acyp1	1.027	0.0392	0.0384362	1.40671	unchange
P56379	NA	6.8 kDa mitochondrial proteolipid OS=Mus musculus OX=10090 GN=Mp68	1.001	0.956	0.00144197	0.0195421	unchange
P56380	66401	Bis(5'-nucleosyl)-tetraphosphatase [asymmetrical] OS=Mus musculus OX=10090 GN=Nudt2	0.992	0.875	-0.011588	0.0579919	unchange
P56382	NA	ATP synthase subunit epsilon, mitochondrial OS=Mus musculus OX=10090 GN=Atp5f1e	1.092	0.0068	0.126973	2.16749	unchange
P56389	72269	Cytidine deaminase OS=Mus musculus OX=10090 GN=Cda	1.481	0.00318	0.566572	2.49757	up
P56391	110323	Cytochrome c oxidase subunit 6B1 OS=Mus musculus OX=10090 GN=Cox6b1	0.746	1.93e-05	-0.422752	4.71444	down
P56392	12865	Cytochrome c oxidase subunit 7A1, mitochondrial OS=Mus musculus OX=10090 GN=Cox7a1	0.469	3.52e-06	-1.09234	5.45346	down
P56393	66142	Cytochrome c oxidase subunit 7B, mitochondrial OS=Mus musculus OX=10090 GN=Cox7b	0.749	0.0017	-0.416962	2.76955	down
P56395	109672	Cytochrome b5 OS=Mus musculus OX=10090 GN=Cyb5a	1.054	0.0531	0.0758749	1.27491	unchange
P56399	22225	Ubiquitin carboxyl-terminal hydrolase 5 OS=Mus musculus OX=10090 GN=Usp5	1.042	0.00146	0.0593553	2.83565	unchange
P56400	14724	Platelet glycoprotein Ib beta chain OS=Mus musculus OX=10090 GN=Gp1bb	0.992	0.867	-0.011588	0.0619809	unchange
P56480	NA	ATP synthase subunit beta, mitochondrial OS=Mus musculus OX=10090 GN=Atp5f1b	1.019	0.166	0.0271541	0.779892	unchange
P56528	12494	ADP-ribosyl cyclase/cyclic ADP-ribose hydrolase 1 OS=Mus musculus OX=10090 GN=Cd38	1.002	0.928	0.00288251	0.032452	unchange
P56546	13017	C-terminal-binding protein 2 OS=Mus musculus OX=10090 GN=Ctbp2	1.007	0.931	0.0100637	0.0310503	unchange
P56564	20512	Excitatory amino acid transporter 1 OS=Mus musculus OX=10090 GN=Slc1a3	0.962	0.0516	-0.0558912	1.28735	unchange
P56565	20193	Protein S100-A1 OS=Mus musculus OX=10090 GN=S100a1	1.146	0.000381	0.196607	3.41908	unchange
P56671	17188	Myc-associated zinc finger protein OS=Mus musculus OX=10090 GN=Maz	0.849	0.00438	-0.236164	2.35853	unchange
P56677	19143	Suppressor of tumorigenicity 14 protein homolog OS=Mus musculus OX=10090 GN=St14	NA	NA	NA	NA	unchange
P56695	22393	Wolframin OS=Mus musculus OX=10090 GN=Wfs1	0.98	0.669	-0.0291463	0.174574	unchange
P56812	56330	Programmed cell death protein 5 OS=Mus musculus OX=10090 GN=Pdcd5	1.023	0.475	0.0328061	0.323306	unchange
P56857	56492	Claudin-18 OS=Mus musculus OX=10090 GN=Cldn18	1.076	0.103	0.105678	0.987163	unchange
P56873	56390	Sjoegren syndrome/scleroderma autoantigen 1 homolog OS=Mus musculus OX=10090 GN=Sssca1	0.934	0.538	-0.0985055	0.269218	unchange
P56959	233908	RNA-binding protein FUS OS=Mus musculus OX=10090 GN=Fus	0.813	1.78e-05	-0.298673	4.74958	unchange
P56960	50912	Exosome component 10 OS=Mus musculus OX=10090 GN=Exosc10	1.005	0.823	0.0071955	0.0846002	unchange
P57080	30940	Ubiquitin carboxyl-terminal hydrolase 25 OS=Mus musculus OX=10090 GN=Usp25	0.933	0.348	-0.100051	0.458421	unchange
P57716	59287	Nicastrin OS=Mus musculus OX=10090 GN=Ncstn	1.081	0.00968	0.112367	2.01412	unchange
P57722	59093	Poly(rC)-binding protein 3 OS=Mus musculus OX=10090 GN=Pcbp3	1.068	0.461	0.0949116	0.336299	unchange
P57725	67742	SAM domain-containing protein SAMSN-1 OS=Mus musculus OX=10090 GN=Samsn1	1.09	0.38	0.124328	0.420216	unchange
P57746	73834	V-type proton ATPase subunit D OS=Mus musculus OX=10090 GN=Atp6v1d	1.135	0.0264	0.182692	1.5784	unchange
P57759	67397	Endoplasmic reticulum resident protein 29 OS=Mus musculus OX=10090 GN=Erp29	0.841	0.000217	-0.249822	3.66354	unchange
P57776	66656	Elongation factor 1-delta OS=Mus musculus OX=10090 GN=Eef1d	0.913	0.000181	-0.131313	3.74232	unchange
P57780	60595	Alpha-actinin-4 OS=Mus musculus OX=10090 GN=Actn4	1.056	0.000315	0.0786098	3.50169	unchange
P57784	68981	U2 small nuclear ribonucleoprotein A' OS=Mus musculus OX=10090 GN=Snrpa1	0.976	0.195	-0.0350469	0.709965	unchange
P58021	68059	Transmembrane 9 superfamily member 2 OS=Mus musculus OX=10090 GN=Tm9sf2	0.901	0.0694	-0.150401	1.15864	unchange
P58044	319554	Isopentenyl-diphosphate Delta-isomerase 1 OS=Mus musculus OX=10090 GN=Idi1	1.005	0.953	0.0071955	0.0209071	unchange
P58058	192185	NAD kinase OS=Mus musculus OX=10090 GN=Nadk	0.942	0.194	-0.086201	0.712198	unchange
P58064	121022	28S ribosomal protein S6, mitochondrial OS=Mus musculus OX=10090 GN=Mrps6	0.941	0.133	-0.0877334	0.876148	unchange
P58137	170789	Acyl-coenzyme A thioesterase 8 OS=Mus musculus OX=10090 GN=Acot8	1.084	0.216	0.116365	0.665546	unchange
P58196	235527	Phospholipid scramblase 4 OS=Mus musculus OX=10090 GN=Plscr4	1.067	0.0359	0.0935602	1.44491	unchange
P58242	100340	Acid sphingomyelinase-like phosphodiesterase 3b OS=Mus musculus OX=10090 GN=Smpdl3b	NA	NA	NA	NA	unchange
P58252	13629	Elongation factor 2 OS=Mus musculus OX=10090 GN=Eef2	0.917	0.00016	-0.125006	3.79588	unchange
P58281	74143	Dynamin-like 120 kDa protein, mitochondrial OS=Mus musculus OX=10090 GN=Opa1	0.928	0.00216	-0.107803	2.66555	unchange
P58389	110854	Serine/threonine-protein phosphatase 2A activator OS=Mus musculus OX=10090 GN=Ptpa	1.076	0.00806	0.105678	2.09366	unchange
P58404	97387	Striatin-4 OS=Mus musculus OX=10090 GN=Strn4	1.103	0.0872	0.141433	1.05948	unchange
P58465	69274	CTD small phosphatase-like protein OS=Mus musculus OX=10090 GN=Ctdspl	1.033	0.474	0.0468403	0.324222	unchange
P58466	227292	Carboxy-terminal domain RNA polymerase II polypeptide A small phosphatase 1 OS=Mus musculus OX=10090 GN=Ctdsp1	1.002	0.939	0.00288251	0.0273344	unchange
P58501	67367	PAX3- and PAX7-binding protein 1 OS=Mus musculus OX=10090 GN=Paxbp1	1.09	0.0391	0.124328	1.40782	unchange
P58544	83962	BTB/POZ domain-containing protein 1 OS=Mus musculus OX=10090 GN=Btbd1	1.148	0.244	0.199123	0.61261	unchange
P58682	170744	Toll-like receptor 8 OS=Mus musculus OX=10090 GN=Tlr8	NA	NA	NA	NA	unchange
P58742	223921	Aladin OS=Mus musculus OX=10090 GN=Aaas	NA	NA	NA	NA	unchange
P58771	22003	Tropomyosin alpha-1 chain OS=Mus musculus OX=10090 GN=Tpm1	0.631	4.24e-06	-0.664288	5.37263	down
P58774	22004	Tropomyosin beta chain OS=Mus musculus OX=10090 GN=Tpm2	0.133	0.000125	-2.9105	3.90309	down
P58801	192656	Receptor-interacting serine/threonine-protein kinase 2 OS=Mus musculus OX=10090 GN=Ripk2	NA	NA	NA	NA	unchange
P58802	103724	TBC1 domain family member 10A OS=Mus musculus OX=10090 GN=Tbc1d10a	1.012	0.564	0.0172093	0.248721	unchange
P58854	259279	Gamma-tubulin complex component 3 OS=Mus musculus OX=10090 GN=Tubgcp3	0.807	0.107	-0.309359	0.970616	unchange
P58871	228140	182 kDa tankyrase-1-binding protein OS=Mus musculus OX=10090 GN=Tnks1bp1	0.963	0.0145	-0.0543923	1.83863	unchange
P59016	233405	Vacuolar protein sorting-associated protein 33B OS=Mus musculus OX=10090 GN=Vps33b	0.964	0.141	-0.0528949	0.850781	unchange
P59017	94044	Bcl-2-like protein 13 OS=Mus musculus OX=10090 GN=Bcl2l13	0.834	0.0035	-0.261881	2.45593	unchange
P59108	234577	Copine-2 OS=Mus musculus OX=10090 GN=Cpne2	1.169	0.0135	0.225275	1.86967	unchange
P59114	228866	Phosphorylated CTD-interacting factor 1 OS=Mus musculus OX=10090 GN=Pcif1	NA	NA	NA	NA	unchange
P59222	224024	Scavenger receptor class F member 2 OS=Mus musculus OX=10090 GN=Scarf2	1.174	0.0194	0.231432	1.7122	unchange
P59235	69912	Nucleoporin Nup43 OS=Mus musculus OX=10090 GN=Nup43	0.937	0.276	-0.093879	0.559091	unchange
P59242	70737	Cingulin OS=Mus musculus OX=10090 GN=Cgn	1.086	0.00224	0.119024	2.64975	unchange
P59266	228859	Fat storage-inducing transmembrane protein 2 OS=Mus musculus OX=10090 GN=Fitm2	0.922	0.272	-0.117161	0.565431	unchange
P59325	217869	Eukaryotic translation initiation factor 5 OS=Mus musculus OX=10090 GN=Eif5	1.094	0.0212	0.129613	1.67366	unchange
P59326	228994	YTH domain-containing family protein 1 OS=Mus musculus OX=10090 GN=Ythdf1	0.932	0.128	-0.101598	0.89279	unchange
P59438	246694	Hermansky-Pudlak syndrome 5 protein homolog OS=Mus musculus OX=10090 GN=Hps5	0.935	0.377	-0.0969617	0.423659	unchange
P59481	214895	VIP36-like protein OS=Mus musculus OX=10090 GN=Lman2l	0.934	0.0821	-0.0985055	1.08566	unchange
P59672	NA	Ankyrin repeat and SAM domain-containing protein 1A OS=Mus musculus OX=10090 GN=Anks1a	1.05	0.412	0.0703893	0.385103	unchange
P59708	66055	Splicing factor 3B subunit 6 OS=Mus musculus OX=10090 GN=Sf3b6	0.952	0.182	-0.0709665	0.739929	unchange
P59729	217835	Ras and Rab interactor 3 OS=Mus musculus OX=10090 GN=Rin3	1.164	0.0126	0.219091	1.89963	unchange
P59759	239719	MKL/myocardin-like protein 2 OS=Mus musculus OX=10090 GN=Mkl2	0.961	0.528	-0.0573917	0.277366	unchange
P59764	238130	Dedicator of cytokinesis protein 4 OS=Mus musculus OX=10090 GN=Dock4	1.007	0.564	0.0100637	0.248721	unchange
P59808	70097	SAM and SH3 domain-containing protein 1 OS=Mus musculus OX=10090 GN=Sash1	1.087	0.0565	0.120352	1.24795	unchange
P59913	319263	Protein-L-isoaspartate O-methyltransferase domain-containing protein 1 OS=Mus musculus OX=10090 GN=Pcmtd1	1.914	0.00126	0.936591	2.89963	up
P59997	225876	Lysine-specific demethylase 2A OS=Mus musculus OX=10090 GN=Kdm2a	1.082	0.351	0.1137	0.454693	unchange
P59999	68089	Actin-related protein 2/3 complex subunit 4 OS=Mus musculus OX=10090 GN=Arpc4	0.984	0.0733	-0.0232698	1.1349	unchange
P60122	56505	RuvB-like 1 OS=Mus musculus OX=10090 GN=Ruvbl1	0.933	0.0109	-0.100051	1.96257	unchange
P60229	16341	Eukaryotic translation initiation factor 3 subunit E OS=Mus musculus OX=10090 GN=Eif3e	0.928	0.00052	-0.107803	3.284	unchange
P60334	12583	Cysteine dioxygenase type 1 OS=Mus musculus OX=10090 GN=Cdo1	0.617	1.84e-05	-0.696658	4.73518	down
P60335	23983	Poly(rC)-binding protein 1 OS=Mus musculus OX=10090 GN=Pcbp1	0.997	0.741	-0.00433459	0.130182	unchange
P60521	93739	Gamma-aminobutyric acid receptor-associated protein-like 2 OS=Mus musculus OX=10090 GN=Gabarapl2	0.895	0.00582	-0.16004	2.23508	unchange
P60603	67067	Reactive oxygen species modulator 1 OS=Mus musculus OX=10090 GN=Romo1	0.851	0.0185	-0.232769	1.73283	unchange
P60605	22213	Ubiquitin-conjugating enzyme E2 G2 OS=Mus musculus OX=10090 GN=Ube2g2	1.094	0.443	0.129613	0.353596	unchange
P60670	217365	Nuclear protein localization protein 4 homolog OS=Mus musculus OX=10090 GN=Nploc4	1.05	0.121	0.0703893	0.917215	unchange
P60710	11461	Actin, cytoplasmic 1 OS=Mus musculus OX=10090 GN=Actb	1.096	0.00374	0.132248	2.42713	unchange
P60762	21761	Mortality factor 4-like protein 1 OS=Mus musculus OX=10090 GN=Morf4l1	0.909	0.14	-0.137648	0.853872	unchange
P60764	170758	Ras-related C3 botulinum toxin substrate 3 OS=Mus musculus OX=10090 GN=Rac3	1.021	0.248	0.0299829	0.605548	unchange
P60766	12540	Cell division control protein 42 homolog OS=Mus musculus OX=10090 GN=Cdc42	0.98	0.0396	-0.0291463	1.4023	unchange
P60824	12696	Cold-inducible RNA-binding protein OS=Mus musculus OX=10090 GN=Cirbp	0.945	0.0663	-0.0816138	1.17849	unchange
P60843	13681	Eukaryotic initiation factor 4A-I OS=Mus musculus OX=10090 GN=Eif4a1	0.97	0.0497	-0.0439433	1.30364	unchange
P60867	67427	40S ribosomal protein S20 OS=Mus musculus OX=10090 GN=Rps20	0.943	0.0136	-0.0846703	1.86646	unchange
P60898	69920	DNA-directed RNA polymerase II subunit RPB9 OS=Mus musculus OX=10090 GN=Polr2i	1.061	0.366	0.0854247	0.436519	unchange
P60904	13002	DnaJ homolog subfamily C member 5 OS=Mus musculus OX=10090 GN=Dnajc5	1.049	0.03	0.0690147	1.52288	unchange
P61021	19344	Ras-related protein Rab-5B OS=Mus musculus OX=10090 GN=Rab5b	1.089	0.00224	0.123004	2.64975	unchange
P61022	56398	Calcineurin B homologous protein 1 OS=Mus musculus OX=10090 GN=Chp1	1.042	0.326	0.0593553	0.486782	unchange
P61027	19325	Ras-related protein Rab-10 OS=Mus musculus OX=10090 GN=Rab10	0.979	0.129	-0.0306192	0.88941	unchange
P61028	235442	Ras-related protein Rab-8B OS=Mus musculus OX=10090 GN=Rab8b	0.936	0.115	-0.0954196	0.939302	unchange
P61079	66105	Ubiquitin-conjugating enzyme E2 D3 OS=Mus musculus OX=10090 GN=Ube2d3	0.999	0.983	-0.00144342	0.00744648	unchange
P61080	216080	Ubiquitin-conjugating enzyme E2 D1 OS=Mus musculus OX=10090 GN=Ube2d1	1.117	0.0787	0.159629	1.10403	unchange
P61082	22192	NEDD8-conjugating enzyme Ubc12 OS=Mus musculus OX=10090 GN=Ube2m	1.026	0.0797	0.0370307	1.09854	unchange
P61087	53323	Ubiquitin-conjugating enzyme E2 K OS=Mus musculus OX=10090 GN=Ube2k	1.043	0.0925	0.0607392	1.03386	unchange
P61089	93765	Ubiquitin-conjugating enzyme E2 N OS=Mus musculus OX=10090 GN=Ube2n	1.032	0.0532	0.045443	1.27409	unchange
P61148	14164	Fibroblast growth factor 1 OS=Mus musculus OX=10090 GN=Fgf1	1.043	0.127	0.0607392	0.896196	unchange
P61161	66713	Actin-related protein 2 OS=Mus musculus OX=10090 GN=Actr2	0.973	0.0195	-0.0394883	1.70997	unchange
P61164	54130	Alpha-centractin OS=Mus musculus OX=10090 GN=Actr1a	1.06	0.00214	0.0840643	2.66959	unchange
P61202	12848	COP9 signalosome complex subunit 2 OS=Mus musculus OX=10090 GN=Cops2	1.047	0.0116	0.0662614	1.93554	unchange
P61211	104303	ADP-ribosylation factor-like protein 1 OS=Mus musculus OX=10090 GN=Arl1	1.041	0.109	0.0579701	0.962574	unchange
P61222	24015	ATP-binding cassette sub-family E member 1 OS=Mus musculus OX=10090 GN=Abce1	0.939	0.00802	-0.0908029	2.09583	unchange
P61226	74012	Ras-related protein Rap-2b OS=Mus musculus OX=10090 GN=Rap2b	1.161	0.00558	0.215368	2.25337	unchange
P61255	19941	60S ribosomal protein L26 OS=Mus musculus OX=10090 GN=Rpl26	0.959	0.158	-0.0603973	0.801343	unchange
P61290	19192	Proteasome activator complex subunit 3 OS=Mus musculus OX=10090 GN=Psme3	0.955	0.136	-0.0664274	0.866461	unchange
P61294	270192	Ras-related protein Rab-6B OS=Mus musculus OX=10090 GN=Rab6b	1.051	0.21	0.0717627	0.677781	unchange
P61358	19942	60S ribosomal protein L27 OS=Mus musculus OX=10090 GN=Rpl27	1.187	0.0172	0.24732	1.76447	unchange
P61514	19981	60S ribosomal protein L37a OS=Mus musculus OX=10090 GN=Rpl37a	0.855	0.0051	-0.226004	2.29243	unchange
P61620	53421	Protein transport protein Sec61 subunit alpha isoform 1 OS=Mus musculus OX=10090 GN=Sec61a1	0.793	3.63e-05	-0.334607	4.44009	unchange
P61622	319480	Integrin alpha-11 OS=Mus musculus OX=10090 GN=Itga11	1.085	0.434	0.117695	0.36251	unchange
P61750	11843	ADP-ribosylation factor 4 OS=Mus musculus OX=10090 GN=Arf4	0.986	0.461	-0.0203404	0.336299	unchange
P61759	22327	Prefoldin subunit 3 OS=Mus musculus OX=10090 GN=Vbp1	0.993	0.716	-0.0101344	0.145087	unchange
P61804	13135	Dolichyl-diphosphooligosaccharide--protein glycosyltransferase subunit DAD1 OS=Mus musculus OX=10090 GN=Dad1	0.795	0.000283	-0.330973	3.54821	unchange
P61922	268860	4-aminobutyrate aminotransferase, mitochondrial OS=Mus musculus OX=10090 GN=Abat	0.941	0.0557	-0.0877334	1.25414	unchange
P61924	56447	Coatomer subunit zeta-1 OS=Mus musculus OX=10090 GN=Copz1	0.931	0.00806	-0.103147	2.09366	unchange
P61953	66066	Guanine nucleotide-binding protein G(I)/G(S)/G(O) subunit gamma-11 OS=Mus musculus OX=10090 GN=Gng11	0.908	0.0108	-0.139236	1.96658	unchange
P61957	170930	Small ubiquitin-related modifier 2 OS=Mus musculus OX=10090 GN=Sumo2	0.892	0.0034	-0.164884	2.46852	unchange
P61961	67890	Ubiquitin-fold modifier 1 OS=Mus musculus OX=10090 GN=Ufm1	0.987	0.719	-0.018878	0.143271	unchange
P61963	71833	DDB1- and CUL4-associated factor 7 OS=Mus musculus OX=10090 GN=Dcaf7	0.951	0.08	-0.0724828	1.09691	unchange
P61965	140858	WD repeat-containing protein 5 OS=Mus musculus OX=10090 GN=Wdr5	1.095	0.248	0.130931	0.605548	unchange
P61967	11769	AP-1 complex subunit sigma-1A OS=Mus musculus OX=10090 GN=Ap1s1	1.098	0.00242	0.134878	2.61618	unchange
P61971	68051	Nuclear transport factor 2 OS=Mus musculus OX=10090 GN=Nutf2	1.003	0.895	0.00432161	0.048177	unchange
P61979	15387	Heterogeneous nuclear ribonucleoprotein K OS=Mus musculus OX=10090 GN=Hnrnpk	0.913	0.0117	-0.131313	1.93181	unchange
P61982	22628	14-3-3 protein gamma OS=Mus musculus OX=10090 GN=Ywhag	0.987	0.511	-0.018878	0.291579	unchange
P62046	380916	Leucine-rich repeat and calponin homology domain-containing protein 1 OS=Mus musculus OX=10090 GN=Lrch1	1.082	0.38	0.1137	0.420216	unchange
P62069	69727	Ubiquitin carboxyl-terminal hydrolase 46 OS=Mus musculus OX=10090 GN=Usp46	1.102	0.0108	0.140124	1.96658	unchange
P62071	66922	Ras-related protein R-Ras2 OS=Mus musculus OX=10090 GN=Rras2	1.089	0.00194	0.123004	2.7122	unchange
P62073	30059	Mitochondrial import inner membrane translocase subunit Tim10 OS=Mus musculus OX=10090 GN=Timm10	0.855	0.000743	-0.226004	3.12901	unchange
P62075	30055	Mitochondrial import inner membrane translocase subunit Tim13 OS=Mus musculus OX=10090 GN=Timm13	0.953	0.117	-0.0694519	0.931814	unchange
P62082	20115	40S ribosomal protein S7 OS=Mus musculus OX=10090 GN=Rps7	1.135	0.0305	0.182692	1.5157	unchange
P62137	19045	Serine/threonine-protein phosphatase PP1-alpha catalytic subunit OS=Mus musculus OX=10090 GN=Ppp1ca	0.92	0.0769	-0.120294	1.11407	unchange
P62141	19046	Serine/threonine-protein phosphatase PP1-beta catalytic subunit OS=Mus musculus OX=10090 GN=Ppp1cb	1.02	0.487	0.0285692	0.312471	unchange
P62192	19179	26S proteasome regulatory subunit 4 OS=Mus musculus OX=10090 GN=Psmc1	1.001	0.945	0.00144197	0.0245682	unchange
P62196	19184	26S proteasome regulatory subunit 8 OS=Mus musculus OX=10090 GN=Psmc5	0.98	0.298	-0.0291463	0.525784	unchange
P62242	20116	40S ribosomal protein S8 OS=Mus musculus OX=10090 GN=Rps8	1.053	0.00482	0.0745054	2.31695	unchange
P62245	267019	40S ribosomal protein S15a OS=Mus musculus OX=10090 GN=Rps15a	0.936	0.168	-0.0954196	0.774691	unchange
P62254	67128	Ubiquitin-conjugating enzyme E2 G1 OS=Mus musculus OX=10090 GN=Ube2g1	1.035	0.275	0.0496308	0.560667	unchange
P62257	22214	Ubiquitin-conjugating enzyme E2 H OS=Mus musculus OX=10090 GN=Ube2h	0.995	0.883	-0.00723157	0.0540393	unchange
P62259	22627	14-3-3 protein epsilon OS=Mus musculus OX=10090 GN=Ywhae	1.028	0.0112	0.0398403	1.95078	unchange
P62264	20044	40S ribosomal protein S14 OS=Mus musculus OX=10090 GN=Rps14	0.977	0.33	-0.0335695	0.481486	unchange
P62267	66475	40S ribosomal protein S23 OS=Mus musculus OX=10090 GN=Rps23	0.945	0.0326	-0.0816138	1.48678	unchange
P62270	20084	40S ribosomal protein S18 OS=Mus musculus OX=10090 GN=Rps18	0.955	0.00236	-0.0664274	2.62709	unchange
P62281	27207	40S ribosomal protein S11 OS=Mus musculus OX=10090 GN=Rps11	0.96	0.024	-0.0588937	1.61979	unchange
P62301	68052	40S ribosomal protein S13 OS=Mus musculus OX=10090 GN=Rps13	0.935	0.006	-0.0969617	2.22185	unchange
P62305	20643	Small nuclear ribonucleoprotein E OS=Mus musculus OX=10090 GN=Snrpe	0.912	0.023	-0.132894	1.63827	unchange
P62307	69878	Small nuclear ribonucleoprotein F OS=Mus musculus OX=10090 GN=Snrpf	0.869	0.00812	-0.202572	2.09044	unchange
P62309	68011	Small nuclear ribonucleoprotein G OS=Mus musculus OX=10090 GN=Snrpg	0.94	0.0273	-0.0892673	1.56384	unchange
P62311	67678	U6 snRNA-associated Sm-like protein LSm3 OS=Mus musculus OX=10090 GN=Lsm3	0.879	0.132	-0.186065	0.879426	unchange
P62313	78651	U6 snRNA-associated Sm-like protein LSm6 OS=Mus musculus OX=10090 GN=Lsm6	0.957	0.0293	-0.0634092	1.53313	unchange
P62315	20641	Small nuclear ribonucleoprotein Sm D1 OS=Mus musculus OX=10090 GN=Snrpd1	1.018	0.772	0.0257376	0.112383	unchange
P62317	107686	Small nuclear ribonucleoprotein Sm D2 OS=Mus musculus OX=10090 GN=Snrpd2	0.961	0.018	-0.0573917	1.74473	unchange
P62320	67332	Small nuclear ribonucleoprotein Sm D3 OS=Mus musculus OX=10090 GN=Snrpd3	0.996	0.824	-0.00578235	0.0840728	unchange
P62322	66373	U6 snRNA-associated Sm-like protein LSm5 OS=Mus musculus OX=10090 GN=Lsm5	1.216	0.034	0.282143	1.46852	unchange
P62331	11845	ADP-ribosylation factor 6 OS=Mus musculus OX=10090 GN=Arf6	0.981	0.58	-0.027675	0.236572	unchange
P62334	67089	26S proteasome regulatory subunit 10B OS=Mus musculus OX=10090 GN=Psmc6	1.009	0.498	0.0129262	0.302771	unchange
P62342	NA	Thioredoxin reductase-like selenoprotein T OS=Mus musculus OX=10090 GN=Selenot	0.948	0.48	-0.077041	0.318759	unchange
P62484	329165	Abl interactor 2 OS=Mus musculus OX=10090 GN=Abi2	NA	NA	NA	NA	unchange
P62492	53869	Ras-related protein Rab-11A OS=Mus musculus OX=10090 GN=Rab11a	NA	NA	NA	NA	unchange
P62627	67068	Dynein light chain roadblock-type 1 OS=Mus musculus OX=10090 GN=Dynlrb1	1	0.984	0	0.0070049	unchange
P62631	13628	Elongation factor 1-alpha 2 OS=Mus musculus OX=10090 GN=Eef1a2	0.457	3.62e-05	-1.12973	4.44129	down
P62696	12961	Beta-crystallin B2 OS=Mus musculus OX=10090 GN=Crybb2	NA	NA	NA	NA	unchange
P62702	20102	40S ribosomal protein S4, X isoform OS=Mus musculus OX=10090 GN=Rps4x	0.896	2.19e-05	-0.158429	4.65956	unchange
P62715	19053	Serine/threonine-protein phosphatase 2A catalytic subunit beta isoform OS=Mus musculus OX=10090 GN=Ppp2cb	1.046	0.081	0.0648829	1.09151	unchange
P62717	76808	60S ribosomal protein L18a OS=Mus musculus OX=10090 GN=Rpl18a	0.989	0.681	-0.0159576	0.166853	unchange
P62737	11475	Actin, aortic smooth muscle OS=Mus musculus OX=10090 GN=Acta2	0.745	0.0058	-0.424688	2.23657	down
P62743	232910	AP-2 complex subunit sigma OS=Mus musculus OX=10090 GN=Ap2s1	1.196	0.00284	0.258217	2.54668	unchange
P62746	11852	Rho-related GTP-binding protein RhoB OS=Mus musculus OX=10090 GN=Rhob	1.135	0.00304	0.182692	2.51713	unchange
P62748	53602	Hippocalcin-like protein 1 OS=Mus musculus OX=10090 GN=Hpcal1	1.098	0.0007	0.134878	3.1549	unchange
P62751	268449	60S ribosomal protein L23a OS=Mus musculus OX=10090 GN=Rpl23a	1.034	0.00532	0.0482362	2.27409	unchange
P62754	20104	40S ribosomal protein S6 OS=Mus musculus OX=10090 GN=Rps6	0.898	9.71e-05	-0.155213	4.01278	unchange
P62761	26950	Visinin-like protein 1 OS=Mus musculus OX=10090 GN=Vsnl1	1.039	0.0905	0.0551957	1.04335	unchange
P62774	14489	Myotrophin OS=Mus musculus OX=10090 GN=Mtpn	1.01	0.704	0.0143553	0.152427	unchange
P62806	326619	Histone H4 OS=Mus musculus OX=10090 GN=Hist1h4a	0.988	0.144	-0.0174171	0.841638	unchange
P62814	11966	V-type proton ATPase subunit B, brain isoform OS=Mus musculus OX=10090 GN=Atp6v1b2	1.149	0.000975	0.200379	3.011	unchange
P62821	19324	Ras-related protein Rab-1A OS=Mus musculus OX=10090 GN=Rab1A	1.005	0.711	0.0071955	0.14813	unchange
P62827	19384	GTP-binding nuclear protein Ran OS=Mus musculus OX=10090 GN=Ran	0.98	0.0607	-0.0291463	1.21681	unchange
P62830	65019	60S ribosomal protein L23 OS=Mus musculus OX=10090 GN=Rpl23	0.964	0.0251	-0.0528949	1.60033	unchange
P62835	109905	Ras-related protein Rap-1A OS=Mus musculus OX=10090 GN=Rap1a	1.141	0.0803	0.190299	1.09528	unchange
P62843	20054	40S ribosomal protein S15 OS=Mus musculus OX=10090 GN=Rps15	0.929	0.338	-0.106249	0.471083	unchange
P62849	20088	40S ribosomal protein S24 OS=Mus musculus OX=10090 GN=Rps24	0.916	0.0107	-0.12658	1.97062	unchange
P62852	75617	40S ribosomal protein S25 OS=Mus musculus OX=10090 GN=Rps25	0.961	0.0221	-0.0573917	1.65561	unchange
P62855	27370	40S ribosomal protein S26 OS=Mus musculus OX=10090 GN=Rps26	0.995	0.756	-0.00723157	0.121478	unchange
P62858	54127	40S ribosomal protein S28 OS=Mus musculus OX=10090 GN=Rps28	1.035	0.209	0.0496308	0.679854	unchange
P62869	NA	Elongin-B OS=Mus musculus OX=10090 GN=Elob	0.943	0.0016	-0.0846703	2.79588	unchange
P62874	14688	Guanine nucleotide-binding protein G(I)/G(S)/G(T) subunit beta-1 OS=Mus musculus OX=10090 GN=Gnb1	1.112	0.00744	0.153157	2.12843	unchange
P62876	66491	DNA-directed RNA polymerases I, II, and III subunit RPABC5 OS=Mus musculus OX=10090 GN=Polr2l	0.868	0.0149	-0.204233	1.82681	unchange
P62880	14693	Guanine nucleotide-binding protein G(I)/G(S)/G(T) subunit beta-2 OS=Mus musculus OX=10090 GN=Gnb2	1.066	0.0823	0.0922074	1.0846	unchange
P62889	19946	60S ribosomal protein L30 OS=Mus musculus OX=10090 GN=Rpl30	0.97	0.049	-0.0439433	1.3098	unchange
P62897	13063	Cytochrome c, somatic OS=Mus musculus OX=10090 GN=Cycs	0.802	0.000698	-0.318326	3.15614	unchange
P62900	114641	60S ribosomal protein L31 OS=Mus musculus OX=10090 GN=Rpl31	0.911	0.00778	-0.134477	2.10902	unchange
P62908	27050	40S ribosomal protein S3 OS=Mus musculus OX=10090 GN=Rps3	0.893	0.000436	-0.163268	3.36051	unchange
P62911	19951	60S ribosomal protein L32 OS=Mus musculus OX=10090 GN=Rpl32	1.092	0.00116	0.126973	2.93554	unchange
P62915	229906	Transcription initiation factor IIB OS=Mus musculus OX=10090 GN=Gtf2b	NA	NA	NA	NA	unchange
P62918	26961	60S ribosomal protein L8 OS=Mus musculus OX=10090 GN=Rpl8	0.994	0.815	-0.00868224	0.0888424	unchange
P62932	207215	F-box only protein 40 OS=Mus musculus OX=10090 GN=Fbxo40	0.9	0.0985	-0.152003	1.00656	unchange
P62960	22608	Nuclease-sensitive element-binding protein 1 OS=Mus musculus OX=10090 GN=Ybx1	0.829	0.00178	-0.270556	2.74958	unchange
P62983	78294	Ubiquitin-40S ribosomal protein S27a OS=Mus musculus OX=10090 GN=Rps27a	1.072	0.000462	0.100305	3.33536	unchange
P62996	20462	Transformer-2 protein homolog beta OS=Mus musculus OX=10090 GN=Tra2b	0.997	0.967	-0.00433459	0.0145735	unchange
P63001	19353	Ras-related C3 botulinum toxin substrate 1 OS=Mus musculus OX=10090 GN=Rac1	0.979	0.15	-0.0306192	0.823909	unchange
P63005	18472	Platelet-activating factor acetylhydrolase IB subunit alpha OS=Mus musculus OX=10090 GN=Pafah1b1	1.063	0.00138	0.0881416	2.86012	unchange
P63011	19339	Ras-related protein Rab-3A OS=Mus musculus OX=10090 GN=Rab3a	0.971	0.275	-0.0424568	0.560667	unchange
P63017	15481	Heat shock cognate 71 kDa protein OS=Mus musculus OX=10090 GN=Hspa8	0.995	0.375	-0.00723157	0.425969	unchange
P63024	22319	Vesicle-associated membrane protein 3 OS=Mus musculus OX=10090 GN=Vamp3	1.126	0.0143	0.171207	1.84466	unchange
P63028	22070	Translationally-controlled tumor protein OS=Mus musculus OX=10090 GN=Tpt1	0.895	0.0016	-0.16004	2.79588	unchange
P63030	55951	Mitochondrial pyruvate carrier 1 OS=Mus musculus OX=10090 GN=Mpc1	0.756	0.000137	-0.403542	3.86328	down
P63037	15502	DnaJ homolog subfamily A member 1 OS=Mus musculus OX=10090 GN=Dnaja1	1.042	0.00556	0.0593553	2.25493	unchange
P63038	15510	60 kDa heat shock protein, mitochondrial OS=Mus musculus OX=10090 GN=Hspd1	0.941	0.00372	-0.0877334	2.42946	unchange
P63044	22318	Vesicle-associated membrane protein 2 OS=Mus musculus OX=10090 GN=Vamp2	1.06	0.143	0.0840643	0.844664	unchange
P63073	13684	Eukaryotic translation initiation factor 4E OS=Mus musculus OX=10090 GN=Eif4e	0.982	0.421	-0.0262051	0.375718	unchange
P63082	11984	V-type proton ATPase 16 kDa proteolipid subunit OS=Mus musculus OX=10090 GN=Atp6v0c	2.459	2.08e-05	1.29807	4.68194	up
P63085	26413	Mitogen-activated protein kinase 1 OS=Mus musculus OX=10090 GN=Mapk1	0.978	0.0832	-0.0320936	1.07988	unchange
P63087	19047	Serine/threonine-protein phosphatase PP1-gamma catalytic subunit OS=Mus musculus OX=10090 GN=Ppp1cc	0.962	0.386	-0.0558912	0.413413	unchange
P63094	14683	Guanine nucleotide-binding protein G(s) subunit alpha isoforms short OS=Mus musculus OX=10090 GN=Gnas	1.021	0.0326	0.0299829	1.48678	unchange
P63101	22631	14-3-3 protein zeta/delta OS=Mus musculus OX=10090 GN=Ywhaz	1.072	0.000363	0.100305	3.44009	unchange
P63147	22210	Ubiquitin-conjugating enzyme E2 B OS=Mus musculus OX=10090 GN=Ube2b	1.048	0.197	0.0676387	0.705534	unchange
P63154	66877	Crooked neck-like protein 1 OS=Mus musculus OX=10090 GN=Crnkl1	0.936	0.0111	-0.0954196	1.95468	unchange
P63158	15289	High mobility group protein B1 OS=Mus musculus OX=10090 GN=Hmgb1	1.049	0.0505	0.0690147	1.29671	unchange
P63166	22218	Small ubiquitin-related modifier 1 OS=Mus musculus OX=10090 GN=Sumo1	0.858	0.000582	-0.22095	3.23508	unchange
P63168	56455	Dynein light chain 1, cytoplasmic OS=Mus musculus OX=10090 GN=Dynll1	0.984	0.702	-0.0232698	0.153663	unchange
P63213	14702	Guanine nucleotide-binding protein G(I)/G(S)/G(O) subunit gamma-2 OS=Mus musculus OX=10090 GN=Gng2	1.164	0.000858	0.219091	3.06651	unchange
P63242	276770	Eukaryotic translation initiation factor 5A-1 OS=Mus musculus OX=10090 GN=Eif5a	0.958	0.00806	-0.0619024	2.09366	unchange
P63254	12925	Cysteine-rich protein 1 OS=Mus musculus OX=10090 GN=Crip1	0.899	0.00214	-0.153607	2.66959	unchange
P63276	20068	40S ribosomal protein S17 OS=Mus musculus OX=10090 GN=Rps17	0.952	0.0128	-0.0709665	1.89279	unchange
P63280	22196	SUMO-conjugating enzyme UBC9 OS=Mus musculus OX=10090 GN=Ube2i	0.871	0.000399	-0.199255	3.39903	unchange
P63300	NA	Selenoprotein W OS=Mus musculus OX=10090 GN=Selenow	0.902	0.0235	-0.148801	1.62893	unchange
P63321	56044	Ras-related protein Ral-A OS=Mus musculus OX=10090 GN=Rala	0.952	0.0677	-0.0709665	1.16941	unchange
P63323	20042	40S ribosomal protein S12 OS=Mus musculus OX=10090 GN=Rps12	0.872	2.2e-05	-0.1976	4.65758	unchange
P63325	67097	40S ribosomal protein S10 OS=Mus musculus OX=10090 GN=Rps10	0.897	0.000255	-0.15682	3.59346	unchange
P63328	19055	Serine/threonine-protein phosphatase 2B catalytic subunit alpha isoform OS=Mus musculus OX=10090 GN=Ppp3ca	1.029	0.154	0.041243	0.812479	unchange
P63330	19052	Serine/threonine-protein phosphatase 2A catalytic subunit alpha isoform OS=Mus musculus OX=10090 GN=Ppp2ca	0.943	0.0048	-0.0846703	2.31876	unchange
P67778	18673	Prohibitin OS=Mus musculus OX=10090 GN=Phb	0.874	0.000322	-0.194295	3.49214	unchange
P67871	13001	Casein kinase II subunit beta OS=Mus musculus OX=10090 GN=Csnk2b	0.972	0.0634	-0.0409718	1.19791	unchange
P67984	19934	60S ribosomal protein L22 OS=Mus musculus OX=10090 GN=Rpl22	0.989	0.721	-0.0159576	0.142065	unchange
P68033	11464	Actin, alpha cardiac muscle 1 OS=Mus musculus OX=10090 GN=Actc1	NA	NA	NA	NA	unchange
P68037	22195	Ubiquitin-conjugating enzyme E2 L3 OS=Mus musculus OX=10090 GN=Ube2l3	0.996	0.77	-0.00578235	0.113509	unchange
P68040	14694	Receptor of activated protein C kinase 1 OS=Mus musculus OX=10090 GN=Rack1	0.916	0.00146	-0.12658	2.83565	unchange
P68134	11459	Actin, alpha skeletal muscle OS=Mus musculus OX=10090 GN=Acta1	0.226	5.76e-05	-2.14561	4.23958	down
P68181	18749	cAMP-dependent protein kinase catalytic subunit beta OS=Mus musculus OX=10090 GN=Prkacb	0.955	0.217	-0.0664274	0.66354	unchange
P68254	22630	14-3-3 protein theta OS=Mus musculus OX=10090 GN=Ywhaq	1.047	0.00592	0.0662614	2.22768	unchange
P68368	22145	Tubulin alpha-4A chain OS=Mus musculus OX=10090 GN=Tuba4a	0.904	0.00194	-0.145605	2.7122	unchange
P68369	22142	Tubulin alpha-1A chain OS=Mus musculus OX=10090 GN=Tuba1a	NA	NA	NA	NA	unchange
P68372	227613	Tubulin beta-4B chain OS=Mus musculus OX=10090 GN=Tubb4b	1.024	0.363	0.0342157	0.440093	unchange
P68373	22146	Tubulin alpha-1C chain OS=Mus musculus OX=10090 GN=Tuba1c	1.042	0.202	0.0593553	0.694649	unchange
P68433	360198	Histone H3.1 OS=Mus musculus OX=10090 GN=Hist1h3a	1.555	0.000144	0.636915	3.84164	up
P68510	22629	14-3-3 protein eta OS=Mus musculus OX=10090 GN=Ywhah	1.067	0.000503	0.0935602	3.29843	unchange
P69566	56705	Ran-binding protein 9 OS=Mus musculus OX=10090 GN=Ranbp9	1.127	0.017	0.172488	1.76955	unchange
P70122	66711	Ribosome maturation protein SBDS OS=Mus musculus OX=10090 GN=Sbds	1.13	0.000277	0.176323	3.55752	unchange
P70124	20724	Serpin B5 OS=Mus musculus OX=10090 GN=Serpinb5	0.183	1.79e-05	-2.45008	4.74715	down
P70158	57319	Acid sphingomyelinase-like phosphodiesterase 3a OS=Mus musculus OX=10090 GN=Smpdl3a	1.089	0.0691	0.123004	1.16052	unchange
P70168	16211	Importin subunit beta-1 OS=Mus musculus OX=10090 GN=Kpnb1	1.017	0.234	0.0243197	0.630784	unchange
P70175	53310	Disks large homolog 3 OS=Mus musculus OX=10090 GN=Dlg3	1.117	0.0361	0.159629	1.44249	unchange
P70180	18162	Atrial natriuretic peptide receptor 3 OS=Mus musculus OX=10090 GN=Npr3	1.877	3.78e-05	0.908429	4.42251	up
P70182	18720	Phosphatidylinositol 4-phosphate 5-kinase type-1 alpha OS=Mus musculus OX=10090 GN=Pip5k1a	1.021	0.772	0.0299829	0.112383	unchange
P70188	16579	Kinesin-associated protein 3 OS=Mus musculus OX=10090 GN=Kifap3	NA	NA	NA	NA	unchange
P70195	19177	Proteasome subunit beta type-7 OS=Mus musculus OX=10090 GN=Psmb7	1.105	0.00192	0.144046	2.7167	unchange
P70196	22034	TNF receptor-associated factor 6 OS=Mus musculus OX=10090 GN=Traf6	1.034	0.711	0.0482362	0.14813	unchange
P70202	17035	Latexin OS=Mus musculus OX=10090 GN=Lxn	1.139	0.000501	0.187768	3.30016	unchange
P70206	18844	Plexin-A1 OS=Mus musculus OX=10090 GN=Plxna1	1.043	0.245	0.0607392	0.610834	unchange
P70218	26411	Mitogen-activated protein kinase kinase kinase kinase 1 OS=Mus musculus OX=10090 GN=Map4k1	0.956	0.299	-0.0649175	0.524329	unchange
P70224	16205	GTPase IMAP family member 1 OS=Mus musculus OX=10090 GN=Gimap1	0.93	0.0852	-0.104697	1.06956	unchange
P70227	16440	Inositol 1,4,5-trisphosphate receptor type 3 OS=Mus musculus OX=10090 GN=Itpr3	0.987	0.268	-0.018878	0.571865	unchange
P70236	26399	Dual specificity mitogen-activated protein kinase kinase 6 OS=Mus musculus OX=10090 GN=Map2k6	0.99	0.743	-0.0144996	0.129011	unchange
P70248	17916	Unconventional myosin-If OS=Mus musculus OX=10090 GN=Myo1f	1.005	0.349	0.0071955	0.457175	unchange
P70255	18029	Nuclear factor 1 C-type OS=Mus musculus OX=10090 GN=Nfic	0.9	0.062	-0.152003	1.20761	unchange
P70257	18032	Nuclear factor 1 X-type OS=Mus musculus OX=10090 GN=Nfix	0.856	0.000844	-0.224317	3.07366	unchange
P70261	27355	Paladin OS=Mus musculus OX=10090 GN=Pald1	1.07	0.00178	0.0976108	2.74958	unchange
P70265	18640	6-phosphofructo-2-kinase/fructose-2,6-bisphosphatase 2 OS=Mus musculus OX=10090 GN=Pfkfb2	1.262	0.00966	0.335712	2.01502	unchange
P70268	320795	Serine/threonine-protein kinase N1 OS=Mus musculus OX=10090 GN=Pkn1	1.04	0.0252	0.0565835	1.5986	unchange
P70269	13034	Cathepsin E OS=Mus musculus OX=10090 GN=Ctse	0.923	0.129	-0.115597	0.88941	unchange
P70271	30794	PDZ and LIM domain protein 4 OS=Mus musculus OX=10090 GN=Pdlim4	NA	NA	NA	NA	unchange
P70274	NA	Selenoprotein P OS=Mus musculus OX=10090 GN=Selenop	1.244	0.00399	0.314986	2.39903	unchange
P70279	20935	Surfeit locus protein 6 OS=Mus musculus OX=10090 GN=Surf6	NA	NA	NA	NA	unchange
P70280	20955	Vesicle-associated membrane protein 7 OS=Mus musculus OX=10090 GN=Vamp7	0.992	0.82	-0.011588	0.0861861	unchange
P70288	15182	Histone deacetylase 2 OS=Mus musculus OX=10090 GN=Hdac2	0.893	0.0249	-0.163268	1.6038	unchange
P70290	17524	55 kDa erythrocyte membrane protein OS=Mus musculus OX=10090 GN=Mpp1	1.051	0.0061	0.0717627	2.21467	unchange
P70295	11993	Ancient ubiquitous protein 1 OS=Mus musculus OX=10090 GN=Aup1	1.178	0.148	0.23634	0.829738	unchange
P70296	23980	Phosphatidylethanolamine-binding protein 1 OS=Mus musculus OX=10090 GN=Pebp1	0.92	0.0229	-0.120294	1.64016	unchange
P70297	20844	Signal transducing adapter molecule 1 OS=Mus musculus OX=10090 GN=Stam	1.043	0.0308	0.0607392	1.51145	unchange
P70302	20866	Stromal interaction molecule 1 OS=Mus musculus OX=10090 GN=Stim1	0.894	0.00146	-0.161653	2.83565	unchange
P70303	55936	CTP synthase 2 OS=Mus musculus OX=10090 GN=Ctps2	1.027	0.482	0.0384362	0.316953	unchange
P70313	18127	Nitric oxide synthase, endothelial OS=Mus musculus OX=10090 GN=Nos3	0.72	0.0447	-0.473931	1.34969	down
P70315	22376	Wiskott-Aldrich syndrome protein homolog OS=Mus musculus OX=10090 GN=Was	NA	NA	NA	NA	unchange
P70318	21843	Nucleolysin TIAR OS=Mus musculus OX=10090 GN=Tial1	0.944	0.00804	-0.0831412	2.09474	unchange
P70333	56258	Heterogeneous nuclear ribonucleoprotein H2 OS=Mus musculus OX=10090 GN=Hnrnph2	0.986	0.23	-0.0203404	0.638272	unchange
P70335	19877	Rho-associated protein kinase 1 OS=Mus musculus OX=10090 GN=Rock1	1.042	0.0545	0.0593553	1.2636	unchange
P70336	19878	Rho-associated protein kinase 2 OS=Mus musculus OX=10090 GN=Rock2	1.077	0.000819	0.107018	3.08672	unchange
P70349	15254	Histidine triad nucleotide-binding protein 1 OS=Mus musculus OX=10090 GN=Hint1	1.07	0.00136	0.0976108	2.86646	unchange
P70353	18046	Nuclear transcription factor Y subunit gamma OS=Mus musculus OX=10090 GN=Nfyc	0.952	0.0563	-0.0709665	1.24949	unchange
P70362	NA	Ubiquitin recognition factor in ER-associated degradation protein 1 OS=Mus musculus OX=10090 GN=Ufd1	1.063	0.00974	0.0881416	2.01144	unchange
P70371	21749	Telomeric repeat-binding factor 1 OS=Mus musculus OX=10090 GN=Terf1	1.043	0.988	0.0607392	0.00524306	unchange
P70372	15568	ELAV-like protein 1 OS=Mus musculus OX=10090 GN=Elavl1	0.946	0.0562	-0.0800879	1.25026	unchange
P70387	15216	Hereditary hemochromatosis protein homolog OS=Mus musculus OX=10090 GN=Hfe	1.017	0.883	0.0243197	0.0540393	unchange
P70388	19360	DNA repair protein RAD50 OS=Mus musculus OX=10090 GN=Rad50	0.811	0.0344	-0.302226	1.46344	unchange
P70392	19418	Ras-specific guanine nucleotide-releasing factor 2 OS=Mus musculus OX=10090 GN=Rasgrf2	0.947	0.209	-0.0785637	0.679854	unchange
P70398	22284	Probable ubiquitin carboxyl-terminal hydrolase FAF-X OS=Mus musculus OX=10090 GN=Usp9x	1.056	0.000282	0.0786098	3.54975	unchange
P70399	NA	TP53-binding protein 1 OS=Mus musculus OX=10090 GN=Tp53bp1	NA	NA	NA	NA	unchange
P70402	53311	Myosin-binding protein H OS=Mus musculus OX=10090 GN=Mybph	0.214	0.000302	-2.22432	3.51999	down
P70404	15929	Isocitrate dehydrogenase [NAD] subunit gamma 1, mitochondrial OS=Mus musculus OX=10090 GN=Idh3g	0.841	0.0012	-0.249822	2.92082	unchange
P70414	20541	Sodium/calcium exchanger 1 OS=Mus musculus OX=10090 GN=Slc8a1	1.056	0.113	0.0786098	0.946922	unchange
P70419	14425	Polypeptide N-acetylgalactosaminyltransferase 3 OS=Mus musculus OX=10090 GN=Galnt3	0.825	0.0329	-0.277534	1.4828	unchange
P70426	19769	GTP-binding protein Rit1 OS=Mus musculus OX=10090 GN=Rit1	1.148	0.0169	0.199123	1.77211	unchange
P70429	14026	Ena/VASP-like protein OS=Mus musculus OX=10090 GN=Evl	0.614	0.000158	-0.703689	3.80134	down
P70441	26941	Na(+)/H(+) exchange regulatory cofactor NHE-RF1 OS=Mus musculus OX=10090 GN=Slc9a3r1	1.03	0.0105	0.0426443	1.97881	unchange
P70444	12122	BH3-interacting domain death agonist OS=Mus musculus OX=10090 GN=Bid	0.857	0.15	-0.222633	0.823909	unchange
P70451	14158	Tyrosine-protein kinase Fer OS=Mus musculus OX=10090 GN=Fer	1.155	0.0917	0.207893	1.03763	unchange
P70452	NA	Syntaxin-4 OS=Mus musculus OX=10090 GN=Stx4	0.981	0.645	-0.027675	0.19044	unchange
P70460	22323	Vasodilator-stimulated phosphoprotein OS=Mus musculus OX=10090 GN=Vasp	1.002	0.944	0.00288251	0.025028	unchange
P70663	13602	SPARC-like protein 1 OS=Mus musculus OX=10090 GN=Sparcl1	1.109	0.0572	0.149259	1.2426	unchange
P70670	17938	Nascent polypeptide-associated complex subunit alpha, muscle-specific form OS=Mus musculus OX=10090 GN=Naca	0.88	0.000165	-0.184425	3.78252	unchange
P70671	54131	Interferon regulatory factor 3 OS=Mus musculus OX=10090 GN=Irf3	0.985	0.677	-0.0218044	0.169411	unchange
P70677	12367	Caspase-3 OS=Mus musculus OX=10090 GN=Casp3	1.033	0.091	0.0468403	1.04096	unchange
P70695	14120	Fructose-1,6-bisphosphatase isozyme 2 OS=Mus musculus OX=10090 GN=Fbp2	0.891	0.226	-0.166503	0.645892	unchange
P70697	22275	Uroporphyrinogen decarboxylase OS=Mus musculus OX=10090 GN=Urod	1.121	0.00714	0.164786	2.1463	unchange
P70698	NA	CTP synthase 1 OS=Mus musculus OX=10090 GN=Ctps1	1.004	0.717	0.00575927	0.144481	unchange
P70699	14387	Lysosomal alpha-glucosidase OS=Mus musculus OX=10090 GN=Gaa	1.077	0.0199	0.107018	1.70115	unchange
P70704	11980	Phospholipid-transporting ATPase IA OS=Mus musculus OX=10090 GN=Atp8a1	1.155	0.000364	0.207893	3.4389	unchange
P80313	12468	T-complex protein 1 subunit eta OS=Mus musculus OX=10090 GN=Cct7	1.02	0.227	0.0285692	0.643974	unchange
P80314	12461	T-complex protein 1 subunit beta OS=Mus musculus OX=10090 GN=Cct2	1.012	0.364	0.0172093	0.438899	unchange
P80315	12464	T-complex protein 1 subunit delta OS=Mus musculus OX=10090 GN=Cct4	1.026	0.163	0.0370307	0.787812	unchange
P80316	12465	T-complex protein 1 subunit epsilon OS=Mus musculus OX=10090 GN=Cct5	0.983	0.132	-0.0247367	0.879426	unchange
P80317	12466	T-complex protein 1 subunit zeta OS=Mus musculus OX=10090 GN=Cct6a	0.964	0.0054	-0.0528949	2.26761	unchange
P80318	12462	T-complex protein 1 subunit gamma OS=Mus musculus OX=10090 GN=Cct3	1.009	0.455	0.0129262	0.341989	unchange
P81069	213054	GA-binding protein subunit beta-2 OS=Mus musculus OX=10090 GN=Gabpb2	NA	NA	NA	NA	unchange
P81117	53322	Nucleobindin-2 OS=Mus musculus OX=10090 GN=Nucb2	1.017	0.117	0.0243197	0.931814	unchange
P81270	13876	Transcriptional regulator ERG OS=Mus musculus OX=10090 GN=Erg	0.973	0.348	-0.0394883	0.458421	unchange
P82198	21810	Transforming growth factor-beta-induced protein ig-h3 OS=Mus musculus OX=10090 GN=Tgfbi	0.71	1.62e-05	-0.494109	4.79048	down
P82343	19703	N-acylglucosamine 2-epimerase OS=Mus musculus OX=10090 GN=Renbp	1.257	0.00442	0.329985	2.35458	unchange
P82347	24052	Delta-sarcoglycan OS=Mus musculus OX=10090 GN=Sgcd	0.853	0.000197	-0.229382	3.70553	unchange
P82348	24053	Gamma-sarcoglycan OS=Mus musculus OX=10090 GN=Sgcg	0.864	0.0356	-0.210897	1.44855	unchange
P82349	24051	Beta-sarcoglycan OS=Mus musculus OX=10090 GN=Sgcb	0.827	0.00832	-0.274041	2.07988	unchange
P83093	116873	Stromal interaction molecule 2 OS=Mus musculus OX=10090 GN=Stim2	1.061	0.446	0.0854247	0.350665	unchange
P83741	232341	Serine/threonine-protein kinase WNK1 OS=Mus musculus OX=10090 GN=Wnk1	1.035	0.00296	0.0496308	2.52871	unchange
P83870	68479	PHD finger-like domain-containing protein 5A OS=Mus musculus OX=10090 GN=Phf5a	0.88	0.000141	-0.184425	3.85078	unchange
P83877	27366	Thioredoxin-like protein 4A OS=Mus musculus OX=10090 GN=Txnl4a	0.825	0.0612	-0.277534	1.21325	unchange
P83882	19982	60S ribosomal protein L36a OS=Mus musculus OX=10090 GN=Rpl36a	0.987	0.632	-0.018878	0.199283	unchange
P83887	103733	Tubulin gamma-1 chain OS=Mus musculus OX=10090 GN=Tubg1	1.17	0.168	0.226509	0.774691	unchange
P83917	12412	Chromobox protein homolog 1 OS=Mus musculus OX=10090 GN=Cbx1	1.103	0.189	0.141433	0.723538	unchange
P83940	NA	Elongin-C OS=Mus musculus OX=10090 GN=Eloc	0.986	0.0585	-0.0203404	1.23284	unchange
P84075	15444	Neuron-specific calcium-binding protein hippocalcin OS=Mus musculus OX=10090 GN=Hpca	NA	NA	NA	NA	unchange
P84078	11840	ADP-ribosylation factor 1 OS=Mus musculus OX=10090 GN=Arf1	1.232	0.234	0.301002	0.630784	unchange
P84084	11844	ADP-ribosylation factor 5 OS=Mus musculus OX=10090 GN=Arf5	0.99	0.752	-0.0144996	0.123782	unchange
P84089	13877	Enhancer of rudimentary homolog OS=Mus musculus OX=10090 GN=Erh	0.859	0.000117	-0.21927	3.93181	unchange
P84091	11773	AP-2 complex subunit mu OS=Mus musculus OX=10090 GN=Ap2m1	1.114	0.000778	0.155749	3.10902	unchange
P84096	56212	Rho-related GTP-binding protein RhoG OS=Mus musculus OX=10090 GN=Rhog	0.985	0.322	-0.0218044	0.492144	unchange
P84099	19921	60S ribosomal protein L19 OS=Mus musculus OX=10090 GN=Rpl19	1.099	0.0139	0.136191	1.85699	unchange
P84104	20383	Serine/arginine-rich splicing factor 3 OS=Mus musculus OX=10090 GN=Srsf3	0.837	0.00148	-0.2567	2.82974	unchange
P84244	15078	Histone H3.3 OS=Mus musculus OX=10090 GN=H3f3a	1.746	3.37e-07	0.804054	6.47237	up
P85094	664994	Isochorismatase domain-containing protein 2A OS=Mus musculus OX=10090 GN=Isoc2a	0.795	0.000164	-0.330973	3.78516	unchange
P86793	65956	C-C motif chemokine 21c OS=Mus musculus OX=10090 GN=Ccl21c	0.815	0.084	-0.295128	1.07572	unchange
P97287	17210	Induced myeloid leukemia cell differentiation protein Mcl-1 homolog OS=Mus musculus OX=10090 GN=Mcl1	0.938	0.617	-0.0923402	0.209715	unchange
P97290	12258	Plasma protease C1 inhibitor OS=Mus musculus OX=10090 GN=Serping1	1.054	0.0726	0.0758749	1.13906	unchange
P97298	20317	Pigment epithelium-derived factor OS=Mus musculus OX=10090 GN=Serpinf1	1.047	0.264	0.0662614	0.578396	unchange
P97300	20320	Neuroplastin OS=Mus musculus OX=10090 GN=Nptn	1.019	0.0884	0.0271541	1.05355	unchange
P97310	17216	DNA replication licensing factor MCM2 OS=Mus musculus OX=10090 GN=Mcm2	0.82	0.00448	-0.286304	2.34872	unchange
P97311	17219	DNA replication licensing factor MCM6 OS=Mus musculus OX=10090 GN=Mcm6	0.801	0.000783	-0.320126	3.10624	unchange
P97314	13008	Cysteine and glycine-rich protein 2 OS=Mus musculus OX=10090 GN=Csrp2	0.957	0.174	-0.0634092	0.759451	unchange
P97315	13007	Cysteine and glycine-rich protein 1 OS=Mus musculus OX=10090 GN=Csrp1	0.955	0.00856	-0.0664274	2.06753	unchange
P97333	18186	Neuropilin-1 OS=Mus musculus OX=10090 GN=Nrp1	0.95	0.0316	-0.0740006	1.50031	unchange
P97346	18230	Nucleoredoxin OS=Mus musculus OX=10090 GN=Nxn	0.956	0.665	-0.0649175	0.177178	unchange
P97347	20129	Repetin OS=Mus musculus OX=10090 GN=Rptn	0.383	6.02e-05	-1.38458	4.2204	down
P97350	18772	Plakophilin-1 OS=Mus musculus OX=10090 GN=Pkp1	0.227	1.91e-05	-2.13924	4.71897	down
P97351	NA	40S ribosomal protein S3a OS=Mus musculus OX=10090 GN=Rps3a	0.882	0.00012	-0.181149	3.92082	unchange
P97352	20196	Protein S100-A13 OS=Mus musculus OX=10090 GN=S100a13	0.951	0.022	-0.0724828	1.65758	unchange
P97355	20603	Spermine synthase OS=Mus musculus OX=10090 GN=Sms	1.014	0.729	0.0200577	0.137272	unchange
P97361	18843	BPI fold-containing family A member 1 OS=Mus musculus OX=10090 GN=Bpifa1	0.835	0.00696	-0.260152	2.15739	unchange
P97363	20773	Serine palmitoyltransferase 2 OS=Mus musculus OX=10090 GN=Sptlc2	1.062	0.0155	0.0867838	1.80967	unchange
P97364	20768	Selenide, water dikinase 2 OS=Mus musculus OX=10090 GN=Sephs2	0.986	0.533	-0.0203404	0.273273	unchange
P97366	14020	Ecotropic viral integration site 5 protein OS=Mus musculus OX=10090 GN=Evi5	1.016	0.756	0.0229004	0.121478	unchange
P97369	17972	Neutrophil cytosol factor 4 OS=Mus musculus OX=10090 GN=Ncf4	1.173	0.00104	0.230203	2.98297	unchange
P97370	11933	Sodium/potassium-transporting ATPase subunit beta-3 OS=Mus musculus OX=10090 GN=Atp1b3	1.005	0.636	0.0071955	0.196543	unchange
P97371	19186	Proteasome activator complex subunit 1 OS=Mus musculus OX=10090 GN=Psme1	0.846	3.98e-05	-0.24127	4.40012	unchange
P97372	19188	Proteasome activator complex subunit 2 OS=Mus musculus OX=10090 GN=Psme2	0.88	0.00122	-0.184425	2.91364	unchange
P97376	14300	Protein FRG1 OS=Mus musculus OX=10090 GN=Frg1	0.826	0.0021	-0.275786	2.67778	unchange
P97377	12566	Cyclin-dependent kinase 2 OS=Mus musculus OX=10090 GN=Cdk2	0.995	0.889	-0.00723157	0.0510982	unchange
P97379	23881	Ras GTPase-activating protein-binding protein 2 OS=Mus musculus OX=10090 GN=G3bp2	0.96	0.109	-0.0588937	0.962574	unchange
P97384	11744	Annexin A11 OS=Mus musculus OX=10090 GN=Anxa11	1.059	0.0535	0.0827026	1.27165	unchange
P97390	22365	Vacuolar protein sorting-associated protein 45 OS=Mus musculus OX=10090 GN=Vps45	1.042	0.252	0.0593553	0.598599	unchange
P97393	11855	Rho GTPase-activating protein 5 OS=Mus musculus OX=10090 GN=Arhgap5	1.084	0.00176	0.116365	2.75449	unchange
P97412	17101	Lysosomal-trafficking regulator OS=Mus musculus OX=10090 GN=Lyst	1.351	0.00308	0.434028	2.51145	up
P97429	11746	Annexin A4 OS=Mus musculus OX=10090 GN=Anxa4	1.009	0.328	0.0129262	0.484126	unchange
P97433	110596	Rho guanine nucleotide exchange factor 28 OS=Mus musculus OX=10090 GN=Arhgef28	1.247	0.0553	0.318461	1.25727	unchange
P97434	26936	Myosin phosphatase Rho-interacting protein OS=Mus musculus OX=10090 GN=Mprip	1.104	0.000376	0.14274	3.42481	unchange
P97443	12180	Histone-lysine N-methyltransferase Smyd1 OS=Mus musculus OX=10090 GN=Smyd1	0.503	4e-05	-0.99137	4.39794	down
P97447	14199	Four and a half LIM domains protein 1 OS=Mus musculus OX=10090 GN=Fhl1	0.768	4e-05	-0.380822	4.39794	down
P97449	16790	Aminopeptidase N OS=Mus musculus OX=10090 GN=Anpep	0.886	0.0011	-0.174621	2.95861	unchange
P97452	12181	Ribosome biogenesis protein BOP1 OS=Mus musculus OX=10090 GN=Bop1	0.958	0.216	-0.0619024	0.665546	unchange
P97457	17907	Myosin regulatory light chain 2, skeletal muscle isoform OS=Mus musculus OX=10090 GN=Mylpf	0.138	0.0107	-2.85726	1.97062	down
P97461	20103	40S ribosomal protein S5 OS=Mus musculus OX=10090 GN=Rps5	0.895	0.0074	-0.16004	2.13077	unchange
P97465	13448	Docking protein 1 OS=Mus musculus OX=10090 GN=Dok1	0.891	0.0058	-0.166503	2.23657	unchange
P97467	18484	Peptidyl-glycine alpha-amidating monooxygenase OS=Mus musculus OX=10090 GN=Pam	0.88	0.0398	-0.184425	1.40012	unchange
P97468	14747	Chemokine-like receptor 1 OS=Mus musculus OX=10090 GN=Cmklr1	NA	NA	NA	NA	unchange
P97470	56420	Serine/threonine-protein phosphatase 4 catalytic subunit OS=Mus musculus OX=10090 GN=Ppp4c	0.983	0.678	-0.0247367	0.16877	unchange
P97478	12850	5-demethoxyubiquinone hydroxylase, mitochondrial OS=Mus musculus OX=10090 GN=Coq7	0.732	0.000465	-0.450084	3.33255	down
P97484	NA	Leukocyte immunoglobulin-like receptor subfamily B member 3 OS=Mus musculus OX=10090 GN=Lilrb3	0.956	0.175	-0.0649175	0.756962	unchange
P97492	51791	Regulator of G-protein signaling 14 OS=Mus musculus OX=10090 GN=Rgs14	NA	NA	NA	NA	unchange
P97493	56551	Thioredoxin, mitochondrial OS=Mus musculus OX=10090 GN=Txn2	0.857	0.00988	-0.222633	2.00524	unchange
P97494	14629	Glutamate--cysteine ligase catalytic subunit OS=Mus musculus OX=10090 GN=Gclc	1.484	3.78e-06	0.569491	5.42251	up
P97496	20588	SWI/SNF complex subunit SMARCC1 OS=Mus musculus OX=10090 GN=Smarcc1	NA	NA	NA	NA	unchange
P97500	17933	Myelin transcription factor 1-like protein OS=Mus musculus OX=10090 GN=Myt1l	1.03	0.326	0.0426443	0.486782	unchange
P97501	14262	Dimethylaniline monooxygenase [N-oxide-forming] 3 OS=Mus musculus OX=10090 GN=Fmo3	0.837	0.000236	-0.2567	3.62709	unchange
P97504	12169	Cytoplasmic tyrosine-protein kinase BMX OS=Mus musculus OX=10090 GN=Bmx	NA	NA	NA	NA	unchange
P97742	12894	Carnitine O-palmitoyltransferase 1, liver isoform OS=Mus musculus OX=10090 GN=Cpt1a	0.987	0.00202	-0.018878	2.69465	unchange
P97760	20021	DNA-directed RNA polymerase II subunit RPB3 OS=Mus musculus OX=10090 GN=Polr2c	0.915	0.0162	-0.128156	1.79048	unchange
P97764	22377	WW domain-binding protein 1 OS=Mus musculus OX=10090 GN=Wbp1	0.888	0.0122	-0.171368	1.91364	unchange
P97765	22378	WW domain-binding protein 2 OS=Mus musculus OX=10090 GN=Wbp2	1.078	0.042	0.108357	1.37675	unchange
P97770	14911	THUMP domain-containing protein 3 OS=Mus musculus OX=10090 GN=Thumpd3	1.176	0.0919	0.233888	1.03668	unchange
P97789	24127	5'-3' exoribonuclease 1 OS=Mus musculus OX=10090 GN=Xrn1	0.985	0.697	-0.0218044	0.156767	unchange
P97792	13052	Coxsackievirus and adenovirus receptor homolog OS=Mus musculus OX=10090 GN=Cxadr	0.931	0.0346	-0.103147	1.46092	unchange
P97797	19261	Tyrosine-protein phosphatase non-receptor type substrate 1 OS=Mus musculus OX=10090 GN=Sirpa	0.937	0.0769	-0.093879	1.11407	unchange
P97807	NA	Fumarate hydratase, mitochondrial OS=Mus musculus OX=10090 GN=Fh	0.817	8.03e-08	-0.291592	7.09528	unchange
P97813	18806	Phospholipase D2 OS=Mus musculus OX=10090 GN=Pld2	1.128	0.0634	0.173767	1.19791	unchange
P97814	19200	Proline-serine-threonine phosphatase-interacting protein 1 OS=Mus musculus OX=10090 GN=Pstpip1	NA	NA	NA	NA	unchange
P97816	12309	Protein S100-G OS=Mus musculus OX=10090 GN=S100g	1.249	0.012	0.320773	1.92082	unchange
P97820	26921	Mitogen-activated protein kinase kinase kinase kinase 4 OS=Mus musculus OX=10090 GN=Map4k4	1.147	0.00448	0.197865	2.34872	unchange
P97821	13032	Dipeptidyl peptidase 1 OS=Mus musculus OX=10090 GN=Ctsc	1.095	0.00594	0.130931	2.22621	unchange
P97822	66471	Acidic leucine-rich nuclear phosphoprotein 32 family member E OS=Mus musculus OX=10090 GN=Anp32e	0.858	0.000285	-0.22095	3.54516	unchange
P97823	18777	Acyl-protein thioesterase 1 OS=Mus musculus OX=10090 GN=Lypla1	0.984	0.57	-0.0232698	0.244125	unchange
P97855	27041	Ras GTPase-activating protein-binding protein 1 OS=Mus musculus OX=10090 GN=G3bp1	0.913	0.00672	-0.131313	2.17263	unchange
P97863	18028	Nuclear factor 1 B-type OS=Mus musculus OX=10090 GN=Nfib	1.025	0.512	0.0356239	0.29073	unchange
P97864	12369	Caspase-7 OS=Mus musculus OX=10090 GN=Casp7	0.992	0.656	-0.011588	0.183096	unchange
P97872	14263	Dimethylaniline monooxygenase [N-oxide-forming] 5 OS=Mus musculus OX=10090 GN=Fmo5	1.026	0.2	0.0370307	0.69897	unchange
P97873	16949	Lysyl oxidase homolog 1 OS=Mus musculus OX=10090 GN=Loxl1	1.101	0.0121	0.138814	1.91721	unchange
P97927	16775	Laminin subunit alpha-4 OS=Mus musculus OX=10090 GN=Lama4	1.033	0.0705	0.0468403	1.15181	unchange
P97930	21915	Thymidylate kinase OS=Mus musculus OX=10090 GN=Dtymk	1.014	0.73	0.0200577	0.136677	unchange
P98078	13132	Disabled homolog 2 OS=Mus musculus OX=10090 GN=Dab2	1.008	0.842	0.0114956	0.0746879	unchange
P98083	20416	SHC-transforming protein 1 OS=Mus musculus OX=10090 GN=Shc1	NA	NA	NA	NA	unchange
P98086	12259	Complement C1q subcomponent subunit A OS=Mus musculus OX=10090 GN=C1qa	0.846	0.0138	-0.24127	1.86012	unchange
P98156	22359	Very low-density lipoprotein receptor OS=Mus musculus OX=10090 GN=Vldlr	NA	NA	NA	NA	unchange
P98192	14712	Dihydroxyacetone phosphate acyltransferase OS=Mus musculus OX=10090 GN=Gnpat	1.159	0.0216	0.212881	1.66555	unchange
P98197	50770	Probable phospholipid-transporting ATPase IH OS=Mus musculus OX=10090 GN=Atp11a	1.129	0.0882	0.175045	1.05453	unchange
P98203	11877	Armadillo repeat protein deleted in velo-cardio-facial syndrome homolog OS=Mus musculus OX=10090 GN=Arvcf	0.925	0.168	-0.112475	0.774691	unchange
P99024	22154	Tubulin beta-5 chain OS=Mus musculus OX=10090 GN=Tubb5	1.021	0.294	0.0299829	0.531653	unchange
P99026	19172	Proteasome subunit beta type-4 OS=Mus musculus OX=10090 GN=Psmb4	0.998	0.805	-0.00288828	0.0942041	unchange
P99027	67186	60S acidic ribosomal protein P2 OS=Mus musculus OX=10090 GN=Rplp2	0.842	0.007	-0.248108	2.1549	unchange
P99028	66576	Cytochrome b-c1 complex subunit 6, mitochondrial OS=Mus musculus OX=10090 GN=Uqcrh	0.8	0.000318	-0.321928	3.49757	unchange
P99029	54683	Peroxiredoxin-5, mitochondrial OS=Mus musculus OX=10090 GN=Prdx5	1.109	0.000277	0.149259	3.55752	unchange
Q00262	13852	Syntaxin-2 OS=Mus musculus OX=10090 GN=Stx2	1.059	0.22	0.0827026	0.657577	unchange
Q00422	14390	GA-binding protein alpha chain OS=Mus musculus OX=10090 GN=Gabpa	0.876	0.0177	-0.190997	1.75203	unchange
Q00519	22436	Xanthine dehydrogenase/oxidase OS=Mus musculus OX=10090 GN=Xdh	0.938	0.000796	-0.0923402	3.09909	unchange
Q00558	NA	Factor VIII intron 22 protein OS=Mus musculus OX=10090 GN=F8a1	1.086	0.372	0.119024	0.429457	unchange
Q00560	16195	Interleukin-6 receptor subunit beta OS=Mus musculus OX=10090 GN=Il6st	0.963	0.353	-0.0543923	0.452225	unchange
Q00612	14381	Glucose-6-phosphate 1-dehydrogenase X OS=Mus musculus OX=10090 GN=G6pdx	1.09	0.000396	0.124328	3.4023	unchange
Q00623	11806	Apolipoprotein A-I OS=Mus musculus OX=10090 GN=Apoa1	1.524	1.29e-06	0.607863	5.88941	up
Q00651	16401	Integrin alpha-4 OS=Mus musculus OX=10090 GN=Itga4	NA	NA	NA	NA	unchange
Q00724	19662	Retinol-binding protein 4 OS=Mus musculus OX=10090 GN=Rbp4	1.338	0.00148	0.420078	2.82974	up
Q00896	20702	Alpha-1-antitrypsin 1-3 OS=Mus musculus OX=10090 GN=Serpina1c	3.113	0.0035	1.63831	2.45593	up
Q00897	20703	Alpha-1-antitrypsin 1-4 OS=Mus musculus OX=10090 GN=Serpina1d	1.418	7.34e-07	0.503858	6.1343	up
Q00898	20704	Alpha-1-antitrypsin 1-5 OS=Mus musculus OX=10090 GN=Serpina1e	1.722	9.91e-07	0.784085	6.00393	up
Q00899	22632	Transcriptional repressor protein YY1 OS=Mus musculus OX=10090 GN=Yy1	0.843	0.00612	-0.246395	2.21325	unchange
Q00915	19659	Retinol-binding protein 1 OS=Mus musculus OX=10090 GN=Rbp1	1.105	0.000442	0.144046	3.35458	unchange
Q00993	26362	Tyrosine-protein kinase receptor UFO OS=Mus musculus OX=10090 GN=Axl	NA	NA	NA	NA	unchange
Q00PI9	68693	Heterogeneous nuclear ribonucleoprotein U-like protein 2 OS=Mus musculus OX=10090 GN=Hnrnpul2	0.962	0.0472	-0.0558912	1.32606	unchange
Q01063	238871	cAMP-specific 3',5'-cyclic phosphodiesterase 4D OS=Mus musculus OX=10090 GN=Pde4d	1.207	0.000315	0.271426	3.50169	unchange
Q01149	12843	Collagen alpha-2(I) chain OS=Mus musculus OX=10090 GN=Col1a2	0.865	0.00168	-0.209228	2.77469	unchange
Q01231	14613	Gap junction alpha-5 protein OS=Mus musculus OX=10090 GN=Gja5	NA	NA	NA	NA	unchange
Q01279	13649	Epidermal growth factor receptor OS=Mus musculus OX=10090 GN=Egfr	1.099	0.00288	0.136191	2.54061	unchange
Q01320	21973	DNA topoisomerase 2-alpha OS=Mus musculus OX=10090 GN=Top2a	0.656	0.00458	-0.608232	2.33913	down
Q01339	11818	Beta-2-glycoprotein 1 OS=Mus musculus OX=10090 GN=Apoh	0.997	0.866	-0.00433459	0.0624821	unchange
Q01341	11512	Adenylate cyclase type 6 OS=Mus musculus OX=10090 GN=Adcy6	NA	NA	NA	NA	unchange
Q01405	20334	Protein transport protein Sec23A OS=Mus musculus OX=10090 GN=Sec23a	1.047	0.0189	0.0662614	1.72354	unchange
Q01730	20163	Ras suppressor protein 1 OS=Mus musculus OX=10090 GN=Rsu1	1.069	0.000465	0.0962619	3.33255	unchange
Q01768	18103	Nucleoside diphosphate kinase B OS=Mus musculus OX=10090 GN=Nme2	0.975	0.402	-0.0365259	0.395774	unchange
Q01853	269523	Transitional endoplasmic reticulum ATPase OS=Mus musculus OX=10090 GN=Vcp	1.038	0.00104	0.0538064	2.98297	unchange
Q01887	20187	Tyrosine-protein kinase RYK OS=Mus musculus OX=10090 GN=Ryk	1.103	0.0004	0.141433	3.39794	unchange
Q02013	11826	Aquaporin-1 OS=Mus musculus OX=10090 GN=Aqp1	1.033	0.0628	0.0468403	1.20204	unchange
Q02053	22201	Ubiquitin-like modifier-activating enzyme 1 OS=Mus musculus OX=10090 GN=Uba1	0.986	0.244	-0.0203404	0.61261	unchange
Q02111	18761	Protein kinase C theta type OS=Mus musculus OX=10090 GN=Prkcq	0.697	0.319	-0.520769	0.496209	unchange
Q02248	12387	Catenin beta-1 OS=Mus musculus OX=10090 GN=Ctnnb1	1.11	0.000119	0.15056	3.92445	unchange
Q02257	16480	Junction plakoglobin OS=Mus musculus OX=10090 GN=Jup	0.945	0.0216	-0.0816138	1.66555	unchange
Q02357	11733	Ankyrin-1 OS=Mus musculus OX=10090 GN=Ank1	1.133	0.000383	0.180148	3.4168	unchange
Q02496	17829	Mucin-1 OS=Mus musculus OX=10090 GN=Muc1	1.178	0.000205	0.23634	3.68825	unchange
Q02566	17888	Myosin-6 OS=Mus musculus OX=10090 GN=Myh6	0.966	0.0299	-0.0499049	1.52433	unchange
Q02614	57230	SAP30-binding protein OS=Mus musculus OX=10090 GN=Sap30bp	NA	NA	NA	NA	unchange
Q02780	18027	Nuclear factor 1 A-type OS=Mus musculus OX=10090 GN=Nfia	NA	NA	NA	NA	unchange
Q02788	12834	Collagen alpha-2(VI) chain OS=Mus musculus OX=10090 GN=Col6a2	0.841	1.68e-05	-0.249822	4.77469	unchange
Q02819	18220	Nucleobindin-1 OS=Mus musculus OX=10090 GN=Nucb1	0.906	0.00186	-0.142417	2.73049	unchange
Q02858	21687	Angiopoietin-1 receptor OS=Mus musculus OX=10090 GN=Tek	0.892	0.000359	-0.164884	3.44491	unchange
Q02956	18762	Protein kinase C zeta type OS=Mus musculus OX=10090 GN=Prkcz	1.085	0.0412	0.117695	1.3851	unchange
Q03141	17169	MAP/microtubule affinity-regulating kinase 3 OS=Mus musculus OX=10090 GN=Mark3	1.07	0.151	0.0976108	0.821023	unchange
Q03160	14786	Growth factor receptor-bound protein 7 OS=Mus musculus OX=10090 GN=Grb7	NA	NA	NA	NA	unchange
Q03173	13800	Protein enabled homolog OS=Mus musculus OX=10090 GN=Enah	0.944	0.0954	-0.0831412	1.02045	unchange
Q03249	14430	Galactose-1-phosphate uridylyltransferase OS=Mus musculus OX=10090 GN=Galt	1.038	0.493	0.0538064	0.307153	unchange
Q03265	NA	ATP synthase subunit alpha, mitochondrial OS=Mus musculus OX=10090 GN=Atp5f1a	0.96	0.00322	-0.0588937	2.49214	unchange
Q03267	22778	DNA-binding protein Ikaros OS=Mus musculus OX=10090 GN=Ikzf1	0.656	0.000197	-0.608232	3.70553	down
Q03734	20717	Serine protease inhibitor A3M OS=Mus musculus OX=10090 GN=Serpina3m	2.778	4.32e-07	1.47405	6.36452	up
Q03958	14976	Prefoldin subunit 6 OS=Mus musculus OX=10090 GN=Pfdn6	1.041	0.0671	0.0579701	1.17328	unchange
Q03963	19106	Interferon-induced, double-stranded RNA-activated protein kinase OS=Mus musculus OX=10090 GN=Eif2ak2	0.751	0.00118	-0.413115	2.92812	down
Q04207	19697	Transcription factor p65 OS=Mus musculus OX=10090 GN=Rela	1.003	0.847	0.00432161	0.0721166	unchange
Q04447	12709	Creatine kinase B-type OS=Mus musculus OX=10090 GN=Ckb	0.942	0.0149	-0.086201	1.82681	unchange
Q04519	20597	Sphingomyelin phosphodiesterase OS=Mus musculus OX=10090 GN=Smpd1	NA	NA	NA	NA	unchange
Q04690	18015	Neurofibromin OS=Mus musculus OX=10090 GN=Nf1	1.091	0.385	0.125651	0.414539	unchange
Q04692	13990	SWI/SNF-related matrix-associated actin-dependent regulator of chromatin subfamily A containing DEAD/H box 1 OS=Mus musculus OX=10090 GN=Smarcad1	NA	NA	NA	NA	unchange
Q04736	22612	Tyrosine-protein kinase Yes OS=Mus musculus OX=10090 GN=Yes1	1.145	0.00384	0.195348	2.41567	unchange
Q04750	21969	DNA topoisomerase 1 OS=Mus musculus OX=10090 GN=Top1	0.93	0.00386	-0.104697	2.41341	unchange
Q04857	12833	Collagen alpha-1(VI) chain OS=Mus musculus OX=10090 GN=Col6a1	0.844	0.0024	-0.244685	2.61979	unchange
Q04899	18557	Cyclin-dependent kinase 18 OS=Mus musculus OX=10090 GN=Cdk18	0.987	0.717	-0.018878	0.144481	unchange
Q05117	11433	Tartrate-resistant acid phosphatase type 5 OS=Mus musculus OX=10090 GN=Acp5	1.181	0.0541	0.240009	1.2668	unchange
Q05144	19354	Ras-related C3 botulinum toxin substrate 2 OS=Mus musculus OX=10090 GN=Rac2	1.041	0.192	0.0579701	0.716699	unchange
Q05186	19672	Reticulocalbin-1 OS=Mus musculus OX=10090 GN=Rcn1	0.931	0.000682	-0.103147	3.16622	unchange
Q05306	12813	Collagen alpha-1(X) chain OS=Mus musculus OX=10090 GN=Col10a1	NA	NA	NA	NA	unchange
Q05512	13728	Serine/threonine-protein kinase MARK2 OS=Mus musculus OX=10090 GN=Mark2	1.03	0.352	0.0426443	0.453457	unchange
Q05793	15530	Basement membrane-specific heparan sulfate proteoglycan core protein OS=Mus musculus OX=10090 GN=Hspg2	1.136	5.64e-05	0.183963	4.24872	unchange
Q05816	16592	Fatty acid-binding protein 5 OS=Mus musculus OX=10090 GN=Fabp5	1.016	0.367	0.0229004	0.435334	unchange
Q05895	21827	Thrombospondin-3 OS=Mus musculus OX=10090 GN=Thbs3	1.065	0.238	0.0908534	0.623423	unchange
Q05909	19270	Receptor-type tyrosine-protein phosphatase gamma OS=Mus musculus OX=10090 GN=Ptprg	1.116	0.0259	0.158337	1.5867	unchange
Q05910	11501	Disintegrin and metalloproteinase domain-containing protein 8 OS=Mus musculus OX=10090 GN=Adam8	NA	NA	NA	NA	unchange
Q05920	NA	Pyruvate carboxylase, mitochondrial OS=Mus musculus OX=10090 GN=Pc	0.985	0.229	-0.0218044	0.640165	unchange
Q05921	24014	2-5A-dependent ribonuclease OS=Mus musculus OX=10090 GN=Rnasel	1.068	0.341	0.0949116	0.467246	unchange
Q05A62	105000	Dynein light chain 1, axonemal OS=Mus musculus OX=10090 GN=Dnal1	0.931	0.15	-0.103147	0.823909	unchange
Q05BC3	68519	Echinoderm microtubule-associated protein-like 1 OS=Mus musculus OX=10090 GN=Eml1	1.067	0.0024	0.0935602	2.61979	unchange
Q05CL8	28036	La-related protein 7 OS=Mus musculus OX=10090 GN=Larp7	1.254	0.00522	0.326537	2.28233	unchange
Q05D44	226982	Eukaryotic translation initiation factor 5B OS=Mus musculus OX=10090 GN=Eif5b	1.001	0.956	0.00144197	0.0195421	unchange
Q06138	12283	Calcium-binding protein 39 OS=Mus musculus OX=10090 GN=Cab39	1.016	0.125	0.0229004	0.90309	unchange
Q06180	19255	Tyrosine-protein phosphatase non-receptor type 2 OS=Mus musculus OX=10090 GN=Ptpn2	NA	NA	NA	NA	unchange
Q06185	NA	ATP synthase subunit e, mitochondrial OS=Mus musculus OX=10090 GN=Atp5me	0.84	0.002	-0.251539	2.69897	unchange
Q06318	22287	Uteroglobin OS=Mus musculus OX=10090 GN=Scgb1a1	1.093	0.0048	0.128293	2.31876	unchange
Q06335	11804	Amyloid-like protein 2 OS=Mus musculus OX=10090 GN=Aplp2	1.204	0.0293	0.267835	1.53313	unchange
Q06770	12401	Corticosteroid-binding globulin OS=Mus musculus OX=10090 GN=Serpina6	NA	NA	NA	NA	unchange
Q06806	21846	Tyrosine-protein kinase receptor Tie-1 OS=Mus musculus OX=10090 GN=Tie1	0.985	0.575	-0.0218044	0.240332	unchange
Q06890	12759	Clusterin OS=Mus musculus OX=10090 GN=Clu	1.182	2.22e-05	0.24123	4.65365	unchange
Q07076	11750	Annexin A7 OS=Mus musculus OX=10090 GN=Anxa7	0.994	0.768	-0.00868224	0.114639	unchange
Q07113	16004	Cation-independent mannose-6-phosphate receptor OS=Mus musculus OX=10090 GN=Igf2r	0.986	0.582	-0.0203404	0.235077	unchange
Q07235	20720	Glia-derived nexin OS=Mus musculus OX=10090 GN=Serpine2	1.043	0.133	0.0607392	0.876148	unchange
Q07417	11409	Short-chain specific acyl-CoA dehydrogenase, mitochondrial OS=Mus musculus OX=10090 GN=Acads	0.743	1.94e-05	-0.428566	4.7122	down
Q07456	11699	Protein AMBP OS=Mus musculus OX=10090 GN=Ambp	1.172	0.000122	0.228973	3.91364	unchange
Q07797	19039	Galectin-3-binding protein OS=Mus musculus OX=10090 GN=Lgals3bp	0.667	1.74e-05	-0.584241	4.75945	down
Q07813	12028	Apoptosis regulator BAX OS=Mus musculus OX=10090 GN=Bax	1.014	0.732	0.0200577	0.135489	unchange
Q07968	14060	Coagulation factor XIII B chain OS=Mus musculus OX=10090 GN=F13b	1.246	0.00602	0.317304	2.2204	unchange
Q08024	12400	Core-binding factor subunit beta OS=Mus musculus OX=10090 GN=Cbfb	0.854	0.0239	-0.227692	1.6216	unchange
Q08091	12797	Calponin-1 OS=Mus musculus OX=10090 GN=Cnn1	0.854	0.000505	-0.227692	3.29671	unchange
Q08093	12798	Calponin-2 OS=Mus musculus OX=10090 GN=Cnn2	1.076	0.00642	0.105678	2.19246	unchange
Q08122	21887	Transducin-like enhancer protein 3 OS=Mus musculus OX=10090 GN=Tle3	0.919	0.0392	-0.121863	1.40671	unchange
Q08189	21818	Protein-glutamine gamma-glutamyltransferase E OS=Mus musculus OX=10090 GN=Tgm3	0.227	2.26e-06	-2.13924	5.64589	down
Q08288	17089	Cell growth-regulating nucleolar protein OS=Mus musculus OX=10090 GN=Lyar	1.869	0.0329	0.902267	1.4828	up
Q08481	18613	Platelet endothelial cell adhesion molecule OS=Mus musculus OX=10090 GN=Pecam1	1.107	0.000442	0.146655	3.35458	unchange
Q08509	13860	Epidermal growth factor receptor kinase substrate 8 OS=Mus musculus OX=10090 GN=Eps8	1.084	0.202	0.116365	0.694649	unchange
Q08642	18600	Protein-arginine deiminase type-2 OS=Mus musculus OX=10090 GN=Padi2	0.713	0.00722	-0.488026	2.14146	down
Q08761	19128	Vitamin K-dependent protein S OS=Mus musculus OX=10090 GN=Pros1	1.11	0.0586	0.15056	1.2321	unchange
Q08775	12393	Runt-related transcription factor 2 OS=Mus musculus OX=10090 GN=Runx2	0.988	0.544	-0.0174171	0.264401	unchange
Q08857	12491	Platelet glycoprotein 4 OS=Mus musculus OX=10090 GN=Cd36	1.137	0.00356	0.185232	2.44855	unchange
Q08879	14114	Fibulin-1 OS=Mus musculus OX=10090 GN=Fbln1	1.311	0.0032	0.390668	2.49485	up
Q08890	15931	Iduronate 2-sulfatase OS=Mus musculus OX=10090 GN=Ids	NA	NA	NA	NA	unchange
Q08943	20833	FACT complex subunit SSRP1 OS=Mus musculus OX=10090 GN=Ssrp1	0.904	0.0238	-0.145605	1.62342	unchange
Q08AT1	70784	Ras-like protein family member 12 OS=Mus musculus OX=10090 GN=Rasl12	NA	NA	NA	NA	unchange
Q09014	17969	Neutrophil cytosol factor 1 OS=Mus musculus OX=10090 GN=Ncf1	1.361	0.00134	0.444667	2.8729	up
Q09200	14421	Beta-1,4 N-acetylgalactosaminyltransferase 1 OS=Mus musculus OX=10090 GN=B4galnt1	0.871	0.0512	-0.199255	1.29073	unchange
Q09PK2	67855	Retroviral-like aspartic protease 1 OS=Mus musculus OX=10090 GN=Asprv1	0.375	4.1e-05	-1.41504	4.38722	down
Q0GNC1	70435	Inverted formin-2 OS=Mus musculus OX=10090 GN=Inf2	1.128	0.0274	0.173767	1.56225	unchange
Q0HA38	73668	Tetratricopeptide repeat protein 21B OS=Mus musculus OX=10090 GN=Ttc21b	NA	NA	NA	NA	unchange
Q0II04	74103	Nebulette OS=Mus musculus OX=10090 GN=Nebl	0.992	0.852	-0.011588	0.0695604	unchange
Q0KL02	223435	Triple functional domain protein OS=Mus musculus OX=10090 GN=Trio	NA	NA	NA	NA	unchange
Q0P557	73472	Mitochondria-eating protein OS=Mus musculus OX=10090 GN=Spata18	0.873	0.000705	-0.195946	3.15181	unchange
Q0P5W1	209018	Vacuolar protein sorting-associated protein 8 homolog OS=Mus musculus OX=10090 GN=Vps8	1.424	0.0524	0.509949	1.28067	unchange
Q0P678	76014	Zinc finger CCCH domain-containing protein 18 OS=Mus musculus OX=10090 GN=Zc3h18	0.915	0.275	-0.128156	0.560667	unchange
Q0VBL3	229700	RNA-binding protein 15 OS=Mus musculus OX=10090 GN=Rbm15	1.134	0.206	0.181421	0.686133	unchange
Q0VGB7	232314	Serine/threonine-protein phosphatase 4 regulatory subunit 2 OS=Mus musculus OX=10090 GN=Ppp4r2	0.927	0.0113	-0.109359	1.94692	unchange
Q0VGY8	66860	Protein TANC1 OS=Mus musculus OX=10090 GN=Tanc1	1.069	0.131	0.0962619	0.882729	unchange
Q11011	19155	Puromycin-sensitive aminopeptidase OS=Mus musculus OX=10090 GN=Npepps	1.045	0.00578	0.0635029	2.23807	unchange
Q11136	18624	Xaa-Pro dipeptidase OS=Mus musculus OX=10090 GN=Pepd	0.976	0.116	-0.0350469	0.935542	unchange
Q148V7	NA	LisH domain and HEAT repeat-containing protein KIAA1468 OS=Mus musculus OX=10090 GN=Kiaa1468	1.158	0.0144	0.211635	1.84164	unchange
Q14B46	170799	Rhotekin-2 OS=Mus musculus OX=10090 GN=Rtkn2	0.976	0.188	-0.0350469	0.725842	unchange
Q14BU0	68527	Unique cartilage matrix-associated protein OS=Mus musculus OX=10090 GN=Ucma	1.034	0.542	0.0482362	0.266001	unchange
Q14C51	69956	Pentatricopeptide repeat domain-containing protein 3, mitochondrial OS=Mus musculus OX=10090 GN=Ptcd3	0.952	0.3	-0.0709665	0.522879	unchange
Q14CH1	68591	Molybdenum cofactor sulfurase OS=Mus musculus OX=10090 GN=Mocos	0.9	0.187	-0.152003	0.728158	unchange
Q14CH7	224805	Alanine--tRNA ligase, mitochondrial OS=Mus musculus OX=10090 GN=Aars2	0.866	0.341	-0.207561	0.467246	unchange
Q14DH7	380660	Acyl-CoA synthetase short-chain family member 3, mitochondrial OS=Mus musculus OX=10090 GN=Acss3	NA	NA	NA	NA	unchange
Q1ERP8	52685	CMRF35-like molecule 9 OS=Mus musculus OX=10090 GN=Cd300lg	0.9	0.159	-0.152003	0.798603	unchange
Q1HFZ0	28114	tRNA (cytosine(34)-C(5))-methyltransferase OS=Mus musculus OX=10090 GN=Nsun2	0.878	0.0329	-0.187707	1.4828	unchange
Q1RLL3	211232	Copine-9 OS=Mus musculus OX=10090 GN=Cpne9	1.251	0.2	0.323082	0.69897	unchange
Q1W617	208431	Protein Shroom4 OS=Mus musculus OX=10090 GN=Shroom4	1.099	0.0844	0.136191	1.07366	unchange
Q1XH17	434246	Tripartite motif-containing protein 72 OS=Mus musculus OX=10090 GN=Trim72	0.619	9.57e-05	-0.691989	4.01909	down
Q2EMV9	547253	Poly [ADP-ribose] polymerase 14 OS=Mus musculus OX=10090 GN=Parp14	0.793	0.05	-0.334607	1.30103	unchange
Q2KN98	74392	Cytospin-A OS=Mus musculus OX=10090 GN=Specc1l	1.046	0.00502	0.0648829	2.2993	unchange
Q2NL51	606496	Glycogen synthase kinase-3 alpha OS=Mus musculus OX=10090 GN=Gsk3a	0.975	0.696	-0.0365259	0.157391	unchange
Q2TBA3	240354	Mucosa-associated lymphoid tissue lymphoma translocation protein 1 homolog OS=Mus musculus OX=10090 GN=Malt1	1.049	0.492	0.0690147	0.308035	unchange
Q2TBE6	84095	Phosphatidylinositol 4-kinase type 2-alpha OS=Mus musculus OX=10090 GN=Pi4k2a	1.277	0.0196	0.352759	1.70774	unchange
Q2TPA8	72479	Hydroxysteroid dehydrogenase-like protein 2 OS=Mus musculus OX=10090 GN=Hsdl2	0.712	0.00012	-0.490051	3.92082	down
Q2VLH6	93671	Scavenger receptor cysteine-rich type 1 protein M130 OS=Mus musculus OX=10090 GN=Cd163	0.754	0.000355	-0.407364	3.44977	down
Q2VPD4	272322	Aryl hydrocarbon receptor nuclear translocator-like protein 2 OS=Mus musculus OX=10090 GN=Arntl2	0.884	0.117	-0.177882	0.931814	unchange
Q2YDW2	229524	Protein misato homolog 1 OS=Mus musculus OX=10090 GN=Msto1	0.941	0.26	-0.0877334	0.585027	unchange
Q31125	14977	Zinc transporter SLC39A7 OS=Mus musculus OX=10090 GN=Slc39a7	1.099	0.0349	0.136191	1.45717	unchange
Q32M07	68870	Adenylate kinase 8 OS=Mus musculus OX=10090 GN=Ak8	0.932	0.0743	-0.101598	1.12901	unchange
Q32NY4	94218	Metal transporter CNNM3 OS=Mus musculus OX=10090 GN=Cnnm3	1.009	0.84	0.0129262	0.0757207	unchange
Q3B7Z2	76303	Oxysterol-binding protein 1 OS=Mus musculus OX=10090 GN=Osbp	1.032	0.00226	0.045443	2.64589	unchange
Q3KNJ2	75570	Non-homologous end-joining factor 1 OS=Mus musculus OX=10090 GN=Nhej1	1.095	0.0475	0.130931	1.32331	unchange
Q3KNM2	NA	E3 ubiquitin-protein ligase MARCH5 OS=Mus musculus OX=10090 GN=March5	NA	NA	NA	NA	unchange
Q3LAC4	109294	Phosphatidylinositol 3,4,5-trisphosphate-dependent Rac exchanger 2 protein OS=Mus musculus OX=10090 GN=Prex2	1.093	0.0384	0.128293	1.41567	unchange
Q3SXD3	69692	HD domain-containing protein 2 OS=Mus musculus OX=10090 GN=Hddc2	1.247	0.0641	0.318461	1.19314	unchange
Q3TAA7	71728	Serine/threonine-protein kinase 11-interacting protein OS=Mus musculus OX=10090 GN=Stk11ip	NA	NA	NA	NA	unchange
Q3TAS6	69683	ER membrane protein complex subunit 10 OS=Mus musculus OX=10090 GN=Emc10	1.006	0.864	0.00863031	0.0634863	unchange
Q3TBD2	NA	Rho GTPase-activating protein 45 OS=Mus musculus OX=10090 GN=Arhgap45	0.894	0.00562	-0.161653	2.25026	unchange
Q3TBT3	72512	Stimulator of interferon genes protein OS=Mus musculus OX=10090 GN=Tmem173	0.942	0.297	-0.086201	0.527244	unchange
Q3TBW2	107732	39S ribosomal protein L10, mitochondrial OS=Mus musculus OX=10090 GN=Mrpl10	1.006	0.894	0.00863031	0.0486625	unchange
Q3TC33	67433	Coiled-coil domain-containing protein 127 OS=Mus musculus OX=10090 GN=Ccdc127	0.946	0.59	-0.0800879	0.229148	unchange
Q3TC46	225929	Protein PAT1 homolog 1 OS=Mus musculus OX=10090 GN=Patl1	0.955	0.384	-0.0664274	0.415669	unchange
[truncated: 4,154 more rows]

## Sheet: Table 2. Transcript quantitatio
Transcription.ID	log2FC	FDR	log10p	Regulation
93688	NA	NA	NA	unchange
219150	0.0742311	0.00121	2.91722	unchange
13666	-0.0315717	0.156007	0.806857	unchange
142688	-0.263481	8.96e-07	6.04769	unchange
BGI_novel_G000957	NA	NA	NA	unchange
217207	0.0621424	0.0645274	1.19026	unchange
246293	-0.388754	3.52e-05	4.45346	unchange
52028	0.544978	8.03e-16	15.0953	unchange
67525	0.517027	9.44e-19	18.025	unchange
14308	NA	NA	NA	unchange
54638	-0.184599	0.00167934	2.77486	unchange
434215	0.476484	4.73e-61	60.3251	unchange
108888	-0.196976	0.000131864	3.87987	unchange
74376	-2.85691	0	Inf	down
228592	NA	NA	NA	unchange
102638890	NA	NA	NA	unchange
666723	-3.78672	0.00483821	2.31532	unchange
17773	NA	NA	NA	unchange
12798	-0.651467	0	Inf	unchange
66271	-0.238937	0.00308847	2.51026	unchange
258698	NA	NA	NA	unchange
66454	-0.302358	0.015042	1.82269	unchange
18324	NA	NA	NA	unchange
17145	NA	NA	NA	unchange
16590	-0.0944314	1.56e-06	5.80688	unchange
56554	1.02064	0.166972	0.777357	unchange
105244938	NA	NA	NA	unchange
213452	0.167787	2.01e-05	4.6968	unchange
19092	0.46218	6.27e-17	16.2027	unchange
229898	-3.50212	0	Inf	down
19720	-0.134298	0.00161412	2.79206	unchange
72946	0.470327	2.82e-38	37.5498	unchange
433070	NA	NA	NA	unchange
66212	-0.48952	9.34e-38	37.0297	unchange
238276	0.0448501	0.0297282	1.52683	unchange
27084	NA	NA	NA	unchange
BGI_novel_G000632	-8.53533	1.69e-38	37.7721	down
BGI_novel_G000336	NA	NA	NA	unchange
73230	-0.310155	1.02e-05	4.9914	unchange
93670	-1.85383	0.0119226	1.92363	unchange
57390	-2.60385	5.61e-07	6.25104	down
22305	NA	NA	NA	unchange
74477	-0.0326053	0.198181	0.702937	unchange
14729	-0.530178	8.86e-08	7.05257	unchange
665992	NA	NA	NA	unchange
66586	-0.401778	7.18e-08	7.14388	unchange
16410	0.161956	9.6e-05	4.01773	unchange
224530	-0.703121	0.0417824	1.37901	unchange
16622	NA	NA	NA	unchange
11648	NA	NA	NA	unchange
638262	-0.975029	0.0697889	1.15621	unchange
239083	NA	NA	NA	unchange
14610	NA	NA	NA	unchange
100043235	NA	NA	NA	unchange
100043772	0.000737192	0.270979	0.567064	unchange
100042129	NA	NA	NA	unchange
101055745	-0.14135	0.147806	0.830307	unchange
626848	-0.27823	5.69e-11	10.2449	unchange
52055	0.18909	5.18e-06	5.28567	unchange
15874	0.0206367	0.269909	0.568783	unchange
18647	0.0535855	0.0554111	1.2564	unchange
100503486	NA	NA	NA	unchange
242286	-6.65179	2.32e-13	12.6345	down
20962	0.374274	0.128628	0.890666	unchange
72486	-0.761491	3.44e-11	10.4634	unchange
27275	-0.0862785	0.0820919	1.0857	unchange
99982	0.0221264	0.168772	0.772701	unchange
231050	-0.242459	3.2e-05	4.49485	unchange
626391	-0.599515	0.00687104	2.16298	unchange
277935	NA	NA	NA	unchange
BGI_novel_G000738	-3.30129	0.0165425	1.7814	unchange
235132	0.0278475	0.162359	0.789523	unchange
258868	NA	NA	NA	unchange
54201	0.186147	0.0047317	2.32498	unchange
382252	-0.766043	8.42e-12	11.0747	unchange
238393	-0.987422	3.18e-89	88.4976	unchange
102637746	NA	NA	NA	unchange
11798	-0.176156	1.94e-10	9.7122	unchange
20873	-0.386665	0.00247782	2.60593	unchange
230753	0.461688	4.82e-96	95.317	unchange
109254	-1.96687	2.32e-13	12.6345	down
383619	-1.06661	2.49e-36	35.6038	down
70549	-0.569617	4.82e-28	27.317	unchange
333452	NA	NA	NA	unchange
216971	0.191781	0.000440195	3.35635	unchange
66241	0.627002	6.97e-39	38.1568	unchange
105246618	0.747851	4.68e-114	113.33	unchange
72948	-0.0911815	0.0437862	1.35866	unchange
21881	-0.0987839	6.74e-07	6.17134	unchange
257632	-1.31485	5.01e-35	34.3002	down
381399	NA	NA	NA	unchange
66230	-0.440497	6.1e-10	9.21467	unchange
11651	0.139144	3.48e-14	13.4584	unchange
19727	0.118193	0.0227525	1.64297	unchange
192156	-0.0852219	0.0883426	1.05383	unchange
432555	-1.39429	2.04e-28	27.6904	down
74011	0.162921	0.00721536	2.14174	unchange
27274	-0.270493	0.0514507	1.28861	unchange
64051	1.03812	5.71e-05	4.24336	up
78076	NA	NA	NA	unchange
327987	0.0890865	0.00543175	2.26506	unchange
239691	-0.00780333	0.239211	0.621219	unchange
29849	NA	NA	NA	unchange
19165	0.00447908	0.25766	0.588953	unchange
14419	-1.52956	0.000131428	3.88131	down
71367	-1.56433	0.101762	0.992413	unchange
12028	0.337832	1.22e-27	26.9136	unchange
15972	NA	NA	NA	unchange
239420	NA	NA	NA	unchange
72123	0.263387	3.13e-09	8.50446	unchange
216616	-0.321527	4.93e-27	26.3072	unchange
384198	0.827745	4.19e-41	40.3778	unchange
210009	-0.295598	0.000537556	3.26958	unchange
434223	-1.71685	1.27e-225	224.896	down
57753	-0.605596	8.23e-12	11.0846	unchange
20983	4.02064	0.00243639	2.61325	unchange
258518	NA	NA	NA	unchange
13661	-0.283843	5.24e-06	5.28067	unchange
269682	-0.109776	0.0039145	2.40732	unchange
22355	0.0599631	0.102056	0.991161	unchange
BGI_novel_G000004	2.16883	0.00127831	2.89337	unchange
20716	1.41178	0	Inf	up
100041194	0.34919	2.49e-15	14.6038	unchange
320802	-0.391645	5.75e-09	8.24033	unchange
71131	-0.225314	0.022557	1.64672	unchange
70503	0.35624	7.33e-07	6.1349	unchange
BGI_novel_G000932	-0.705545	0.139362	0.855857	unchange
214951	-0.132262	0.0508187	1.29398	unchange
66129	-0.210071	0.00221901	2.65384	unchange
73191	4.6056	0.000216601	3.66434	up
76293	-0.671807	0	Inf	unchange
195646	NA	NA	NA	unchange
16527	0.409116	1.15e-15	14.9393	unchange
12262	-1.25666	1.34e-160	159.873	down
319185	NA	NA	NA	unchange
22227	8.14476	2.19e-59	58.6596	up
19252	0.066371	3.53e-12	11.4522	unchange
320022	-1.7449	0.00414385	2.3826	unchange
68001	0.495331	2.54e-31	30.5952	unchange
208151	-0.564326	0.164395	0.784112	unchange
666331	NA	NA	NA	unchange
74012	-0.433107	5.01e-12	11.3002	unchange
108089	-0.967009	2.89e-279	278.539	unchange
272009	-2.43879	0.00423326	2.37332	unchange
258257	NA	NA	NA	unchange
50875	-0.0775777	0.000329848	3.48169	unchange
16716	-1.16103	1.82e-30	29.7399	down
108168569	NA	NA	NA	unchange
66962	0.234577	0.00257669	2.58894	unchange
58520	-0.339518	3.88e-07	6.41117	unchange
546912	NA	NA	NA	unchange
100042939	NA	NA	NA	unchange
BGI_novel_G000577	4.14231	0.000160642	3.79414	up
100504429	NA	NA	NA	unchange
100040276	NA	NA	NA	unchange
100504491	0.73768	8.53e-21	20.0691	unchange
317652	NA	NA	NA	unchange
98682	0.0977363	0.00414813	2.38215	unchange
BGI_novel_G000930	-2.72864	2.09e-09	8.67985	down
217138	0.528875	7.15e-49	48.1457	unchange
246228	-0.401728	1.72e-06	5.76447	unchange
12565	1.6056	0.0982937	1.00747	unchange
320997	0.271445	0.00119199	2.92373	unchange
433294	NA	NA	NA	unchange
224860	-1.35515	3.94e-102	101.405	down
619329	-0.580267	3.36e-08	7.47366	unchange
258730	NA	NA	NA	unchange
67704	-0.00369058	0.250889	0.600518	unchange
14065	-0.979363	0.00236899	2.62544	unchange
394430	NA	NA	NA	unchange
232174	1.39059	1.8e-296	295.745	up
13196	-0.130711	3.3e-05	4.48149	unchange
70350	0.686645	1.5e-42	41.8239	unchange
268752	-0.501855	1.8e-25	24.7447	unchange
213011	-0.259471	0.103158	0.986497	unchange
217666	0.217104	0.0130974	1.88282	unchange
74129	NA	NA	NA	unchange
230597	-0.00813168	0.245411	0.610106	unchange
434341	-2.69074	0	Inf	down
12961	NA	NA	NA	unchange
320091	-0.82736	0.0964937	1.0155	unchange
330188	0.146168	0.229192	0.6398	unchange
102657	0.034921	0.229124	0.639929	unchange
241732	-0.261062	0.00688538	2.16207	unchange
68612	-1.66339	7.93e-37	36.1007	down
13589	-0.0766971	0.00146096	2.83536	unchange
228026	-0.37109	3.12e-12	11.5058	unchange
381974	NA	NA	NA	unchange
100042267	NA	NA	NA	unchange
56774	0.344315	5.71e-12	11.2434	unchange
211151	-0.326014	1.89e-07	6.72354	unchange
212085	NA	NA	NA	unchange
BGI_novel_G000856	0.169253	0.114458	0.941352	unchange
114128	0.196238	5.67e-06	5.24642	unchange
320027	0.63069	0.0478573	1.32005	unchange
BGI_novel_G000588	0.00125775	0.269909	0.568783	unchange
258835	NA	NA	NA	unchange
71373	-0.227291	0.0848953	1.07112	unchange
319262	-0.31912	6e-05	4.22185	unchange
66404	-0.0177776	0.16797	0.774768	unchange
74018	-0.0959057	0.0563992	1.24873	unchange
56274	-0.194399	0.000941419	3.02622	unchange
269966	0.0813089	0.0100943	1.99592	unchange
75799	0.557665	0.0129591	1.88742	unchange
100038657	NA	NA	NA	unchange
26367	NA	NA	NA	unchange
238333	-0.123753	0.224045	0.649665	unchange
140497	-1.44563	1.09e-110	109.963	down
23983	-0.0124828	0.153805	0.813028	unchange
100502950	0.628319	0.0422452	1.37422	unchange
620736	NA	NA	NA	unchange
217154	-2.26078	7.66e-40	39.1158	down
67636	0.0556328	0.147217	0.832042	unchange
258491	NA	NA	NA	unchange
75219	0.42905	2.2e-14	13.6576	unchange
320181	-0.476863	0.00249094	2.60364	unchange
66496	-0.0190232	0.194176	0.711804	unchange
11754	0.0650309	0.181066	0.742164	unchange
208117	0.447304	1.25e-12	11.9031	unchange
258828	NA	NA	NA	unchange
67366	NA	NA	NA	unchange
66044	-0.236417	0.00187153	2.7278	unchange
665687	NA	NA	NA	unchange
68259	-0.0168019	0.225045	0.64773	unchange
380629	0.293118	6.18e-20	19.209	unchange
17022	-2.76926	1.87e-101	100.728	down
238726	0.58923	7.02e-09	8.15366	unchange
100041062	NA	NA	NA	unchange
64379	NA	NA	NA	unchange
75785	0.337446	5.59e-37	36.2526	unchange
232431	0.839076	0	Inf	unchange
13603	0.168735	0.144482	0.840187	unchange
171205	NA	NA	NA	unchange
67690	NA	NA	NA	unchange
104099	0.23867	1.89e-09	8.72354	unchange
58212	0.383207	0.178392	0.748625	unchange
242851	NA	NA	NA	unchange
627626	1.02064	0.166972	0.777357	unchange
80883	-2.78672	6.64e-05	4.17783	down
224648	0.0309789	0.213229	0.671154	unchange
12983	-0.67219	7.15e-75	74.1457	unchange
11500	-0.853832	0.0785094	1.10508	unchange
57248	-1.54492	2.31e-68	67.6364	down
435815	NA	NA	NA	unchange
238405	-0.46479	0.173987	0.759483	unchange
227615	0.716303	2.01e-29	28.6968	unchange
233164	NA	NA	NA	unchange
73032	-1.30129	0.0854723	1.06817	unchange
103284	0.296215	2.78e-07	6.55596	unchange
19227	0.526822	0.00805741	2.0938	unchange
224703	0.0102409	0.223856	0.650031	unchange
546729	NA	NA	NA	unchange
321019	-1.98971	3.33e-59	58.4776	down
243983	-0.378971	3.76e-06	5.42481	unchange
78655	-0.113199	0.00050459	3.29706	unchange
19683	2.34256	0.0319704	1.49525	unchange
72999	0.261705	7.98e-09	8.098	unchange
12334	0.224609	6.35e-33	32.1972	unchange
78267	-0.264738	7.4e-12	11.1308	unchange
51813	0.0701387	0.0923101	1.03475	unchange
27403	-0.161483	4.6e-08	7.33724	unchange
329557	NA	NA	NA	unchange
74359	0.122589	0.108991	0.962609	unchange
74256	-0.439387	2.26e-24	23.6459	unchange
252875	0.0411009	0.177445	0.750937	unchange
78593	1.13611	0.000472601	3.32551	up
56360	-0.199274	3.19e-05	4.49621	unchange
224697	-0.218058	8.36e-24	23.0778	unchange
241118	0.0206367	0.269909	0.568783	unchange
100042424	-1.82354	0.0707845	1.15006	unchange
18595	0.342089	8.3e-97	96.0809	unchange
257885	NA	NA	NA	unchange
100135657	NA	NA	NA	unchange
70747	0.295587	2.86e-29	28.5436	unchange
70527	-0.0210046	0.216555	0.664433	unchange
11615	-0.966915	0.108701	0.963765	unchange
258502	NA	NA	NA	unchange
239611	0.68115	0.0148221	1.82909	unchange
235431	0.295694	8.53e-15	14.0691	unchange
100503353	0.0939513	0.170983	0.767046	unchange
69129	0.482439	3.19e-07	6.49621	unchange
217698	NA	NA	NA	unchange
414872	0.288212	9.13e-13	12.0395	unchange
BGI_novel_G000709	NA	NA	NA	unchange
67197	0.113823	0.00218333	2.66088	unchange
57426	NA	NA	NA	unchange
216527	-0.538389	1.3e-34	33.8861	unchange
BGI_novel_G000306	NA	NA	NA	unchange
67367	0.0345131	0.106339	0.973307	unchange
236781	NA	NA	NA	unchange
108161	0.605599	0.189737	0.721847	unchange
227746	0.0483575	0.171674	0.765296	unchange
320460	NA	NA	NA	unchange
56710	-0.846913	0.000145315	3.83769	unchange
27398	0.0744277	0.0430082	1.36645	unchange
227059	-0.441964	1.43e-13	12.8447	unchange
74490	-0.926713	6.45e-20	19.1904	unchange
18577	0.358332	3e-09	8.52288	unchange
100043332	0.340687	2.8e-06	5.55284	unchange
29861	1.1099	4.16e-06	5.38091	up
14758	-0.0419886	0.0977775	1.00976	unchange
228875	-0.509406	1.29e-24	23.8894	unchange
11964	0.129674	1.24e-05	4.90658	unchange
224105	-0.328488	1.94e-29	28.7122	unchange
382073	-0.134051	0.0151532	1.8195	unchange
384059	-1.92047	1.54e-20	19.8125	down
BGI_novel_G000801	-5.30258	2.08e-146	145.682	down
258705	NA	NA	NA	unchange
239760	NA	NA	NA	unchange
67991	-0.122059	0.00534671	2.27191	unchange
627132	NA	NA	NA	unchange
259107	NA	NA	NA	unchange
319670	0.390497	0.000565993	3.24719	unchange
239647	-0.358814	1.03e-08	7.98716	unchange
20890	3.6056	0.00837501	2.07701	unchange
258474	NA	NA	NA	unchange
30841	-0.149434	0.00529455	2.27617	unchange
623186	NA	NA	NA	unchange
68026	-2.99372	5.11e-68	67.2916	down
258163	NA	NA	NA	unchange
18185	NA	NA	NA	unchange
319239	NA	NA	NA	unchange
100042295	-0.849672	0.00242904	2.61456	unchange
212937	-1.43841	1.58e-123	122.801	down
56367	-0.0429189	0.137811	0.860715	unchange
320795	-0.119756	7.65e-06	5.11634	unchange
75657	NA	NA	NA	unchange
BGI_novel_G000226	-0.542574	6.83e-16	15.1656	unchange
16834	0.0405024	0.111243	0.953726	unchange
21402	-0.00439441	0.239499	0.620695	unchange
654818	0.698709	0.123404	0.908672	unchange
383348	NA	NA	NA	unchange
58237	-0.42994	4.34e-11	10.3625	unchange
72821	-1.93045	1.92e-07	6.7167	down
279653	-0.737809	3.91e-06	5.40782	unchange
632534	NA	NA	NA	unchange
320534	0.25394	3.12e-06	5.50585	unchange
BGI_novel_G000609	0.161024	0.00111287	2.95356	unchange
67466	0.0356078	0.155495	0.808285	unchange
22409	-5.94515	8.22e-31	30.0851	down
18362	NA	NA	NA	unchange
626970	NA	NA	NA	unchange
66482	0.0172205	0.203044	0.69241	unchange
67706	-0.263534	0.000190826	3.71936	unchange
242711	NA	NA	NA	unchange
541463	NA	NA	NA	unchange
BGI_novel_G000387	NA	NA	NA	unchange
171580	-0.462583	8.45e-29	28.0731	unchange
54194	0.257847	1.29e-08	7.88941	unchange
380855	-0.730135	4.13e-07	6.38405	unchange
503610	0.0909175	0.000177065	3.75187	unchange
216131	0.266073	1.38e-14	13.8601	unchange
100043033	NA	NA	NA	unchange
109731	-0.037523	0.152801	0.815874	unchange
71941	-0.372327	2.14e-11	10.6696	unchange
17219	-0.591409	7.04e-26	25.1524	unchange
107868	NA	NA	NA	unchange
69126	-0.239443	0.000128823	3.89001	unchange
93725	NA	NA	NA	unchange
226041	-0.571958	1.01e-38	37.9957	unchange
100043811	NA	NA	NA	unchange
69481	-0.979363	0.131623	0.880669	unchange
BGI_novel_G000855	-0.141116	0.0406053	1.39142	unchange
230612	-3.40339	2.37e-31	30.6253	down
20196	-0.00549628	0.250529	0.601142	unchange
66113	NA	NA	NA	unchange
19328	0.333844	7.66e-38	37.1158	unchange
18348	1.82799	0.00610254	2.21449	unchange
18007	0.246932	4.67e-10	9.33068	unchange
69623	-0.358907	0.0420918	1.3758	unchange
110789	-0.131366	0.161868	0.79084	unchange
107885	-0.205105	0.0238176	1.6231	unchange
387334	NA	NA	NA	unchange
78767	0.101937	0.197442	0.70456	unchange
12229	-1.44361	1.38e-55	54.8601	down
77305	-0.258856	1.84e-14	13.7352	unchange
232035	0.494031	3.68e-08	7.43415	unchange
18491	0.0468683	0.229505	0.639208	unchange
434204	0.194314	5.51e-06	5.25885	unchange
209232	-8.00173	1.9e-55	54.7212	down
76974	0.902317	4.93e-09	8.30715	unchange
209239	0.440351	0.0164899	1.78278	unchange
22289	0.249359	1.31e-06	5.88273	unchange
252910	NA	NA	NA	unchange
246229	0.0293892	0.215428	0.666697	unchange
11595	4.82799	6.62e-05	4.17914	up
74188	NA	NA	NA	unchange
622307	NA	NA	NA	unchange
320974	-0.383156	8.38e-09	8.07676	unchange
67238	-0.125046	0.00653416	2.18481	unchange
546944	NA	NA	NA	unchange
67207	-0.030108	0.218271	0.661004	unchange
13383	0.125074	8.71e-05	4.05998	unchange
16623	NA	NA	NA	unchange
101502	-0.0854534	0.024676	1.60773	unchange
751864	-1.52474	4.38e-50	49.3585	down
83946	-0.0509447	0.0710487	1.14844	unchange
71684	-0.188168	0.000612312	3.21303	unchange
56043	-0.441929	1.05e-06	5.97881	unchange
69852	0.909715	1.3e-32	31.8861	unchange
17350	-0.417428	4.03e-08	7.39469	unchange
67020	-0.782889	1.31e-18	17.8827	unchange
27410	0.435046	7.25e-119	118.14	unchange
74035	-0.198824	0.000350699	3.45507	unchange
19702	NA	NA	NA	unchange
BGI_novel_G000581	-0.0979429	0.212754	0.672122	unchange
76399	NA	NA	NA	unchange
13038	0.625052	6.74e-24	23.1713	unchange
258523	NA	NA	NA	unchange
19065	-0.564326	0.195259	0.70939	unchange
107939	0.499634	9.69e-40	39.0137	unchange
BGI_novel_G000623	-4.54983	0.000260565	3.58408	down
56809	-0.0380408	0.166281	0.779157	unchange
243862	1.6056	0.0982937	1.00747	unchange
66104	1.46584	0.0616562	1.21002	unchange
12821	-2.71248	4.85e-224	223.314	down
77569	-0.1837	2.29e-46	45.6402	unchange
97484	-0.0822561	0.0411035	1.38612	unchange
72361	-1.11687	3.32e-67	66.4789	down
100039010	NA	NA	NA	unchange
66972	0.416658	3.99e-21	20.399	unchange
70439	-0.00917705	0.224401	0.648975	unchange
71903	-5.95443	4.39e-47	46.3575	down
15242	0.0180232	0.220162	0.657258	unchange
67534	0.235016	5.38e-09	8.26922	unchange
102641068	0.506064	0.0614473	1.2115	unchange
258153	NA	NA	NA	unchange
13593	-3.91796	4.07e-11	10.3904	down
20022	0.165861	0.00215206	2.66715	unchange
56187	-0.153596	0.00148533	2.82818	unchange
216976	-4.56433	0.000242578	3.61515	down
12909	-0.257988	5.64e-05	4.24872	unchange
20661	0.237582	1.38e-32	31.8601	unchange
208748	0.617814	1.18e-48	47.9281	unchange
78923	-0.10962	0.163171	0.787356	unchange
17140	NA	NA	NA	unchange
69277	-0.448849	0.123513	0.908288	unchange
57258	0.0958194	0.0384308	1.41532	unchange
30056	-0.203487	0.0194584	1.71089	unchange
194433	NA	NA	NA	unchange
17684	-0.470709	1.87e-35	34.7282	unchange
11552	0.283671	0.214462	0.66865	unchange
226169	-0.490239	3.13e-19	18.5045	unchange
75272	NA	NA	NA	unchange
241289	-0.219068	0.00870535	2.06021	unchange
22248	-0.592635	4.97e-23	22.3036	unchange
102638774	NA	NA	NA	unchange
242603	NA	NA	NA	unchange
75772	0.17264	0.206642	0.684782	unchange
16149	-1.69719	0	Inf	down
66755	0.605599	0.189737	0.721847	unchange
67914	-0.0794896	0.039898	1.39905	unchange
20163	-0.164984	6.84e-07	6.16494	unchange
70604	-0.051479	0.0794328	1.1	unchange
99662	-0.979363	0.0846108	1.07257	unchange
BGI_novel_G001005	1.6104	0.0979127	1.00916	unchange
84505	-0.214958	2.23e-06	5.6517	unchange
76668	0.396605	0.000400383	3.39752	unchange
13641	0.0312454	0.0472389	1.3257	unchange
229877	-0.404815	1.39e-24	23.857	unchange
109697	NA	NA	NA	unchange
66787	-0.396039	6e-08	7.22185	unchange
63955	-0.0479205	0.149738	0.824668	unchange
68051	-0.31874	1.41e-10	9.85078	unchange
18609	NA	NA	NA	unchange
76375	-0.774044	8.54e-12	11.0685	unchange
626316	-1.55474	0.0306111	1.51412	unchange
380997	NA	NA	NA	unchange
258759	NA	NA	NA	unchange
268949	0.817103	0.0176867	1.75235	unchange
218544	0.507954	3.76e-08	7.42481	unchange
494124	NA	NA	NA	unchange
76088	-0.51673	7.26e-50	49.1391	unchange
67956	0.0729429	0.0163877	1.78548	unchange
258351	NA	NA	NA	unchange
27219	0.827992	0.11248	0.948925	unchange
110891	-0.375292	0.0487281	1.31222	unchange
271711	0.283671	0.214462	0.66865	unchange
109637	0.691069	0.000670139	3.17384	unchange
63873	0.00976211	0.249274	0.603323	unchange
231151	0.683324	8.94e-46	45.0487	unchange
11475	-0.0356713	0.0258534	1.58748	unchange
19354	-1.2099	0	Inf	down
404323	NA	NA	NA	unchange
100503240	NA	NA	NA	unchange
381921	-0.0168103	0.115393	0.93782	unchange
102637806	-0.704014	0.0890311	1.05046	unchange
16772	-0.979363	3.23e-15	14.4908	unchange
BGI_novel_G000380	3.67828	0.00689723	2.16133	unchange
386611	NA	NA	NA	unchange
333315	NA	NA	NA	unchange
69104	0.309856	1.86e-06	5.73049	unchange
259056	NA	NA	NA	unchange
30945	0.552441	7.46e-61	60.1273	unchange
226421	-0.566126	1.2e-12	11.9208	unchange
75612	0.367979	9.77e-81	80.0101	unchange
231858	-0.0289471	0.207021	0.683986	unchange
328401	NA	NA	NA	unchange
328019	NA	NA	NA	unchange
319455	-1.56433	0.101762	0.992413	unchange
258645	NA	NA	NA	unchange
68566	NA	NA	NA	unchange
74407	0.854985	1.07e-31	30.9706	unchange
18761	-1.2978	2.19e-70	69.6596	down
108168466	NA	NA	NA	unchange
226182	0.0526584	0.180057	0.74459	unchange
18994	NA	NA	NA	unchange
16561	-0.174291	2.44e-05	4.61261	unchange
26920	0.190123	1.51e-07	6.82102	unchange
22364	1.00678	3.34e-52	51.4763	up
67507	NA	NA	NA	unchange
56524	0.0556979	0.135633	0.867635	unchange
67223	-0.438456	2.97e-06	5.52724	unchange
234839	0.0251615	0.082889	1.0815	unchange
76390	NA	NA	NA	unchange
14359	-0.374315	2.13e-29	28.6716	unchange
258605	NA	NA	NA	unchange
218490	-0.109561	6.43e-10	9.19179	unchange
BGI_novel_G000450	NA	NA	NA	unchange
258739	NA	NA	NA	unchange
22145	-0.756178	5.05e-112	111.297	unchange
66890	-0.131403	2.95e-09	8.53018	unchange
140482	0.14287	0.00193172	2.71406	unchange
BGI_novel_G000236	1.0554	0.0409643	1.38759	unchange
22115	NA	NA	NA	unchange
BGI_novel_G000014	7.63564	5.63e-23	22.2495	up
68106	-0.442051	3.69e-10	9.43297	unchange
18483	-0.115406	0.00239249	2.62115	unchange
380916	-0.227444	1.48e-07	6.82974	unchange
78100	0.0106338	0.235653	0.627727	unchange
668758	NA	NA	NA	unchange
17535	-0.206977	0.00450461	2.34634	unchange
109900	0.251851	6.02e-05	4.2204	unchange
286940	-0.40974	1.66e-47	46.7799	unchange
56844	0.128174	0.00284925	2.54527	unchange
225638	-1.25022	1.55e-07	6.80967	down
171286	-0.242398	0.162705	0.7886	unchange
13522	0.211573	0.000778631	3.10867	unchange
434760	NA	NA	NA	unchange
230577	-0.182526	0.0636909	1.19592	unchange
384806	NA	NA	NA	unchange
338363	-0.150339	0.0421807	1.37489	unchange
100041224	NA	NA	NA	unchange
245525	NA	NA	NA	unchange
54131	-0.17866	2.26e-08	7.64589	unchange
18782	-2.74186	1.59e-44	43.7986	down
69940	-0.284246	6.45e-09	8.19044	unchange
22367	-0.693019	4.35e-30	29.3615	unchange
76571	0.688061	0.00025219	3.59827	unchange
66993	-1.54303	1.58e-176	175.801	down
23825	-0.330443	2.2e-16	15.6576	unchange
72074	NA	NA	NA	unchange
245583	NA	NA	NA	unchange
109658	0.149585	3.15e-07	6.50169	unchange
258686	NA	NA	NA	unchange
258812	NA	NA	NA	unchange
76479	0.0847671	0.0215969	1.66561	unchange
108167333	NA	NA	NA	unchange
18343	NA	NA	NA	unchange
56351	0.0168783	0.154654	0.81064	unchange
70024	0.359947	0.0127386	1.89488	unchange
67863	-0.362874	1.86e-24	23.7305	unchange
229363	0.0610888	0.0731993	1.13549	unchange
103841	-0.194664	5.14e-07	6.28904	unchange
100041179	NA	NA	NA	unchange
67936	-0.23875	0.00226196	2.64551	unchange
76041	-0.0573486	0.166655	0.778181	unchange
110213	0.281524	2.97e-188	187.527	unchange
70152	0.37931	4.59e-231	230.338	unchange
80749	0.0570091	0.195616	0.708595	unchange
BGI_novel_G000207	NA	NA	NA	unchange
381438	0.377475	0.0421231	1.37548	unchange
19045	-0.141804	2.92e-12	11.5346	unchange
234069	0.31132	4.7e-11	10.3279	unchange
277010	0.177616	4.39e-15	14.3575	unchange
100043809	NA	NA	NA	unchange
22376	-1.21665	1.82e-71	70.7399	down
56727	NA	NA	NA	unchange
68737	-0.0464774	0.197183	0.705131	unchange
277744	1.02064	0.166972	0.777357	unchange
56190	-1.06293	2.27e-76	75.644	down
100041488	NA	NA	NA	unchange
26432	-0.320206	4.17e-11	10.3799	unchange
21771	0.0916175	0.0669408	1.17431	unchange
673094	-0.163104	5.88e-53	52.2306	unchange
74776	0.0463636	0.142509	0.846158	unchange
71030	-0.589417	0.0565094	1.24788	unchange
56516	0.116822	4.71e-05	4.32698	unchange
226251	0.0210926	0.101986	0.991458	unchange
71481	-1.1958	4.08e-37	36.3893	down
14613	-1.19119	5.73e-81	80.2418	down
77371	-0.313472	2.55e-06	5.59346	unchange
59014	0.346229	2.27e-14	13.644	unchange
50926	0.211966	1.08e-24	23.9666	unchange
12371	-0.211616	0.000373763	3.4274	unchange
100043645	NA	NA	NA	unchange
66821	-0.679803	1.41e-09	8.85078	unchange
77505	-0.00546297	0.263366	0.57944	unchange
668310	-1.36639	0.00103502	2.98505	unchange
666528	-1.14929	0.0584142	1.23348	unchange
68126	-0.118191	0.100045	0.999802	unchange
239743	-0.0543805	0.125014	0.903041	unchange
BGI_novel_G000659	0.129377	0.00299333	2.52385	unchange
18008	-0.0211212	0.107454	0.968779	unchange
668742	NA	NA	NA	unchange
56464	0.501283	9.58e-20	19.0186	unchange
107895	0.2776	4.89e-09	8.31069	unchange
230234	-0.546235	8.1e-10	9.09151	unchange
13858	-0.131366	5.26e-06	5.27901	unchange
109359	0.0267591	0.177824	0.75001	unchange
76758	NA	NA	NA	unchange
194856	NA	NA	NA	unchange
114141	NA	NA	NA	unchange
101533	-8.29225	1.25e-33	32.9031	down
235040	-0.157067	0.000385159	3.41436	unchange
319800	NA	NA	NA	unchange
24102	-5.0049	8.47e-54	53.0721	down
16523	0.19786	0.0114383	1.94164	unchange
626708	NA	NA	NA	unchange
114712	NA	NA	NA	unchange
67763	0.172306	2.18e-06	5.66154	unchange
12862	-0.28983	7.25e-09	8.13966	unchange
66180	0.0632211	0.0813419	1.08969	unchange
12591	NA	NA	NA	unchange
56790	-0.321011	3.02e-15	14.52	unchange
259095	NA	NA	NA	unchange
12387	0.131393	1.02e-30	29.9914	unchange
BGI_novel_G000687	-0.398636	2.54e-133	132.595	unchange
69579	-0.36008	0.0020009	2.69878	unchange
110794	-1.8461	1.76e-07	6.75449	down
108168665	NA	NA	NA	unchange
68475	-0.133913	0.00487086	2.31239	unchange
268515	0.579597	7.63e-30	29.1175	unchange
60599	0.77556	8.43e-245	244.074	unchange
12799	-0.37956	7.91e-24	23.1018	unchange
18193	0.067715	0.00491534	2.30845	unchange
100125586	-1.02331	0.16748	0.776038	unchange
14583	-0.109022	0.00165637	2.78084	unchange
20317	-0.146932	0.0111676	1.95204	unchange
15505	-0.858314	4.09e-181	180.388	unchange
BGI_novel_G000876	-3.3486	2.39e-07	6.6216	down
67978	0.545512	1.4e-18	17.8539	unchange
BGI_novel_G000321	NA	NA	NA	unchange
20856	-0.821101	2.55e-05	4.59346	unchange
234673	-1.08045	3.08e-07	6.51145	down
282619	-1.94593	0	Inf	down
15407	NA	NA	NA	unchange
23948	0.859943	2.96e-11	10.5287	unchange
12380	-0.0445314	0.0253136	1.59665	unchange
66627	0.516149	3.6e-20	19.4437	unchange
15161	0.0376421	0.0625474	1.20379	unchange
16796	-0.0519797	0.00229763	2.63872	unchange
14294	NA	NA	NA	unchange
232164	0.487656	8.16e-27	26.0883	unchange
268807	-0.232213	0.0147285	1.83184	unchange
382231	-0.979363	0.131623	0.880669	unchange
574418	1.25682	2.19e-25	24.6596	up
75811	NA	NA	NA	unchange
215900	-3.43879	5.33e-65	64.2733	down
75619	-0.795184	2.16e-13	12.6655	unchange
81845	0.472461	6.91e-15	14.1605	unchange
20766	-9.59453	0	Inf	down
64424	-0.761627	6.46e-11	10.1898	unchange
213439	-2.21525	8.51e-23	22.0701	down
50887	0.267303	4.56e-08	7.34104	unchange
17920	-0.0236438	0.145362	0.83755	unchange
105244831	NA	NA	NA	unchange
100039446	3.34256	0.0156478	1.80555	unchange
258282	NA	NA	NA	unchange
258242	NA	NA	NA	unchange
381668	0.42353	3.85e-40	39.4145	unchange
BGI_novel_G000408	-3.82616	0.00133127	2.87573	unchange
17069	-0.209711	9.08e-144	143.042	unchange
104418	-0.0730657	0.00074487	3.12792	unchange
231532	0.327358	4.1e-08	7.38722	unchange
11848	-0.0809067	4.97e-09	8.30364	unchange
nucleoside binding;GO:0001882//nucleoside binding;GO:0032550//purine ribonucleoside binding;GO:0016787//hydrolase activity;	NA	NA	NA	unchange
78240	NA	NA	NA	unchange
59092	0.020328	0.197654	0.704094	unchange
76872	-0.577463	0.0156972	1.80418	unchange
15199	-0.345384	5.74e-05	4.24109	unchange
654470	0.381596	1.83e-13	12.7375	unchange
19663	0.171605	1.21e-11	10.9172	unchange
67383	-0.903379	9.99e-67	66.0004	unchange
78560	-0.0598779	0.04349	1.36161	unchange
100043125	-1.87631	5.91e-95	94.2284	down
74470	0.122516	0.174098	0.759206	unchange
114873	1.90328	1.63e-07	6.78781	up
22390	0.388732	6.21e-08	7.20691	unchange
258350	NA	NA	NA	unchange
20290	NA	NA	NA	unchange
22759	-0.331384	0.00553962	2.25652	unchange
30937	0.683753	1.58e-32	31.8013	unchange
104318	0.313235	5.43e-47	46.2652	unchange
22003	-1.10928	0	Inf	down
17868	3.31953	1.56e-183	182.807	up
100502698	-0.202564	5.14e-07	6.28904	unchange
58172	0.299059	1.21e-14	13.9172	unchange
94217	2.02064	0.0564308	1.24848	unchange
18038	0.402825	6.63e-12	11.1785	unchange
66308	-0.531137	7.52e-11	10.1238	unchange
66912	-0.525306	1.46e-18	17.8356	unchange
BGI_novel_G000761	-5.42415	1.1e-92	91.9586	down
67555	NA	NA	NA	unchange
73010	NA	NA	NA	unchange
104303	0.136417	0.000763019	3.11746	unchange
BGI_novel_G000026	0.391135	0.0886867	1.05214	unchange
67784	-0.670975	2.4e-140	139.62	unchange
98685	-0.613808	1.96e-30	29.7077	unchange
66887	-0.0638007	0.0335795	1.47393	unchange
384534	NA	NA	NA	unchange
22184	0.0501079	0.104715	0.97999	unchange
243616	NA	NA	NA	unchange
74918	0.719136	4.38e-35	34.3585	unchange
66442	-0.553355	0.00227668	2.6427	unchange
73412	NA	NA	NA	unchange
238673	-0.0422658	0.160449	0.794662	unchange
18552	0.237242	2.62e-05	4.5817	unchange
100039815	-0.254632	0.18096	0.742418	unchange
56294	0.00926469	0.234003	0.630779	unchange
106344	-0.765529	1.08e-07	6.96658	unchange
434179	-0.991642	3.11e-10	9.50724	unchange
102633888	NA	NA	NA	unchange
338370	0.561205	0.0102933	1.98744	unchange
21899	-0.209757	0.0355677	1.44894	unchange
17237	0.162848	7.23e-09	8.14086	unchange
74666	0.0206367	0.262653	0.580618	unchange
BGI_novel_G000016	3.45621	0.000209058	3.67973	up
30955	-1.27136	1.08e-60	59.9666	down
381801	0.625825	2.18e-50	49.6615	unchange
67712	-0.0134279	0.198374	0.702515	unchange
100737	0.165947	0.00712324	2.14732	unchange
57875	-0.430574	0.000154454	3.8112	unchange
12557	-2.09484	5.46e-06	5.26281	down
12560	-0.047002	0.225965	0.645959	unchange
258630	NA	NA	NA	unchange
16005	0.392606	0.0780447	1.10766	unchange
56529	0.0163127	0.203331	0.691796	unchange
22127	-1.08638	0.0526296	1.27877	unchange
109075	0.130012	0.0117745	1.92906	unchange
100862126	NA	NA	NA	unchange
53897	0.379323	7.53e-05	4.12321	unchange
216197	-0.50877	2.8e-42	41.5528	unchange
15559	-0.661623	0.00706263	2.15103	unchange
241915	0.172981	1.4e-06	5.85387	unchange
67582	-0.395607	0.000167787	3.77524	unchange
106957	-0.237296	2.55e-07	6.59346	unchange
171185	NA	NA	NA	unchange
13488	NA	NA	NA	unchange
22697	-0.119511	0.0275959	1.55915	unchange
12468	-0.168958	4.88e-14	13.3116	unchange
73162	0.522899	5.33e-38	37.2733	unchange
68346	0.0129218	0.251598	0.599293	unchange
328699	NA	NA	NA	unchange
258268	NA	NA	NA	unchange
13505	-9.63757	1.99e-70	69.7011	down
224111	0.445406	1.89e-30	29.7235	unchange
103213	0.039602	0.160749	0.793852	unchange
26380	0.120172	0.232509	0.633561	unchange
69717	0.365772	0.0826604	1.0827	unchange
102635216	NA	NA	NA	unchange
14073	-0.0132717	0.223927	0.649893	unchange
67621	-0.481864	0.000967581	3.01431	unchange
211961	-0.149288	0.234622	0.629631	unchange
12572	-0.286	3.63e-07	6.44009	unchange
223927	NA	NA	NA	unchange
71889	0.718845	1.8e-107	106.745	unchange
19660	-3.54542	9.05e-74	73.0434	down
67665	-0.0233769	0.163251	0.787145	unchange
76282	0.131714	0.0102142	1.9908	unchange
BGI_novel_G000418	NA	NA	NA	unchange
15356	0.0511597	0.0512332	1.29045	unchange
79456	0.240482	0.0651297	1.18622	unchange
76897	2.34256	0.0319704	1.49525	unchange
11692	-0.213192	0.00211912	2.67384	unchange
100040894	NA	NA	NA	unchange
68188	0.0712928	0.00554029	2.25647	unchange
76947	-0.149288	0.0838591	1.07645	unchange
245671	-0.617689	0.000154191	3.81194	unchange
67344	0.0206367	0.269905	0.568789	unchange
52120	4.38e-05	0.27162	0.566038	unchange
BGI_novel_G000811	-3.33832	0.0152883	1.81564	unchange
328795	-3.04975	8.52e-37	36.0696	down
258955	NA	NA	NA	unchange
75668	0.653694	5.77e-05	4.23882	unchange
72401	0.777231	1.11e-10	9.95468	unchange
242553	-0.42365	5.71e-14	13.2434	unchange
71957	-0.309657	8.52e-10	9.06956	unchange
217116	0.0206367	0.269258	0.569832	unchange
258726	NA	NA	NA	unchange
11836	-0.200356	2.28e-10	9.64207	unchange
109676	-1.28291	2.3e-12	11.6383	down
100862088	NA	NA	NA	unchange
67118	-0.19091	7.55e-05	4.12205	unchange
72640	-0.979363	3.13e-06	5.50446	unchange
BGI_novel_G000166	NA	NA	NA	unchange
244579	0.321861	0.000606736	3.217	unchange
105663	0.0188163	0.226113	0.645675	unchange
22153	-0.45252	5.86e-13	12.2321	unchange
11699	-0.716329	0.10617	0.973999	unchange
66397	0.0543158	0.0561066	1.25099	unchange
230761	0.260574	3.12e-08	7.50585	unchange
258587	NA	NA	NA	unchange
BGI_novel_G000063	6.58257	1.08e-12	11.9666	up
208634	-4.30129	0.000796656	3.09873	down
17841	NA	NA	NA	unchange
260302	-0.24155	1.09e-08	7.96257	unchange
71766	0.120441	0.000333909	3.47637	unchange
73419	-0.137995	0.0489628	1.31013	unchange
272322	-0.509878	0.0120133	1.92034	unchange
22756	-0.26452	0.0346799	1.45992	unchange
78825	0.0619546	0.103158	0.986497	unchange
108657	-0.011929	0.189871	0.721542	unchange
56299	0.0523279	0.214409	0.668757	unchange
67122	-0.343811	1.27e-16	15.8962	unchange
14158	-0.0718592	0.0758336	1.12014	unchange
233186	-0.16081	0.132626	0.87737	unchange
16399	-0.35066	1.57e-14	13.8041	unchange
545938	-0.830523	2.32e-07	6.63451	unchange
12294	-0.310569	0.117854	0.928657	unchange
100042025	0.371176	0.0541936	1.26605	unchange
235379	1.6056	0.0506656	1.29529	unchange
100040458	NA	NA	NA	unchange
71746	0.379632	5.65e-09	8.24795	unchange
20607	1.21328	0.0205013	1.68822	unchange
16872	NA	NA	NA	unchange
214444	-0.496798	3.04e-10	9.51713	unchange
18441	-0.301291	0.00307832	2.51169	unchange
67886	0.0969665	0.00462364	2.33502	unchange
13590	-0.152512	0.111481	0.952799	unchange
16637	-3.30129	2.74e-05	4.56225	down
76219	1.32471	0.0106497	1.97266	unchange
259300	-0.238814	1.78e-39	38.7496	unchange
16939	-9.39376	0	Inf	down
67025	-0.30743	1.63e-118	117.788	unchange
14375	-0.716956	1.27e-17	16.8962	unchange
67442	0.0928328	0.0697589	1.1564	unchange
329993	NA	NA	NA	unchange
18081	0.362734	1.25e-16	15.9031	unchange
68073	-0.555864	2.56e-07	6.59176	unchange
21414	-0.505357	3.24e-27	26.4895	unchange
93714	-0.0381696	0.202926	0.692661	unchange
77254	-0.114258	0.00354984	2.44979	unchange
16534	-2.40927	4.06e-137	136.391	down
667055	0.168831	0.222343	0.652976	unchange
110935	-0.0299893	0.24496	0.610905	unchange
260299	-0.0456471	0.177886	0.749857	unchange
319186	NA	NA	NA	unchange
100034363	NA	NA	NA	unchange
56457	0.112576	3.57e-06	5.44733	unchange
69540	-4.60872	9.67e-112	111.015	down
16782	0.465235	1.73e-49	48.762	unchange
73463	-0.564326	0.195259	0.70939	unchange
70060	2.02064	0.0564308	1.24848	unchange
14563	-0.657435	0.0840826	1.07529	unchange
100017	0.443125	1.03e-37	36.9872	unchange
240888	-0.0507984	0.209293	0.679245	unchange
237823	0.0108652	0.242314	0.615621	unchange
100862368	NA	NA	NA	unchange
258427	NA	NA	NA	unchange
434689	NA	NA	NA	unchange
233065	0.000494083	0.27025	0.568235	unchange
14133	-2.76676	3.76e-56	55.4248	down
98752	-2.43243	4.35e-91	90.3615	down
244486	NA	NA	NA	unchange
258987	NA	NA	NA	unchange
70495	0.233033	3.04e-12	11.5171	unchange
74400	-1.2424	0.033404	1.4762	unchange
258270	NA	NA	NA	unchange
66977	-2.15445	1.2e-17	16.9208	down
192662	0.0438578	0.000206137	3.68584	unchange
625360	-2.91942	1.48e-54	53.8297	down
19771	1.72108	0.00969839	2.0133	unchange
353282	0.07091	0.198178	0.702943	unchange
319636	0.0576988	0.11248	0.948925	unchange
73382	NA	NA	NA	unchange
17427	0.422628	2.05e-09	8.68825	unchange
83456	2.19056	0.0110151	1.95801	unchange
27052	-1.24075	8.7e-11	10.0605	down
240174	-0.0561788	0.148441	0.828446	unchange
378702	-0.338062	6.58e-83	82.1818	unchange
56698	0.164823	0.000347902	3.45854	unchange
81910	-0.0696597	2.12e-05	4.67366	unchange
227545	0.0902422	0.0711156	1.14803	unchange
97884	-0.0473638	0.10252	0.989191	unchange
105245668	NA	NA	NA	unchange
672498	NA	NA	NA	unchange
637578	NA	NA	NA	unchange
18188	0.64816	8.29e-11	10.0814	unchange
18633	0.0709622	0.0690566	1.16079	unchange
15205	0.183125	6.22e-12	11.2062	unchange
665700	-2.0625	3.24e-136	135.489	down
14130	-0.770329	2.18e-45	44.6615	unchange
69572	0.149391	0.090166	1.04496	unchange
22608	0.189747	1.88e-69	68.7258	unchange
380732	-1.1288	3.43e-21	20.4647	down
108167466	0.435674	0.201283	0.696193	unchange
66086	-0.164138	0.00398388	2.39969	unchange
14772	0.113831	0.0278868	1.5546	unchange
52670	0.506064	0.165974	0.779959	unchange
239852	0.913722	0.0581161	1.2357	unchange
11517	0.21967	0.0520435	1.28363	unchange
14735	-0.125252	0.032763	1.48462	unchange
258329	NA	NA	NA	unchange
53885	0.34992	2.15e-10	9.66756	unchange
67332	-0.308467	9.61e-10	9.01728	unchange
213068	-0.541771	1.1e-19	18.9586	unchange
259102	NA	NA	NA	unchange
434264	NA	NA	NA	unchange
102632256	NA	NA	NA	unchange
18198	-6.01938	3.28e-78	77.4841	down
329015	0.192183	2.56e-05	4.59176	unchange
66469	-0.985248	5.29e-28	27.2765	unchange
74316	0.157325	0.00605729	2.21772	unchange
75425	-0.472256	2.38e-12	11.6234	unchange
100503609	NA	NA	NA	unchange
BGI_novel_G000259	NA	NA	NA	unchange
22190	0.55749	0	Inf	unchange
241520	-1.2424	2.54e-07	6.59517	down
BGI_novel_G000424	NA	NA	NA	unchange
258394	NA	NA	NA	unchange
12461	0.00190633	0.259343	0.586125	unchange
14680	0.866801	3.04e-12	11.5171	unchange
224671	0.100807	0.0191698	1.71738	unchange
16889	-0.10835	0.00297787	2.52609	unchange
67268	-0.0538745	0.00017181	3.76495	unchange
72137	0.155796	0.00392931	2.40568	unchange
17183	-0.0969304	0.00666523	2.17619	unchange
258385	NA	NA	NA	unchange
12364	-0.430135	6.54e-09	8.18442	unchange
14344	-1.39099	1.95e-10	9.70997	down
75861	NA	NA	NA	unchange
13244	-0.068934	0.0108106	1.96615	unchange
326618	-0.118461	3.14e-16	15.5031	unchange
74081	-0.201572	7.78e-07	6.10902	unchange
22036	-0.672702	0.00471006	2.32697	unchange
70591	0.306608	6.35e-06	5.19723	unchange
268465	-1.21255	0.0026241	2.58102	unchange
211499	-0.0531981	0.0734254	1.13415	unchange
214764	0.192605	0.000929781	3.03162	unchange
77794	0.365194	5.5e-25	24.2596	unchange
69156	-0.50949	2.33e-06	5.63264	unchange
113868	0.00674075	0.221881	0.653881	unchange
320405	-0.174896	0.00140669	2.8518	unchange
117590	-3.53234	5.47e-44	43.262	down
227157	-6.35301	2.7e-11	10.5686	down
14528	0.10222	0.0300343	1.52238	unchange
100041734	-0.484404	1.38e-05	4.86012	unchange
239096	-0.60872	9.17e-05	4.03763	unchange
15078	-0.356392	1.6e-125	124.796	unchange
107932	0.227299	5.61e-36	35.251	unchange
269275	-0.26887	0.198181	0.702937	unchange
244059	0.263091	1.13e-26	25.9469	unchange
14686	-4.14929	0.0014468	2.83959	unchange
BGI_novel_G000468	NA	NA	NA	unchange
69226	0.374333	5.15e-05	4.28819	unchange
56279	0.75182	2.09e-07	6.67985	unchange
545667	0.804908	7e-05	4.1549	unchange
60365	-0.0765526	0.012467	1.90424	unchange
117606	-0.0188916	0.199669	0.69969	unchange
108168959	-0.0251669	0.261643	0.582291	unchange
22070	-0.12087	4.48e-68	67.3487	unchange
279029	-0.201756	0.194977	0.710016	unchange
622935	NA	NA	NA	unchange
70428	-0.571036	1.32e-19	18.8794	unchange
242425	NA	NA	NA	unchange
385377	-0.564326	0.195259	0.70939	unchange
20168	0.0316136	0.0462303	1.33507	unchange
79202	-0.189137	0.0111462	1.95287	unchange
100042848	NA	NA	NA	unchange
102637099	-0.0629832	0.0516358	1.28705	unchange
432602	NA	NA	NA	unchange
268379	0.296271	0.0835861	1.07787	unchange
99709	NA	NA	NA	unchange
216829	-0.0323563	0.203012	0.692477	unchange
70701	-0.315889	0.028129	1.55085	unchange
18799	0.0686111	0.0816356	1.08812	unchange
68145	-0.126831	0.0616676	1.20994	unchange
66797	0.0206367	0.269909	0.568783	unchange
14938	-3.40257	2e-262	261.699	down
65100	3.34256	0.0156478	1.80555	unchange
21855	-0.466901	1.58e-13	12.8013	unchange
100503583	-2.22678	4.51e-05	4.34582	down
244721	-0.669168	1.3e-07	6.88606	unchange
11687	0.251748	0.131324	0.881657	unchange
223669	-0.217035	0.0027031	2.56814	unchange
22065	-0.829787	7.16e-05	4.14509	unchange
17155	-0.520592	3.15e-41	40.5017	unchange
66313	0.10487	3.21e-05	4.49349	unchange
66653	0.1081	0.093104	1.03103	unchange
21753	-0.214168	5.39e-05	4.26841	unchange
226757	0.355911	2.05e-59	58.6882	unchange
225339	0.27638	3.18e-13	12.4976	unchange
64451	0.0354566	0.138312	0.85914	unchange
207175	0.268692	0.000813996	3.08938	unchange
22381	-0.0439259	0.0653288	1.1849	unchange
209760	0.610216	1.16e-06	5.93554	unchange
26951	-0.0358753	0.159375	0.797579	unchange
258667	NA	NA	NA	unchange
19132	0.724244	0.00744606	2.12807	unchange
105242467	0.360458	6.3e-06	5.20066	unchange
68338	0.463063	0.00539016	2.2684	unchange
233005	NA	NA	NA	unchange
22640	-0.0666496	0.144885	0.838975	unchange
72080	0.546098	0.00038682	3.41249	unchange
BGI_novel_G000358	NA	NA	NA	unchange
22704	-0.176821	0.000431412	3.36511	unchange
329731	-1.53879	9.99e-06	5.00043	down
67755	0.164543	2.4e-06	5.61979	unchange
80284	0.093038	0.0313549	1.5037	unchange
209590	-0.657435	0.0840826	1.07529	unchange
70419	-0.910101	0.00143535	2.84304	unchange
BGI_novel_G000786	-5.87695	0	Inf	down
20924	0.157094	7.45e-11	10.1278	unchange
59025	0.0122716	0.229151	0.639878	unchange
353166	NA	NA	NA	unchange
319171	-2.2705	0.00108103	2.96616	unchange
BGI_novel_G000778	-6.42566	5.38e-82	81.2692	down
668738	NA	NA	NA	unchange
380928	0.356145	5.12e-104	103.291	unchange
232367	NA	NA	NA	unchange
68977	0.0581899	0.114691	0.94047	unchange
13105	NA	NA	NA	unchange
BGI_novel_G000144	-5.6319	0	Inf	down
330096	-1.30129	0.00486968	2.3125	unchange
17227	-1.37791	0.00200344	2.69822	unchange
381605	0.520927	9.09e-11	10.0414	unchange
23850	0.432168	0.00873865	2.05856	unchange
100039177	NA	NA	NA	unchange
407823	0.0210773	0.167601	0.775724	unchange
109778	-0.0490903	0.155119	0.809336	unchange
56434	0.0946373	0.00201236	2.69629	unchange
268729	0.768369	1.29e-33	32.8894	unchange
BGI_novel_G000838	0.659909	0.00322134	2.49196	unchange
54387	0.00173654	0.266736	0.573918	unchange
382275	NA	NA	NA	unchange
109181	0.153838	4.79e-05	4.31966	unchange
74068	-3.30129	0.0165425	1.7814	unchange
BGI_novel_G000776	-4.78672	2.83e-33	32.5482	down
233826	-0.965149	3.53e-05	4.45223	unchange
70359	-0.172786	0.00342045	2.46592	unchange
BGI_novel_G000668	-4.71489	0.000111955	3.95096	down
74558	-2.58388	0	Inf	down
17384	NA	NA	NA	unchange
234371	0.0566446	0.0817068	1.08774	unchange
229512	0.0703042	0.0188484	1.72472	unchange
433597	NA	NA	NA	unchange
231798	-0.000349096	0.269909	0.568783	unchange
100043627	NA	NA	NA	unchange
17110	0.0268167	0.0550022	1.25962	unchange
664883	-0.191748	0.0230034	1.63821	unchange
70831	NA	NA	NA	unchange
105244828	NA	NA	NA	unchange
70859	-1.97936	0.0590838	1.22853	unchange
108672	-0.391686	0.00734271	2.13414	unchange
224014	-0.35845	3.97e-06	5.40121	unchange
11704	NA	NA	NA	unchange
620807	NA	NA	NA	unchange
244562	0.243029	0.218444	0.660659	unchange
104082	0.0291066	0.191281	0.718328	unchange
278676	NA	NA	NA	unchange
100043467	NA	NA	NA	unchange
75906	0.527978	1.47e-06	5.83268	unchange
12522	-1.51618	5.87e-68	67.2314	down
94185	-0.169876	0.000210629	3.67648	unchange
72429	-0.277959	0.000348972	3.45721	unchange
66707	0.292716	0.0905762	1.04299	unchange
259041	NA	NA	NA	unchange
671003	NA	NA	NA	unchange
14950	-0.176885	4.32e-16	15.3645	unchange
BGI_novel_G000537	-0.0474415	0.243965	0.612673	unchange
329628	-0.380478	6.1e-09	8.21467	unchange
242362	-0.150212	0.0104713	1.98	unchange
328780	-0.460703	0.00586132	2.232	unchange
70312	0.327741	5.75e-16	15.2403	unchange
117148	0.22417	0.157182	0.803598	unchange
66177	-0.113936	0.000217514	3.66251	unchange
69035	0.448623	1.25e-59	58.9031	unchange
BGI_novel_G000178	NA	NA	NA	unchange
73649	-0.397031	0.000278271	3.55553	unchange
102032	-0.281035	2.76e-05	4.55909	unchange
664609	NA	NA	NA	unchange
93746	NA	NA	NA	unchange
71805	-0.0399245	0.161965	0.79058	unchange
75687	0.203436	8.98e-19	18.0467	unchange
14559	-1.16473	7.09e-10	9.14935	down
258997	NA	NA	NA	unchange
230376	-0.0626757	0.149134	0.826422	unchange
70357	1.02064	0.0341021	1.46722	unchange
15366	-1.61773	3.02e-13	12.52	down
258460	NA	NA	NA	unchange
68927	-0.167659	0.00721536	2.14174	unchange
279561	2.6056	0.000279177	3.55412	up
81017	NA	NA	NA	unchange
20630	-0.0400994	0.149386	0.82569	unchange
14176	-0.394401	0.208274	0.681365	unchange
72144	0.0466643	0.114921	0.939601	unchange
20675	NA	NA	NA	unchange
102640586	-0.46479	0.173987	0.759483	unchange
67011	-0.108866	0.0349117	1.45703	unchange
107477	-0.809438	0.00102735	2.98828	unchange
13618	0.141817	5.6e-07	6.25181	unchange
225215	-0.087261	0.0332887	1.4777	unchange
258469	NA	NA	NA	unchange
233908	0.121085	1e-12	12	unchange
235345	0.541608	1.75e-07	6.75696	unchange
258639	NA	NA	NA	unchange
20939	NA	NA	NA	unchange
22688	-0.045961	0.161511	0.791797	unchange
73779	NA	NA	NA	unchange
26896	-0.0496068	0.110723	0.955761	unchange
BGI_novel_G000081	1.2333	9.3e-22	21.0315	up
89867	-0.24117	0.0061312	2.21245	unchange
100126773	NA	NA	NA	unchange
75087	-0.3204	0.158684	0.799466	unchange
218699	0.0595147	0.0310796	1.50752	unchange
258632	NA	NA	NA	unchange
103161	1.6056	0.0982937	1.00747	unchange
245877	-0.124791	4.93e-14	13.3072	unchange
11977	-0.155998	0.000801766	3.09595	unchange
66395	-0.135738	2.2e-55	54.6576	unchange
67988	-0.0948011	0.0051159	2.29108	unchange
53381	-0.644395	1.06e-29	28.9747	unchange
244329	-0.418369	0.00099909	3.0004	unchange
100862019	NA	NA	NA	unchange
13417	-0.56978	2.37e-05	4.62525	unchange
70069	NA	NA	NA	unchange
67246	0.751502	2.37e-163	162.625	unchange
69583	-0.347148	2.85e-06	5.54516	unchange
20354	-1.52096	3.28e-226	225.484	down
434439	NA	NA	NA	unchange
70285	-0.0450874	0.151561	0.819414	unchange
BGI_novel_G000656	0.310238	7.68e-05	4.11464	unchange
218454	-0.817612	2.1e-09	8.67778	unchange
241547	0.0531627	0.190759	0.719515	unchange
210105	-0.267902	0.00953573	2.02065	unchange
105247180	0.654509	0.0207875	1.6822	unchange
102371	0.29196	3.17e-39	38.4989	unchange
330788	-0.292521	3.9e-06	5.40894	unchange
208846	-0.268736	5.97e-14	13.224	unchange
114584	-0.336491	4.98e-57	56.3028	unchange
30938	-1.18635	1.15e-31	30.9393	down
237558	-0.564326	0.195259	0.70939	unchange
57782	0.416303	7.6e-11	10.1192	unchange
27057	-0.0281436	0.125364	0.901827	unchange
69286	NA	NA	NA	unchange
12842	-0.454728	1.02e-120	119.991	unchange
101055731	NA	NA	NA	unchange
665858	NA	NA	NA	unchange
16673	-0.63144	0.114934	0.939552	unchange
71984	-0.353545	0.000153355	3.8143	unchange
68375	0.0236289	0.162495	0.789161	unchange
11772	0.0687424	0.00329443	2.48222	unchange
30960	0.778595	1.91e-254	253.719	unchange
245109	NA	NA	NA	unchange
320007	-0.269813	0.00851907	2.06961	unchange
224997	0.698709	0.075596	1.1215	unchange
11482	-0.116568	1.41e-23	22.8508	unchange
193736	-0.270095	0.0057629	2.23936	unchange
226245	-0.716329	0.0256675	1.59062	unchange
20899	NA	NA	NA	unchange
12154	NA	NA	NA	unchange
67981	NA	NA	NA	unchange
382062	-0.614709	6.79e-37	36.1681	unchange
13138	0.308665	1.42e-60	59.8477	unchange
105594	1.02064	0.166972	0.777357	unchange
269033	-0.700267	4.43e-20	19.3536	unchange
20203	0.722956	0.00102421	2.98961	unchange
229937	-0.822928	4e-17	16.3979	unchange
329828	-0.212644	0.00108971	2.96269	unchange
12509	0.179569	0.00104769	2.97977	unchange
19703	0.229419	1.81e-05	4.74232	unchange
319765	0.290118	0.000345772	3.46121	unchange
382105	NA	NA	NA	unchange
77519	0.0112547	0.232045	0.634428	unchange
76408	0.565633	5.07e-52	51.295	unchange
19285	-0.269981	6.35e-84	83.1972	unchange
76002	NA	NA	NA	unchange
21930	-2.41232	2.51e-19	18.6003	down
108168559	NA	NA	NA	unchange
654801	0.338607	0.000131153	3.88222	unchange
192236	-0.19852	0.00169433	2.771	unchange
12419	-0.0947439	0.00247499	2.60643	unchange
66060	0.572884	1.43e-15	14.8447	unchange
105245545	NA	NA	NA	unchange
268709	0.90861	1.18e-57	56.9281	unchange
67157	0.662025	9.86e-22	21.0061	unchange
626740	NA	NA	NA	unchange
434756	0.219004	0.015435	1.81149	unchange
628693	-1.56433	0.101762	0.992413	unchange
268345	-1.20176	0.0117516	1.9299	unchange
13706	NA	NA	NA	unchange
14800	0.0206367	0.269909	0.568783	unchange
12412	-0.139274	0.000723523	3.14055	unchange
102640827	-0.979363	0.104474	0.98099	unchange
258754	NA	NA	NA	unchange
78913	-0.199117	1.55e-05	4.80967	unchange
14028	NA	NA	NA	unchange
69632	0.290558	1.98e-74	73.7033	unchange
19417	0.414916	0.0105174	1.97809	unchange
103967	-0.571879	4.98e-07	6.30277	unchange
70615	-0.409902	1.19e-06	5.92445	unchange
73389	0.261858	3.76e-17	16.4248	unchange
670593	0.808416	8.04e-05	4.09474	unchange
243374	-0.805483	9.71e-80	79.0128	unchange
19208	NA	NA	NA	unchange
77976	-0.35227	1.6e-12	11.7959	unchange
71240	-0.0342101	0.174373	0.75852	unchange
665622	-0.34216	0.09495	1.0225	unchange
237868	0.860172	0.0134663	1.87075	unchange
100040786	NA	NA	NA	unchange
331524	-1.71633	1.2e-12	11.9208	down
73747	-0.376246	1.05e-05	4.97881	unchange
20230	-0.205264	0.000346973	3.4597	unchange
171530	-0.767859	0.0536731	1.27024	unchange
213696	-3.54008	6.18e-13	12.209	down
670940	NA	NA	NA	unchange
18036	0.111696	0.00886581	2.05228	unchange
433961	NA	NA	NA	unchange
19127	NA	NA	NA	unchange
57342	0.16715	1.01e-11	10.9957	unchange
668958	NA	NA	NA	unchange
27886	0.0478107	0.119444	0.922837	unchange
320549	NA	NA	NA	unchange
16328	-0.269155	2.62e-11	10.5817	unchange
677296	NA	NA	NA	unchange
399591	-0.775759	0.00352774	2.4525	unchange
170483	0.136114	0.17004	0.769449	unchange
13855	0.419457	1.41e-59	58.8508	unchange
20397	-0.0253009	0.151345	0.820032	unchange
50931	-2.19717	7.02e-75	74.1537	down
68205	0.148187	0.00323619	2.48997	unchange
100039086	NA	NA	NA	unchange
243725	0.0766104	0.0386021	1.41339	unchange
BGI_novel_G000351	0.616659	0.0149441	1.82553	unchange
69709	-0.584113	2.11e-08	7.67572	unchange
382059	NA	NA	NA	unchange
258873	NA	NA	NA	unchange
75599	0.184843	6.53e-18	17.1851	unchange
15564	NA	NA	NA	unchange
208890	0.506064	0.165974	0.779959	unchange
58803	NA	NA	NA	unchange
242915	NA	NA	NA	unchange
12299	-7.42586	2.97e-267	266.527	down
56075	-0.464766	0.00946426	2.02391	unchange
67451	0.326801	3.29e-08	7.4828	unchange
252903	-0.751198	2.26e-11	10.6459	unchange
433181	NA	NA	NA	unchange
71468	NA	NA	NA	unchange
68427	0.00221632	0.265001	0.576752	unchange
258657	NA	NA	NA	unchange
108168578	NA	NA	NA	unchange
66257	-0.0548534	0.143883	0.84199	unchange
19017	0.785149	3.81e-12	11.4191	unchange
102577428	NA	NA	NA	unchange
631797	-1.22037	0.00596956	2.22406	unchange
94253	2.92753	0.000400557	3.39734	up
13526	NA	NA	NA	unchange
72371	0.476843	1.17e-05	4.93181	unchange
621430	NA	NA	NA	unchange
18419	NA	NA	NA	unchange
102640527	-0.979363	0.170983	0.767046	unchange
399568	-1.15113	9.76e-11	10.0106	down
23871	-0.525095	8.59e-125	124.066	unchange
72181	-0.125741	0.0142452	1.84633	unchange
271221	-0.886254	8.65e-10	9.06298	unchange
22130	-0.315673	1.64e-06	5.78516	unchange
75104	NA	NA	NA	unchange
209497	0.10152	0.00125541	2.90121	unchange
67053	-0.121476	0.0222436	1.6528	unchange
100271704	NA	NA	NA	unchange
74167	0.281773	3.35e-13	12.475	unchange
73942	0.355879	0.000655488	3.18344	unchange
65111	-0.156129	0.000229163	3.63986	unchange
17752	-12.282	5.82e-281	280.235	down
68497	-0.361139	3.36e-16	15.4737	unchange
229473	-0.239798	1.44e-06	5.84164	unchange
245174	-0.33836	0.00104145	2.98236	unchange
75477	NA	NA	NA	unchange
27049	0.318405	1.26e-18	17.8996	unchange
68177	-0.197485	0.0144082	1.84139	unchange
108168576	NA	NA	NA	unchange
76640	-4.43879	0.000438198	3.35833	down
100861879	NA	NA	NA	unchange
71474	0.20987	2.23e-06	5.6517	unchange
384701	NA	NA	NA	unchange
19059	NA	NA	NA	unchange
381484	-1.33669	1.66e-24	23.7799	down
621976	0.154548	0.00226211	2.64549	unchange
12032	0.442463	0.00690833	2.16063	unchange
14601	NA	NA	NA	unchange
72972	0.09146	0.00120677	2.91837	unchange
14171	1.80913	3.5e-05	4.45593	up
13000	0.256058	5.01e-07	6.30016	unchange
24045	-0.44025	1.45e-27	26.8386	unchange
72160	-0.000950112	0.27002	0.568604	unchange
258777	NA	NA	NA	unchange
12785	0.0178814	0.0833167	1.07927	unchange
76747	-4.44697	3.47e-79	78.4597	down
56175	-0.122907	0.0417707	1.37913	unchange
243906	-0.775223	1.24e-10	9.90658	unchange
76633	0.328759	0.136289	0.86554	unchange
17952	-1.29844	2.35e-32	31.6289	down
20362	-0.111327	9.4e-05	4.02687	unchange
382083	-0.238632	0.00966172	2.01495	unchange
21366	0.372821	1.63e-63	62.7878	unchange
20449	-0.758764	0.000257889	3.58857	unchange
108168603	NA	NA	NA	unchange
20216	0.344318	0.0870838	1.06006	unchange
67459	-0.396704	4.39e-14	13.3575	unchange
17308	-0.343296	2.93e-44	43.5331	unchange
227210	0.00235802	0.267031	0.573438	unchange
103765	-0.0476693	0.218444	0.660659	unchange
664799	1.38905	0.00210298	2.67717	unchange
14842	NA	NA	NA	unchange
333048	NA	NA	NA	unchange
100040861	NA	NA	NA	unchange
55950	0.318248	2.1e-20	19.6778	unchange
71978	0.182658	2.31e-07	6.63639	unchange
72282	0.181101	0.177886	0.749857	unchange
60530	-2.5278	8.09e-18	17.0921	down
81489	-0.479838	1.47e-40	39.8327	unchange
21374	0.0320115	0.195261	0.709384	unchange
66447	-0.0431909	0.12185	0.914173	unchange
381853	0.435674	0.172566	0.763044	unchange
224065	3.34256	0.0156478	1.80555	unchange
19344	0.0141909	0.185771	0.731023	unchange
BGI_novel_G000991	-3.59995	0.00815864	2.08838	unchange
110012	0.199153	3.01e-06	5.52143	unchange
19273	0.842285	3.02e-196	195.52	unchange
20859	1.6056	0.0152671	1.81624	unchange
223809	NA	NA	NA	unchange
620253	NA	NA	NA	unchange
240066	-0.157545	0.0485233	1.31405	unchange
20224	0.0752007	0.000365319	3.43733	unchange
258545	NA	NA	NA	unchange
109135	0.10587	0.0125482	1.90142	unchange
76478	-0.204237	0.00524645	2.28013	unchange
100042881	NA	NA	NA	unchange
108168602	NA	NA	NA	unchange
53901	0.364648	1.09e-07	6.96257	unchange
66983	-0.0783051	0.075666	1.1211	unchange
56318	0.633614	2.83e-12	11.5482	unchange
74174	NA	NA	NA	unchange
224826	0.338032	2.58e-34	33.5884	unchange
53609	0.134439	0.000270311	3.56814	unchange
12492	0.629828	5.52e-267	266.258	unchange
12525	-2.11085	2.6e-65	64.585	down
73692	0.276841	4.19e-07	6.37779	unchange
258600	NA	NA	NA	unchange
108737	0.0444563	0.0674593	1.17096	unchange
16694	NA	NA	NA	unchange
16512	0.684073	1.55e-16	15.8097	unchange
66617	0.0563125	0.145525	0.837064	unchange
215476	0.218049	1.31e-05	4.88273	unchange
194388	-0.158926	1.17e-06	5.93181	unchange
27261	-0.381402	2.72e-24	23.5654	unchange
BGI_novel_G000363	0.0732265	0.228518	0.64108	unchange
257971	NA	NA	NA	unchange
100862324	0.0468007	0.243304	0.61385	unchange
626682	NA	NA	NA	unchange
330450	0.352565	0.00399864	2.39809	unchange
70370	-1.41	1.3e-05	4.88606	down
26570	1.17698	1.57e-28	27.8041	up
380712	-0.0299893	0.232698	0.633207	unchange
236219	NA	NA	NA	unchange
105440	-0.0330319	0.179267	0.7465	unchange
BGI_novel_G000104	-0.386637	1.45e-07	6.83863	unchange
258580	NA	NA	NA	unchange
171233	NA	NA	NA	unchange
195531	0.858169	0.00442439	2.35415	unchange
217480	-0.729385	0.00311246	2.5069	unchange
58226	-0.753087	1.12e-19	18.9508	unchange
22652	-0.424774	0.0442712	1.35388	unchange
381259	-0.110083	0.0495442	1.30501	unchange
66536	-0.452262	7.55e-11	10.1221	unchange
50780	-0.13553	1.18e-05	4.92812	unchange
259086	NA	NA	NA	unchange
93876	-0.543264	0.0181759	1.7405	unchange
109349	-0.254998	0.170983	0.767046	unchange
15488	0.250693	1.07e-17	16.9706	unchange
101055864	NA	NA	NA	unchange
213603	0.673411	1.06e-37	36.9747	unchange
69165	-1.56433	0.000247644	3.60617	down
BGI_novel_G000793	-7.33062	4.45e-252	251.352	down
75125	NA	NA	NA	unchange
210853	-0.363683	0.00511201	2.29141	unchange
258700	NA	NA	NA	unchange
100764	0.394005	0.000287493	3.54137	unchange
20446	-0.0242891	0.186054	0.73036	unchange
192113	NA	NA	NA	unchange
229725	0.367628	1.63e-15	14.7878	unchange
74091	0.300745	0.0211505	1.67468	unchange
72318	-1.05526	7.39e-178	177.131	down
18676	0.319863	8.11e-29	28.091	unchange
257892	NA	NA	NA	unchange
22402	-0.511858	0.0156897	1.80439	unchange
191578	-0.108325	0.0944958	1.02459	unchange
238021	0.435674	0.0963986	1.01593	unchange
76854	0.057631	0.227962	0.642137	unchange
13848	-0.811469	5.78e-18	17.2381	unchange
102638882	-0.655474	6.4e-07	6.19382	unchange
319159	1.03975	0.0485652	1.31368	unchange
11722	-0.0703	0.187433	0.727154	unchange
108168648	NA	NA	NA	unchange
58994	-0.178495	0.0150103	1.82361	unchange
19183	0.13524	0.0928759	1.0321	unchange
77220	-1.0789	4.82e-11	10.317	down
12993	NA	NA	NA	unchange
12362	-1.34955	6.24e-69	68.2048	down
259026	NA	NA	NA	unchange
13131	-0.809438	0.0589558	1.22947	unchange
17301	-0.671241	0.00857329	2.06685	unchange
58988	-0.0352905	0.160449	0.794662	unchange
57908	-0.285339	3.32e-07	6.47886	unchange
216154	-0.00401782	0.257801	0.588716	unchange
403187	-0.226996	1.83e-05	4.73755	unchange
272790	-0.979363	0.170983	0.767046	unchange
623898	NA	NA	NA	unchange
64435	0.862866	1.63e-20	19.7878	unchange
67270	-0.54654	8.23e-22	21.0846	unchange
14652	-0.914268	3.14e-24	23.5031	unchange
108167320	0.0326094	0.268364	0.571276	unchange
629873	NA	NA	NA	unchange
73693	NA	NA	NA	unchange
545975	-2.30867	5.56e-26	25.2549	down
100862075	NA	NA	NA	unchange
103694	0.511623	2.63e-54	53.58	unchange
73532	NA	NA	NA	unchange
21848	0.286777	2.37e-09	8.62525	unchange
171166	0.817103	0.000270276	3.56819	unchange
20504	NA	NA	NA	unchange
18130	-0.605858	1.19e-26	25.9245	unchange
109342	NA	NA	NA	unchange
105245	-0.716472	5.79e-255	254.237	unchange
13164	1.6056	0.0982937	1.00747	unchange
108168545	NA	NA	NA	unchange
225895	-0.136261	0.0470619	1.32733	unchange
13532	NA	NA	NA	unchange
71323	0.452605	1.94e-38	37.7122	unchange
380698	-2.27658	0	Inf	down
76055	0.599901	2.8e-162	161.553	unchange
27426	-0.114132	0.0120597	1.91866	unchange
54672	-0.283369	0.000256175	3.59146	unchange
68961	0.24956	2.76e-07	6.55909	unchange
101966	0.167975	1.55e-08	7.80967	unchange
BGI_novel_G000045	NA	NA	NA	unchange
68870	0.504136	4.26e-10	9.37059	unchange
BGI_novel_G000886	NA	NA	NA	unchange
17164	-0.0291695	0.0491694	1.30831	unchange
75641	NA	NA	NA	unchange
17344	0.161878	0.000433992	3.36252	unchange
17977	-0.0876663	0.0179947	1.74486	unchange
20491	-0.756282	1.01e-69	68.9957	unchange
21985	-0.378016	8.94e-39	38.0487	unchange
66679	-0.164578	0.000428955	3.36759	unchange
100043057	NA	NA	NA	unchange
BGI_novel_G000590	-0.275158	0.00103359	2.98565	unchange
14399	NA	NA	NA	unchange
241489	-1.05737	0.00357484	2.44674	unchange
217246	-0.246743	0.0228825	1.6405	unchange
100042784	-0.50371	1.39e-10	9.85699	unchange
BGI_novel_G000261	NA	NA	NA	unchange
207495	0.519443	0.0229053	1.64006	unchange
80901	-2.65333	1.47e-103	102.833	down
101142	-0.149698	0.0138584	1.85829	unchange
73689	-0.283068	3.84e-06	5.41567	unchange
20088	-0.526876	0	Inf	unchange
BGI_novel_G000524	NA	NA	NA	unchange
15114	0.208352	0.000271559	3.56614	unchange
227580	-1.51947	0.0209076	1.6797	unchange
19376	0.690668	1.1e-44	43.9586	unchange
66162	-0.215909	0.00090663	3.04257	unchange
258498	NA	NA	NA	unchange
75782	0.575033	5.35e-15	14.2716	unchange
66877	-0.170714	0.00105561	2.9765	unchange
628779	2.34256	0.0319704	1.49525	unchange
171200	NA	NA	NA	unchange
BGI_novel_G000597	-8.9714	5.62e-49	48.2503	down
237082	0.216224	0.0044131	2.35526	unchange
98303	-0.979363	0.0690603	1.16077	unchange
223337	NA	NA	NA	unchange
11898	-0.181854	2.69e-05	4.57025	unchange
108169013	-0.082877	4.05e-12	11.3925	unchange
22122	-0.00443606	0.25946	0.585929	unchange
239796	-0.231453	0.00650342	2.18686	unchange
27222	-2.14929	0.0121472	1.91552	unchange
225997	0.299598	1.94e-07	6.7122	unchange
22255	NA	NA	NA	unchange
216792	-0.355425	0.00104769	2.97977	unchange
50505	0.428	3.76e-14	13.4248	unchange
229279	-0.152234	2.87e-15	14.5421	unchange
22789	NA	NA	NA	unchange
22340	0.116654	0.0180512	1.74349	unchange
271305	0.0833725	0.173987	0.759483	unchange
215707	0.36107	2.04e-09	8.69037	unchange
74125	-0.350504	5.96e-11	10.2248	unchange
BGI_novel_G000021	-0.18831	0.200421	0.698057	unchange
17076	-0.329025	0.00370276	2.43147	unchange
75509	NA	NA	NA	unchange
107976	0.162262	0.000376451	3.42429	unchange
18669	0.349114	1.32e-05	4.87943	unchange
56332	0.227753	7.16e-27	26.1451	unchange
72309	0.345259	0.00011577	3.9364	unchange
12040	-0.149028	0.0235962	1.62716	unchange
381306	-0.401883	0.0271907	1.56558	unchange
30878	-1.13324	7.12e-90	89.1475	down
66289	NA	NA	NA	unchange
16470	0.0206367	0.269909	0.568783	unchange
68617	0.39402	1.83e-23	22.7375	unchange
66248	-0.0246232	0.198374	0.702515	unchange
71673	0.148132	4.67e-05	4.33068	unchange
11973	0.157662	0.041932	1.37745	unchange
12978	-1.08899	0	Inf	down
22709	-0.367411	0.000344277	3.46309	unchange
20826	-0.383403	3.6e-23	22.4437	unchange
333789	-0.0440162	0.168624	0.773079	unchange
108014	-0.396426	5.8e-27	26.2366	unchange
64294	0.0147927	0.144534	0.840029	unchange
51886	-0.426677	6.01e-31	30.2211	unchange
319776	NA	NA	NA	unchange
69752	-0.0725695	0.0932135	1.03052	unchange
227334	-0.0954863	0.0565154	1.24783	unchange
68750	-0.0169907	0.198691	0.701822	unchange
59290	-1.56433	0.101762	0.992413	unchange
231004	-1.62353	0.00177847	2.74995	unchange
18796	-0.196618	0.000177432	3.75097	unchange
235505	-1.41302	4.97e-28	27.3036	down
70235	0.804213	1.32e-10	9.87943	unchange
74764	0.257436	3.04e-09	8.51713	unchange
331529	NA	NA	NA	unchange
226778	0.491801	1.15e-06	5.9393	unchange
434960	NA	NA	NA	unchange
74486	0.960376	5.6e-31	30.2518	unchange
638580	NA	NA	NA	unchange
67064	-0.00139818	0.267715	0.572327	unchange
329165	0.199778	0.000358165	3.44592	unchange
236792	0.190056	0.000328221	3.48383	unchange
104582	-1.00633	1.05e-09	8.97881	down
14311	1.4887	1.64e-39	38.7852	up
67480	0.338119	4.56e-09	8.34104	unchange
17907	-8.18076	0	Inf	down
16198	NA	NA	NA	unchange
68209	0.000575777	0.269909	0.568783	unchange
100039324	NA	NA	NA	unchange
399548	-1.581	3.18e-21	20.4976	down
211006	0.211821	0.0338424	1.47054	unchange
433766	-1.17675	3.03e-16	15.5186	down
12643	0.940729	2.15e-56	55.6676	unchange
229320	NA	NA	NA	unchange
19726	0.416178	6.93e-08	7.15927	unchange
233204	0.217118	2.92e-08	7.53462	unchange
231386	0.0504966	0.0297711	1.52621	unchange
58804	-0.395209	6.75e-06	5.1707	unchange
19883	0.599046	2.14e-50	49.6696	unchange
20733	0.372588	1.9e-101	100.721	unchange
19386	0.0875003	0.00177847	2.74995	unchange
634731	-1.4189	2.48e-14	13.6055	down
102636251	-0.596035	0.0282595	1.54884	unchange
258571	1.08046	1.32e-113	112.879	up
18194	-0.148966	0.0345273	1.46184	unchange
258289	NA	NA	NA	unchange
14673	-0.023292	0.181636	0.740798	unchange
70081	-0.508292	0.00180101	2.74448	unchange
68889	0.0742498	0.0337576	1.47163	unchange
13839	-0.564326	0.195259	0.70939	unchange
16150	-0.243857	6.2e-18	17.2076	unchange
52570	-1.01242	2.95e-13	12.5302	down
434729	NA	NA	NA	unchange
66988	-0.567977	1.61e-31	30.7932	unchange
15936	-0.15872	1.49e-16	15.8268	unchange
BGI_novel_G000521	0.427143	0.214247	0.669085	unchange
14705	-0.0793501	0.016761	1.7757	unchange
258691	NA	NA	NA	unchange
71971	0.47552	1.71e-08	7.767	unchange
66196	-0.0736906	0.148402	0.82856	unchange
78004	-0.230588	0.0397811	1.40032	unchange
225659	-0.0851962	0.128188	0.892152	unchange
18351	NA	NA	NA	unchange
24132	-0.274402	0.00144635	2.83973	unchange
16613	NA	NA	NA	unchange
22276	-0.534843	1.44e-08	7.84164	unchange
667672	NA	NA	NA	unchange
74251	0.141435	0.0464706	1.33282	unchange
69893	-0.170844	0.0457316	1.33978	unchange
216134	0.632948	1.4e-42	41.8539	unchange
71238	-1.02999	4.9e-05	4.3098	down
245533	3.6056	0.00837501	2.07701	unchange
18373	NA	NA	NA	unchange
16619	NA	NA	NA	unchange
408068	-0.216909	0.00239754	2.62023	unchange
16485	-1.24075	8.7e-11	10.0605	down
217304	-0.693223	1.92e-15	14.7167	unchange
665891	NA	NA	NA	unchange
224619	-0.126006	6.18e-06	5.20901	unchange
105245400	0.110669	0.250803	0.600667	unchange
545288	NA	NA	NA	unchange
84653	-0.818899	0.0169461	1.77093	unchange
328577	NA	NA	NA	unchange
100040606	NA	NA	NA	unchange
13830	0.176118	1.26e-10	9.89963	unchange
668208	0.089406	0.25433	0.594602	unchange
277343	0.154773	0.0920268	1.03609	unchange
14257	0.609493	1.94e-51	50.7122	unchange
74386	-0.208755	0.000551185	3.2587	unchange
11877	-0.140658	0.00132013	2.87938	unchange
17005	0.258501	0.0603701	1.21918	unchange
545693	NA	NA	NA	unchange
66262	-0.15196	0.00292354	2.53409	unchange
258861	NA	NA	NA	unchange
258203	NA	NA	NA	unchange
215303	2.02064	0.00650192	2.18696	unchange
381959	NA	NA	NA	unchange
13214	-0.896901	0.000967231	3.01447	unchange
225872	0.162656	0.139097	0.856683	unchange
170460	-0.067626	0.105184	0.978051	unchange
57432	-0.273638	0.0178073	1.7494	unchange
19171	-1.07106	1.3e-265	264.886	down
234686	0.144829	4.35e-09	8.36151	unchange
70823	-0.398827	2.68e-10	9.57187	unchange
66253	0.213144	5.21e-05	4.28316	unchange
22239	-0.786718	0.00794932	2.09967	unchange
231805	-1.002	2.48e-40	39.6055	down
20846	-2.52899	0	Inf	down
12873	-1.60085	9.82e-05	4.00789	down
56030	-0.193594	1.21e-08	7.91721	unchange
66126	0.704401	1.83e-140	139.738	unchange
101055953	NA	NA	NA	unchange
100039973	-0.771396	0.0137793	1.86077	unchange
56872	NA	NA	NA	unchange
81003	0.146863	0.0123547	1.90817	unchange
232406	-1.9269	5.51e-23	22.2588	down
193796	0.126693	0.000950124	3.02222	unchange
11814	NA	NA	NA	unchange
384214	0.418721	0.0094852	2.02295	unchange
18102	-0.527984	3.03e-25	24.5186	unchange
56519	-9.59407	6.61e-136	135.18	down
106639	0.243718	0.000109377	3.96107	unchange
66680	0.183655	2.74e-05	4.56225	unchange
241634	NA	NA	NA	unchange
27385	NA	NA	NA	unchange
320865	1.02064	0.166972	0.777357	unchange
70750	0.436075	2.77e-22	21.5575	unchange
71617	-0.152393	0.0153794	1.81306	unchange
19337	1.95924	0.000503196	3.29826	up
77015	-0.710367	5.58e-05	4.25337	unchange
66913	-0.257044	5.24e-11	10.2807	unchange
110197	-0.465624	5.37e-05	4.27003	unchange
23802	0.243604	1.28e-31	30.8928	unchange
67426	-1.2082	1.2e-136	135.921	down
50771	-0.122117	0.000284488	3.54594	unchange
73410	NA	NA	NA	unchange
108168609	NA	NA	NA	unchange
619297	-1.30129	0.00962624	2.01654	unchange
243944	NA	NA	NA	unchange
258797	NA	NA	NA	unchange
BGI_novel_G000212	-0.0694146	0.22732	0.643362	unchange
50775	NA	NA	NA	unchange
67811	0.0816048	0.0247286	1.6068	unchange
BGI_novel_G000213	NA	NA	NA	unchange
227195	-0.11795	0.00167864	2.77504	unchange
546205	NA	NA	NA	unchange
70396	-0.238134	2.25e-07	6.64782	unchange
BGI_novel_G000245	-3.181	0.0029875	2.52469	unchange
209824	NA	NA	NA	unchange
104360	0.0206367	0.269909	0.568783	unchange
13199	0.310143	0.187254	0.727569	unchange
93679	0.199119	8.37e-18	17.0773	unchange
238690	-0.620909	0.00685912	2.16373	unchange
54698	-0.00282222	0.269909	0.568783	unchange
16633	-1.55534	2.8e-165	164.553	down
20346	-0.251465	1.97e-05	4.70553	unchange
50850	-0.431165	5.38e-15	14.2692	unchange
26918	2.19056	7.12e-05	4.14752	up
102632737	0.551151	0.0445157	1.35149	unchange
83492	-7.24615	1.1e-18	17.9586	down
76719	0.0616891	0.0312733	1.50483	unchange
228368	-0.0730224	0.064645	1.18947	unchange
258894	NA	NA	NA	unchange
27176	-0.270375	1.84e-97	96.7352	unchange
80893	-1.34193	0.000895396	3.04798	down
21463	0.774145	2.04e-28	27.6904	unchange
67493	-0.545452	3.68e-18	17.4342	unchange
238692	-0.502801	3.94e-07	6.4045	unchange
432964	0.232141	0.0102374	1.98981	unchange
269614	-0.0107958	0.237791	0.623804	unchange
102580	-0.175077	0.00231471	2.6355	unchange
13009	-2.23918	0	Inf	down
67434	-0.0515487	0.0190564	1.71996	unchange
546611	-2.59827	8.92e-69	68.0496	down
66665	0.228333	0.00394282	2.40419	unchange
236511	0.00059725	0.269909	0.568783	unchange
21808	-0.322119	8.03e-07	6.09528	unchange
27993	-0.295927	1.19e-06	5.92445	unchange
BGI_novel_G000228	-0.359163	0.0230827	1.63671	unchange
74229	0.0615934	0.12652	0.897841	unchange
217201	0.137464	0.00106609	2.97221	unchange
258749	NA	NA	NA	unchange
20686	0.411069	3.15e-07	6.50169	unchange
234564	0.77057	1.74e-19	18.7595	unchange
53419	1.52183	6.47e-15	14.1891	up
218035	-0.389149	2.34e-17	16.6308	unchange
20016	0.307132	1.03e-10	9.98716	unchange
BGI_novel_G000963	-0.271888	0.0205617	1.68694	unchange
26403	-0.141481	4.73e-09	8.32514	unchange
75430	-0.472582	4.22e-08	7.37469	unchange
66612	0.494455	1.82e-32	31.7399	unchange
67213	-0.142606	6.02e-09	8.2204	unchange
71564	-0.0772106	0.0865938	1.06251	unchange
19088	0.320614	1.96e-09	8.70774	unchange
258922	NA	NA	NA	unchange
268527	1.29817	3.21e-06	5.49349	up
63986	-0.590784	2.27e-43	42.644	unchange
666532	-1.02785	2.94e-19	18.5317	down
212679	-0.331423	0.0063492	2.19728	unchange
228003	-5.1058	0	Inf	down
237761	0.431425	0.0145107	1.83831	unchange
208691	0.319927	0.00121835	2.91423	unchange
78771	0.188967	0.00191885	2.71696	unchange
71425	-0.394401	0.208274	0.681365	unchange
64656	-0.0626834	0.200035	0.698894	unchange
19303	0.213564	2.69e-29	28.5702	unchange
226409	-0.628289	6.52e-05	4.18575	unchange
16370	NA	NA	NA	unchange
71810	0.017243	0.174507	0.758187	unchange
108168657	NA	NA	NA	unchange
71310	-0.49638	9.72e-21	20.0123	unchange
319701	-2.52368	1.61e-06	5.79317	down
83457	NA	NA	NA	unchange
404325	NA	NA	NA	unchange
74152	-0.310569	0.117854	0.928657	unchange
100043025	NA	NA	NA	unchange
67416	-0.249815	8.28e-05	4.08197	unchange
16907	-0.486323	3.28e-11	10.4841	unchange
75627	-0.503734	2.49e-10	9.6038	unchange
12166	0.258416	5.44e-12	11.2644	unchange
54607	0.086132	0.0409669	1.38757	unchange
171275	NA	NA	NA	unchange
108147	-0.622448	1.22e-35	34.9136	unchange
17961	-0.331782	0.00564646	2.24822	unchange
BGI_novel_G000295	0.770891	0.000681251	3.16669	unchange
108052	-1.18818	1.53e-08	7.81531	down
217593	0.0206367	0.268944	0.570339	unchange
17193	-0.323698	0.00285271	2.54474	unchange
18583	0.0477972	0.0890311	1.05046	unchange
217869	0.353928	1.6e-81	80.7959	unchange
69698	0.123309	0.0289132	1.5389	unchange
72658	-0.440732	1.56e-06	5.80688	unchange
71835	-0.0714161	0.11307	0.946654	unchange
109663	NA	NA	NA	unchange
72690	0.504147	8.5e-44	43.0706	unchange
50721	-0.12911	0.0316179	1.50007	unchange
16425	0.878976	2.96e-09	8.52871	unchange
105242930	NA	NA	NA	unchange
242109	0.11065	0.0101621	1.99302	unchange
100126765	NA	NA	NA	unchange
171543	0.483209	6.09e-25	24.2154	unchange
15170	-1.11827	1.68e-236	235.775	down
16876	NA	NA	NA	unchange
73545	2.19418	1.51e-124	123.821	up
69976	0.0606864	0.086166	1.06466	unchange
20416	0.378742	4.43e-40	39.3536	unchange
217353	0.188694	1.55e-08	7.80967	unchange
435921	-5.14929	7.54e-06	5.12263	down
231238	0.381039	0.00662836	2.17859	unchange
100121	-0.402444	8.22e-22	21.0851	unchange
11891	0.00819732	0.235658	0.627717	unchange
332396	NA	NA	NA	unchange
71562	0.0650309	0.166101	0.779628	unchange
75305	2.48007	0.00375464	2.42543	unchange
101056091	NA	NA	NA	unchange
100039210	-1.64233	0.00377935	2.42258	unchange
11784	0.0607142	0.227468	0.64308	unchange
53325	-0.646347	5.43e-25	24.2652	unchange
20404	-1.46215	3.07e-16	15.5129	down
76982	-0.716329	0.150834	0.821502	unchange
100043757	-1.95799	2.16e-35	34.6655	down
269855	-0.192854	0.00329174	2.48257	unchange
26927	-5.50293	4.58e-07	6.33913	down
12322	-3.14269	4.62e-114	113.335	down
14058	-0.755985	3.18e-30	29.4976	unchange
70261	-1.78672	4.6e-06	5.33724	down
19348	-1.44206	2.91e-18	17.5361	down
108167789	NA	NA	NA	unchange
26358	0.343697	3.06e-27	26.5143	unchange
195522	-0.0796682	0.161668	0.791375	unchange
100042355	-0.0142817	0.269909	0.568783	unchange
107734	-0.242883	1.01e-06	5.99568	unchange
214575	-0.224476	0.166972	0.777357	unchange
74734	-1.35895	1.16e-33	32.9355	down
258623	NA	NA	NA	unchange
67285	-0.211124	0.00339453	2.46922	unchange
16668	0.492754	3.67e-84	83.4353	unchange
59036	-0.080255	0.0976636	1.01027	unchange
217082	0.804481	4.48e-45	44.3487	unchange
20513	-2.09484	0.00449978	2.34681	unchange
68184	-0.136793	0.00171837	2.76488	unchange
214254	-0.745773	2.3e-05	4.63827	unchange
237890	-1.75697	0.00094283	3.02557	down
76843	-1.43504	6.17e-08	7.20971	down
20335	-0.329791	2.32e-14	13.6345	unchange
330671	-0.921878	1.25e-05	4.90309	unchange
101055951	NA	NA	NA	unchange
240058	-0.735694	0.000214142	3.6693	unchange
434866	NA	NA	NA	unchange
252837	-1.41847	1.26e-28	27.8996	down
241201	NA	NA	NA	unchange
58234	-0.0563236	0.00117103	2.93143	unchange
72891	-2.19288	6.87e-10	9.16304	down
BGI_novel_G000745	-2.31786	3.49e-05	4.45717	down
12330	-0.0620157	0.000337534	3.47168	unchange
18538	-0.249353	5.23e-13	12.2815	unchange
BGI_novel_G000517	NA	NA	NA	unchange
53318	-2.37212	0	Inf	down
100039467	NA	NA	NA	unchange
622402	0.858194	0.0154869	1.81004	unchange
66549	0.187369	2.88e-07	6.54061	unchange
193116	0.0351676	0.11612	0.935093	unchange
55949	-0.315228	7.25e-64	63.1397	unchange
BGI_novel_G000392	NA	NA	NA	unchange
103742	-0.0113671	0.235537	0.62794	unchange
20755	-9.41019	0	Inf	down
102635744	0.681548	3.13e-15	14.5045	unchange
16848	-0.349577	1.41e-19	18.8508	unchange
66205	0.131172	0.0047697	2.32151	unchange
545824	NA	NA	NA	unchange
100855	-0.223843	8.55e-08	7.06803	unchange
20454	0.205726	5.88e-05	4.23062	unchange
209011	-0.20239	3.28e-09	8.48413	unchange
12408	0.761394	1.57e-102	101.804	unchange
23918	-0.151811	5.38e-05	4.26922	unchange
59031	-0.020821	0.18756	0.726859	unchange
269252	0.185042	0.000632578	3.19889	unchange
80289	-0.0687391	0.0878046	1.05648	unchange
433801	-1.02466	5.03e-09	8.29843	down
218314	-0.568217	1.91e-06	5.71897	unchange
278240	-0.0382569	0.257208	0.589716	unchange
208092	0.0398229	0.131154	0.882219	unchange
98956	-0.27256	1.41e-06	5.85078	unchange
12325	0.0127711	0.220162	0.657258	unchange
52639	0.547045	1.38e-32	31.8601	unchange
12518	-5.4854	0	Inf	down
213945	0.0206367	0.254592	0.594154	unchange
329251	0.219317	3e-15	14.5229	unchange
67097	-0.39534	7.87e-148	147.104	unchange
270802	0.192768	0.0242713	1.61491	unchange
228858	4.34256	0.000722518	3.14115	up
105242927	-2.56433	0.0191314	1.71825	unchange
75341	NA	NA	NA	unchange
73470	NA	NA	NA	unchange
237958	NA	NA	NA	unchange
57439	0.346042	8.19e-21	20.0867	unchange
258181	NA	NA	NA	unchange
225131	0.354339	1.08e-27	26.9666	unchange
67042	0.106765	0.0406053	1.39142	unchange
52712	0.105976	0.0629938	1.2007	unchange
14783	-0.234978	1.54e-07	6.81248	unchange
70348	-0.531904	0.0419954	1.3768	unchange
233424	0.600186	8.69e-06	5.06098	unchange
57811	NA	NA	NA	unchange
68521	-0.546912	7.63e-14	13.1175	unchange
76539	0.0294967	0.192053	0.71658	unchange
270150	0.679719	2.16e-160	159.666	unchange
71711	-0.557194	4.44e-15	14.3526	unchange
14712	0.112693	0.000723523	3.14055	unchange
258424	NA	NA	NA	unchange
78774	0.724952	1.04e-16	15.983	unchange
227731	0.280545	6.72e-13	12.1726	unchange
BGI_novel_G000829	-0.0865652	0.234014	0.630758	unchange
66302	-0.0313579	0.207906	0.682132	unchange
BGI_novel_G000391	0.101626	0.248424	0.604806	unchange
22349	-0.512795	0.0331104	1.48004	unchange
13799	0.0206367	0.269909	0.568783	unchange
104732	-0.63144	0.000203467	3.69151	unchange
80292	-0.127886	0.011525	1.93836	unchange
56316	-0.0470331	0.120878	0.917652	unchange
102638646	NA	NA	NA	unchange
18707	-1.01896	3.44e-212	211.463	down
108755	-0.275872	8.23e-05	4.0846	unchange
102436	-0.10357	0.0764044	1.11688	unchange
394252	NA	NA	NA	unchange
17087	-0.267344	0.0689804	1.16127	unchange
110119	-0.165704	0.0157111	1.80379	unchange
76615	0.410204	0.0294205	1.53135	unchange
215445	0.141724	0.000182917	3.73775	unchange
56708	-0.186408	0.00148999	2.82682	unchange
259070	NA	NA	NA	unchange
19752	-5.93356	6.08e-09	8.2161	down
BGI_novel_G000415	3.11525	3.05e-16	15.5157	up
26568	-0.524238	2.72e-13	12.5654	unchange
436196	NA	NA	NA	unchange
13011	-1.90781	3.44e-13	12.4634	down
75725	-0.0486259	0.105943	0.974927	unchange
66999	-0.251185	3.5e-11	10.4559	unchange
72930	-0.112258	0.166348	0.778984	unchange
12385	0.241685	2.38e-82	81.6234	unchange
14768	-0.130007	0.00553882	2.25658	unchange
27643	-0.0917108	0.0196091	1.70754	unchange
19054	-0.0915002	0.00684456	2.16465	unchange
100861908	2.34256	0.0319704	1.49525	unchange
73341	-0.76804	2.15e-69	68.6676	unchange
19655	-0.222481	1.29e-07	6.88941	unchange
15007	0.972114	7.16e-24	23.1451	unchange
211739	-0.104894	0.241806	0.616533	unchange
12295	-0.963074	4.62e-47	46.3354	unchange
15968	NA	NA	NA	unchange
75124	0.353212	0.109643	0.960021	unchange
67511	0.211616	5.41e-19	18.2668	unchange
353208	-0.674665	1.22e-06	5.91364	unchange
78255	-0.684196	5.71e-30	29.2434	unchange
211556	-0.0204442	0.191991	0.716718	unchange
233912	0.242719	5.46e-09	8.26281	unchange
BGI_novel_G000569	-1.98854	3.79e-53	52.4214	down
216028	0.283671	0.214462	0.66865	unchange
243743	0.074999	0.0652501	1.18542	unchange
100041599	-0.358429	0.0992708	1.00318	unchange
387343	NA	NA	NA	unchange
16206	-0.031394	0.146882	0.833031	unchange
231807	-0.713649	6.39e-46	45.1945	unchange
75007	0.43973	3.49e-47	46.4572	unchange
18700	-0.244297	0.00221293	2.65503	unchange
330695	0.741539	3.79e-54	53.4214	unchange
237886	-1.67636	5.81e-25	24.2358	down
68349	-0.0190308	0.222582	0.65251	unchange
319604	0.0729159	0.0227128	1.64373	unchange
78388	-0.0171623	0.137363	0.86213	unchange
192194	0.0206367	0.269909	0.568783	unchange
385312	NA	NA	NA	unchange
57765	-2.15715	3.79e-33	32.4214	down
BGI_novel_G000616	NA	NA	NA	unchange
83436	-0.593998	2.74e-82	81.5622	unchange
259069	NA	NA	NA	unchange
170788	-1.181	0.000710444	3.14847	down
14235	-1.6154	2.64e-28	27.5784	down
66091	-0.0781162	0.0319079	1.4961	unchange
652925	0.689506	2.24e-59	58.6498	unchange
234964	0.463689	0.00115553	2.93722	unchange
100294660	NA	NA	NA	unchange
12349	-0.155698	0.000143928	3.84185	unchange
14126	-3.00911	6.82e-18	17.1662	down
BGI_novel_G000916	NA	NA	NA	unchange
211652	0.271969	1.15e-21	20.9393	unchange
16508	0.857138	0.0262532	1.58082	unchange
73458	-1.30129	0.0854723	1.06817	unchange
26459	1.92753	0.00378829	2.42156	unchange
108168318	NA	NA	NA	unchange
18169	NA	NA	NA	unchange
68729	0.84578	5.43e-40	39.2652	unchange
70207	-0.252486	1.03e-05	4.98716	unchange
19153	0.420474	1.05e-209	208.979	unchange
100041412	NA	NA	NA	unchange
14405	NA	NA	NA	unchange
100044068	NA	NA	NA	unchange
170834	-7.81225	1.04e-25	24.983	down
382018	0.90516	0.0237703	1.62397	unchange
BGI_novel_G000171	NA	NA	NA	unchange
243385	-0.210846	0.0185917	1.73068	unchange
210146	0.22305	5.23e-06	5.2815	unchange
170759	0.104149	0.000615231	3.21096	unchange
69239	NA	NA	NA	unchange
18613	0.177677	5.32e-59	58.2741	unchange
67971	0.0637416	2.89e-07	6.5391	unchange
54188	0.0758453	0.0469717	1.32816	unchange
67778	-0.0671851	0.0709638	1.14896	unchange
18286	0.578976	6.09e-84	83.2154	unchange
22092	0.597153	3.45e-52	51.4622	unchange
20318	-0.0215269	0.0913102	1.03948	unchange
380842	0.642935	4.11e-23	22.3862	unchange
76629	NA	NA	NA	unchange
259118	NA	NA	NA	unchange
19762	NA	NA	NA	unchange
269701	0.586682	4e-49	48.3979	unchange
52432	0.436645	2.82e-27	26.5498	unchange
BGI_novel_G000731	-0.139828	0.220694	0.65621	unchange
68327	0.0307271	0.194155	0.711852	unchange
232210	-0.00398704	0.265215	0.576402	unchange
100503041	0.54674	8.8e-06	5.05552	unchange
628991	NA	NA	NA	unchange
20530	-0.176832	0.000275778	3.55944	unchange
22215	-0.226358	3.01e-05	4.52143	unchange
243853	-0.0713122	0.0401106	1.39674	unchange
20479	-0.0152132	0.190833	0.719346	unchange
20533	-0.979363	6.06e-07	6.21753	unchange
16551	-1.58622	1.22e-26	25.9136	down
66624	-0.331729	6.7e-36	35.1739	unchange
21652	0.142756	9.76e-08	7.01055	unchange
100503884	0.910454	1.05e-17	16.9788	unchange
53623	0.439055	2.21e-10	9.65561	unchange
72611	0.167394	0.0023881	2.62195	unchange
BGI_novel_G000248	-0.391772	3.39e-10	9.4698	unchange
98396	0.477234	4.25e-28	27.3716	unchange
76426	1.6056	0.000177835	3.74998	up
14365	0.23171	0.00511056	2.29153	unchange
53856	-3.30129	0.0165425	1.7814	unchange
258687	NA	NA	NA	unchange
666040	NA	NA	NA	unchange
21400	0.0530582	0.190782	0.719462	unchange
258551	NA	NA	NA	unchange
83561	0.0206367	0.269909	0.568783	unchange
[truncated: 21,025 more rows]

## Sheet: Table 3. Protein and Transcript
Transcription.ID	Protein.accession	Protein.description	Ratio	P.value	log2FC.x	log10p.x	Regulation.x	log2FC.y	FDR	log10p.y	Regulation.y	type
11287	Q61838	Pregnancy zone protein OS=Mus musculus OX=10090 GN=Pzp	1.08	0.0129	0.111031	1.88941	unchange	0.0206367	0.266736	0.573918	unchange
11303	P41233	ATP-binding cassette sub-family A member 1 OS=Mus musculus OX=10090 GN=Abca1	1.091	0.061	0.125651	1.21467	unchange	0.19448	1.68e-06	5.77469	unchange
11306	Q61102	ATP-binding cassette sub-family B member 7, mitochondrial OS=Mus musculus OX=10090 GN=Abcb7	0.955	0.105	-0.0664274	0.978811	unchange	-0.375292	1.34e-08	7.8729	unchange
11307	Q64343	ATP-binding cassette sub-family G member 1 OS=Mus musculus OX=10090 GN=Abcg1	NA	NA	NA	NA	unchange	-0.37122	7.21e-19	18.1421	unchange
11308	Q8CBW3	Abl interactor 1 OS=Mus musculus OX=10090 GN=Abi1	1.055	0.115	0.077243	0.939302	unchange	0.0783272	0.00151272	2.82024	unchange
11363	P51174	Long-chain specific acyl-CoA dehydrogenase, mitochondrial OS=Mus musculus OX=10090 GN=Acadl	0.78	2.03e-05	-0.358454	4.6925	unchange	0.392696	9.21e-55	54.0357	unchange
11364	P45952	Medium-chain specific acyl-CoA dehydrogenase, mitochondrial OS=Mus musculus OX=10090 GN=Acadm	0.537	0.00158	-0.897006	2.80134	down	0.00715532	0.234387	0.630066	unchange	down-unchange
11370	P50544	Very long-chain specific acyl-CoA dehydrogenase, mitochondrial OS=Mus musculus OX=10090 GN=Acadvl	0.622	4.39e-07	-0.685014	6.35754	down	0.275473	3.25e-24	23.4881	unchange	down-unchange
11409	Q07417	Short-chain specific acyl-CoA dehydrogenase, mitochondrial OS=Mus musculus OX=10090 GN=Acads	0.743	1.94e-05	-0.428566	4.7122	down	-0.040825	0.150329	0.822957	unchange	down-unchange
11421	P09470	Angiotensin-converting enzyme OS=Mus musculus OX=10090 GN=Ace	1.3	1.64e-05	0.378512	4.78516	unchange	0.223122	3.16e-165	164.5	unchange
11425	Q61268	Apolipoprotein C-IV OS=Mus musculus OX=10090 GN=Apoc4	NA	NA	NA	NA	unchange	NA	NA	NA	unchange
11426	Q9QXZ0	Microtubule-actin cross-linking factor 1 OS=Mus musculus OX=10090 GN=Macf1	0.947	0.000103	-0.0785637	3.98716	unchange	-0.313333	2.09e-186	185.68	unchange
11428	P28271	Cytoplasmic aconitate hydratase OS=Mus musculus OX=10090 GN=Aco1	0.957	0.00164	-0.0634092	2.78516	unchange	0.168908	3.29e-05	4.4828	unchange
11429	Q99KI0	Aconitate hydratase, mitochondrial OS=Mus musculus OX=10090 GN=Aco2	0.611	0.000883	-0.710756	3.05404	down	-0.004643	0.230905	0.636567	unchange	down-unchange
11430	Q9R0H0	Peroxisomal acyl-coenzyme A oxidase 1 OS=Mus musculus OX=10090 GN=Acox1	1.225	0.000521	0.292782	3.28316	unchange	0.731206	5.97e-190	189.224	unchange
11431	Q9D358	Low molecular weight phosphotyrosine protein phosphatase OS=Mus musculus OX=10090 GN=Acp1	1.023	0.359	0.0328061	0.444906	unchange	0.0321432	0.152203	0.817577	unchange
11433	Q05117	Tartrate-resistant acid phosphatase type 5 OS=Mus musculus OX=10090 GN=Acp5	1.181	0.0541	0.240009	1.2668	unchange	-0.797998	9.12e-34	33.04	unchange
11450	Q60994	Adiponectin OS=Mus musculus OX=10090 GN=Adipoq	1.094	0.0131	0.129613	1.88273	unchange	1.76386	1.53e-08	7.81531	up	unchange-up
11459	P68134	Actin, alpha skeletal muscle OS=Mus musculus OX=10090 GN=Acta1	0.226	5.76e-05	-2.14561	4.23958	down	-10.1619	0	Inf	down	down-down
11461	P60710	Actin, cytoplasmic 1 OS=Mus musculus OX=10090 GN=Actb	1.096	0.00374	0.132248	2.42713	unchange	-0.602398	0	Inf	unchange
11464	P68033	Actin, alpha cardiac muscle 1 OS=Mus musculus OX=10090 GN=Actc1	NA	NA	NA	NA	unchange	-0.0776459	0.000281445	3.55061	unchange
11472	Q9JI91	Alpha-actinin-2 OS=Mus musculus OX=10090 GN=Actn2	0.4	0.00152	-1.32193	2.81816	down	-1.43307	0	Inf	down	down-down
11474	O88990	Alpha-actinin-3 OS=Mus musculus OX=10090 GN=Actn3	0.224	1.52e-05	-2.15843	4.81816	down	-6.78672	0	Inf	down	down-down
11475	P62737	Actin, aortic smooth muscle OS=Mus musculus OX=10090 GN=Acta2	0.745	0.0058	-0.424688	2.23657	down	-0.0356713	0.0258534	1.58748	unchange	down-unchange
11479	Q61271	Activin receptor type-1B OS=Mus musculus OX=10090 GN=Acvr1b	NA	NA	NA	NA	unchange	0.21444	4.25e-08	7.37161	unchange
11480	P27038	Activin receptor type-2A OS=Mus musculus OX=10090 GN=Acvr2a	NA	NA	NA	NA	unchange	0.150434	0.00276376	2.5585	unchange
11482	Q61288	Serine/threonine-protein kinase receptor R3 OS=Mus musculus OX=10090 GN=Acvrl1	0.984	0.496	-0.0232698	0.304518	unchange	-0.116568	1.41e-23	22.8508	unchange
11484	Q8R3P0	Aspartoacylase OS=Mus musculus OX=10090 GN=Aspa	0.852	0.0231	-0.231075	1.63639	unchange	-0.0969055	0.162418	0.789365	unchange
11486	P03958	Adenosine deaminase OS=Mus musculus OX=10090 GN=Ada	0.318	3.73e-05	-1.6529	4.42829	down	-3.4677	0	Inf	down	down-down
11487	O35598	Disintegrin and metalloproteinase domain-containing protein 10 OS=Mus musculus OX=10090 GN=Adam10	1.036	0.0757	0.051024	1.1209	unchange	-0.135077	2.32e-05	4.63451	unchange
11491	Q9Z0F8	Disintegrin and metalloproteinase domain-containing protein 17 OS=Mus musculus OX=10090 GN=Adam17	1.099	0.0259	0.136191	1.5867	unchange	-0.490452	1.47e-34	33.8327	unchange
11501	Q05910	Disintegrin and metalloproteinase domain-containing protein 8 OS=Mus musculus OX=10090 GN=Adam8	NA	NA	NA	NA	unchange	0.672276	3.01e-90	89.5214	unchange
11502	Q61072	Disintegrin and metalloproteinase domain-containing protein 9 OS=Mus musculus OX=10090 GN=Adam9	1.148	0.0173	0.199123	1.76195	unchange	0.35419	6.86e-33	32.1637	unchange
11512	Q01341	Adenylate cyclase type 6 OS=Mus musculus OX=10090 GN=Adcy6	NA	NA	NA	NA	unchange	0.260156	1.94e-17	16.7122	unchange
11518	Q9QYC0	Alpha-adducin OS=Mus musculus OX=10090 GN=Add1	1.005	0.502	0.0071955	0.299296	unchange	-0.00551624	0.21891	0.659735	unchange
11519	Q9QYB8	Beta-adducin OS=Mus musculus OX=10090 GN=Add2	1.131	0.00108	0.177599	2.96658	unchange	-0.809438	0.0589558	1.22947	unchange
11522	P00329	Alcohol dehydrogenase 1 OS=Mus musculus OX=10090 GN=Adh1	1.081	0.000877	0.112367	3.057	unchange	-0.00193023	0.263221	0.57968	unchange
11529	Q64437	Alcohol dehydrogenase class 4 mu/sigma chain OS=Mus musculus OX=10090 GN=Adh7	0.77	0.000396	-0.37707	3.4023	unchange	0.0652782	0.0680342	1.16727	unchange
11532	P28474	Alcohol dehydrogenase class-3 OS=Mus musculus OX=10090 GN=Adh5	1.025	0.192	0.0356239	0.716699	unchange	0.0116386	0.217984	0.661575	unchange
11534	P55264	Adenosine kinase OS=Mus musculus OX=10090 GN=Adk	1.128	2.77e-06	0.173767	5.55752	unchange	-0.092106	0.0131446	1.88125	unchange
11537	P03953	Complement factor D OS=Mus musculus OX=10090 GN=Cfd	1.01	0.801	0.0143553	0.0963675	unchange	1.21262	2.03e-33	32.6925	up	unchange-up
11538	Q9Z103	Activity-dependent neuroprotector homeobox protein OS=Mus musculus OX=10090 GN=Adnp	0.904	0.0621	-0.145605	1.20691	unchange	-0.0819167	0.00321016	2.49347	unchange
11544	P54923	[Protein ADP-ribosylarginine] hydrolase OS=Mus musculus OX=10090 GN=Adprh	0.975	0.19	-0.0365259	0.721246	unchange	-0.148234	7.89e-05	4.10292	unchange
11545	P11103	Poly [ADP-ribose] polymerase 1 OS=Mus musculus OX=10090 GN=Parp1	0.674	0.000418	-0.56918	3.37882	down	-0.660541	4.43e-45	44.3536	unchange	down-unchange
11555	P18762	Beta-2 adrenergic receptor OS=Mus musculus OX=10090 GN=Adrb2	NA	NA	NA	NA	unchange	0.496344	1.14e-86	85.9431	unchange
11564	P54822	Adenylosuccinate lyase OS=Mus musculus OX=10090 GN=Adsl	0.995	0.564	-0.00723157	0.248721	unchange	-0.316821	4.37e-10	9.35952	unchange
11565	P28650	Adenylosuccinate synthetase isozyme 1 OS=Mus musculus OX=10090 GN=Adssl1	0.768	5.85e-05	-0.380822	4.23284	down	-1.41863	4.25e-273	272.372	down	down-down
11566	P46664	Adenylosuccinate synthetase isozyme 2 OS=Mus musculus OX=10090 GN=Adss	1.172	0.0454	0.228973	1.34294	unchange	0.0462808	0.0773026	1.11181	unchange
11568	Q640N1	Adipocyte enhancer-binding protein 1 OS=Mus musculus OX=10090 GN=Aebp1	1.047	0.237	0.0662614	0.625252	unchange	0.365552	9.15e-49	48.0386	unchange
11593	Q64191	N(4)-(beta-N-acetylglucosaminyl)-L-asparaginase OS=Mus musculus OX=10090 GN=Aga	1.057	0.173	0.0799754	0.761954	unchange	-0.0684065	0.123003	0.910085	unchange
11595	Q61282	Aggrecan core protein OS=Mus musculus OX=10090 GN=Acan	NA	NA	NA	NA	unchange	4.82799	6.62e-05	4.17914	up	unchange-up
11596	Q62151	Advanced glycosylation end product-specific receptor OS=Mus musculus OX=10090 GN=Ager	1.086	0.00602	0.119024	2.2204	unchange	0.330215	0	Inf	unchange
11600	O08538	Angiopoietin-1 OS=Mus musculus OX=10090 GN=Angpt1	NA	NA	NA	NA	unchange	-0.00279564	0.261376	0.582734	unchange
11601	O35608	Angiopoietin-2 OS=Mus musculus OX=10090 GN=Angpt2	1.234	0.0115	0.303342	1.9393	unchange	-0.448149	8.96e-09	8.04769	unchange
11603	A2ASQ1	Agrin OS=Mus musculus OX=10090 GN=Agrn	1.203	1.54e-05	0.266637	4.81248	unchange	0.0566593	0.00114177	2.94242	unchange
11605	P51569	Alpha-galactosidase A OS=Mus musculus OX=10090 GN=Gla	1.318	0.0187	0.39835	1.72816	up	-0.161202	0.0226697	1.64455	unchange	up-unchange
11606	P11859	Angiotensinogen OS=Mus musculus OX=10090 GN=Agt	1.965	2.1e-06	0.974529	5.67778	up	3.21778	5.46e-116	115.263	up	up-up
11622	Q8R4S6	Aryl hydrocarbon receptor OS=Mus musculus castaneus OX=10091 GN=Ahr	NA	NA	NA	NA	unchange	-0.100308	0.00335459	2.47436	unchange
11625	P29699	Alpha-2-HS-glycoprotein OS=Mus musculus OX=10090 GN=Ahsg	1.56	1.04e-06	0.641546	5.98297	up	1.43127	7.42e-09	8.1296	up	up-up
11629	O70200	Allograft inflammatory factor 1 OS=Mus musculus OX=10090 GN=Aif1	NA	NA	NA	NA	unchange	-2.5364	7.54e-77	76.1226	down	unchange-down
11632	O08915	AH receptor-interacting protein OS=Mus musculus OX=10090 GN=Aip	1.033	0.048	0.0468403	1.31876	unchange	-0.282435	1.49e-16	15.8268	unchange
11636	Q9R0Y5	Adenylate kinase isoenzyme 1 OS=Mus musculus OX=10090 GN=Ak1	0.556	6.28e-05	-0.846843	4.20204	down	-1.43517	8.28e-301	300.082	down	down-down
11637	Q9WTP6	Adenylate kinase 2, mitochondrial OS=Mus musculus OX=10090 GN=Ak2	0.798	0.000861	-0.325539	3.065	unchange	-0.449649	3.67e-24	23.4353	unchange
11639	Q9WUR9	Adenylate kinase 4, mitochondrial OS=Mus musculus OX=10090 GN=Ak4	NA	NA	NA	NA	unchange	-1.21131	8.49e-12	11.0711	down	unchange-down
11640	O08715	A-kinase anchor protein 1, mitochondrial OS=Mus musculus OX=10090 GN=Akap1	0.85	0.114	-0.234465	0.943095	unchange	-0.0645592	0.0677341	1.16919	unchange
11641	O54931	A-kinase anchor protein 2 OS=Mus musculus OX=10090 GN=Akap2	1.046	0.0033	0.0648829	2.48149	unchange	0.388414	6.94e-185	184.159	unchange
11651	P31750	RAC-alpha serine/threonine-protein kinase OS=Mus musculus OX=10090 GN=Akt1	0.938	0.18	-0.0923402	0.744727	unchange	0.139144	3.48e-14	13.4584	unchange
11652	Q60823	RAC-beta serine/threonine-protein kinase OS=Mus musculus OX=10090 GN=Akt2	0.885	0.111	-0.176251	0.954677	unchange	-0.191584	1.76e-15	14.7545	unchange
11655	Q8VC19	5-aminolevulinate synthase, nonspecific, mitochondrial OS=Mus musculus OX=10090 GN=Alas1	NA	NA	NA	NA	unchange	0.463466	8.23e-230	229.085	unchange
11657	P07724	Serum albumin OS=Mus musculus OX=10090 GN=Alb	1.188	5.02e-07	0.248535	6.2993	unchange	3.09103	6.19e-09	8.20831	up	unchange-up
11658	Q61490	CD166 antigen OS=Mus musculus OX=10090 GN=Alcam	1.062	0.00966	0.0867838	2.01502	unchange	0.280823	6.23e-39	38.2055	unchange
11666	P48410	ATP-binding cassette sub-family D member 1 OS=Mus musculus OX=10090 GN=Abcd1	1.013	0.644	0.0186342	0.191114	unchange	-0.48563	2.53e-33	32.5969	unchange
11668	P24549	Retinal dehydrogenase 1 OS=Mus musculus OX=10090 GN=Aldh1a1	1.26	9.44e-08	0.333424	7.02503	unchange	0.929335	0	Inf	unchange
11669	P47738	Aldehyde dehydrogenase, mitochondrial OS=Mus musculus OX=10090 GN=Aldh2	1.064	0.000159	0.0894982	3.7986	unchange	0.676147	0	Inf	unchange
11670	P47739	Aldehyde dehydrogenase, dimeric NADP-preferring OS=Mus musculus OX=10090 GN=Aldh3a1	0.77	0.000195	-0.37707	3.70997	unchange	-0.869993	1.07e-137	136.971	unchange
11671	P47740	Fatty aldehyde dehydrogenase OS=Mus musculus OX=10090 GN=Aldh3a2	1.041	0.0955	0.0579701	1.02	unchange	0.389386	6.22e-38	37.2062	unchange
11674	P05064	Fructose-bisphosphate aldolase A OS=Mus musculus OX=10090 GN=Aldoa	0.727	9.69e-05	-0.459973	4.01368	down	-1.0242	0	Inf	down	down-down
11676	P05063	Fructose-bisphosphate aldolase C OS=Mus musculus OX=10090 GN=Aldoc	0.956	0.168	-0.0649175	0.774691	unchange	0.230854	0.0345377	1.46171	unchange
11684	P39655	Arachidonate 12-lipoxygenase, 12S-type OS=Mus musculus OX=10090 GN=Alox12	0.992	0.683	-0.011588	0.165579	unchange	-0.428671	1.9e-10	9.72125	unchange
11687	P39654	Arachidonate 15-lipoxygenase OS=Mus musculus OX=10090 GN=Alox15	0.508	0.00058	-0.9771	3.23657	down	0.251748	0.131324	0.881657	unchange	down-unchange
11689	P48999	Arachidonate 5-lipoxygenase OS=Mus musculus OX=10090 GN=Alox5	1.262	0.0021	0.335712	2.67778	unchange	-0.456073	4.39e-08	7.35754	unchange
11690	P30355	Arachidonate 5-lipoxygenase-activating protein OS=Mus musculus OX=10090 GN=Alox5ap	1.135	0.0312	0.182692	1.50585	unchange	-0.150103	2.69e-10	9.57025	unchange
11692	P56213	FAD-linked sulfhydryl oxidase ALR OS=Mus musculus OX=10090 GN=Gfer	0.98	0.212	-0.0291463	0.673664	unchange	-0.213192	0.00211912	2.67384	unchange
11699	Q07456	Protein AMBP OS=Mus musculus OX=10090 GN=Ambp	1.172	0.000122	0.228973	3.91364	unchange	-0.716329	0.10617	0.973999	unchange
11717	O08739	AMP deaminase 3 OS=Mus musculus OX=10090 GN=Ampd3	1.188	0.00184	0.248535	2.73518	unchange	0.637042	1.92e-63	62.7167	unchange
11720	Q91X83	S-adenosylmethionine synthase isoform type-1 OS=Mus musculus OX=10090 GN=Mat1a	1.199	0.00196	0.261832	2.70774	unchange	1.29965	5.47e-55	54.262	up	unchange-up
11733	Q02357	Ankyrin-1 OS=Mus musculus OX=10090 GN=Ank1	1.133	0.000383	0.180148	3.4168	unchange	-1.26221	4.31e-50	49.3655	down	unchange-down
11735	G5E8K5	Ankyrin-3 OS=Mus musculus OX=10090 GN=Ank3	1.072	0.0511	0.100305	1.29158	unchange	0.135402	0.00232033	2.63445	unchange
11736	Q810B6	Rabankyrin-5 OS=Mus musculus OX=10090 GN=Ankfy1	0.955	0.0445	-0.0664274	1.35164	unchange	-0.433038	3.08e-38	37.5114	unchange
11737	O35381	Acidic leucine-rich nuclear phosphoprotein 32 family member A OS=Mus musculus OX=10090 GN=Anp32a	0.914	0.00212	-0.129734	2.67366	unchange	-0.418849	1.98e-92	91.7033	unchange
11739	P48962	ADP/ATP translocase 1 OS=Mus musculus OX=10090 GN=Slc25a4	0.83	4.57e-06	-0.268817	5.34008	unchange	-0.283609	9.65e-54	53.0155	unchange
11740	P51881	ADP/ATP translocase 2 OS=Mus musculus OX=10090 GN=Slc25a5	0.953	0.0062	-0.0694519	2.20761	unchange	0.318852	4.65e-54	53.3325	unchange
11744	P97384	Annexin A11 OS=Mus musculus OX=10090 GN=Anxa11	1.059	0.0535	0.0827026	1.27165	unchange	0.181646	4.9e-16	15.3098	unchange
11745	O35639	Annexin A3 OS=Mus musculus OX=10090 GN=Anxa3	1.157	2.18e-05	0.210389	4.66154	unchange	0.543189	5.18e-210	209.286	unchange
11746	P97429	Annexin A4 OS=Mus musculus OX=10090 GN=Anxa4	1.009	0.328	0.0129262	0.484126	unchange	0.0466574	0.0374502	1.42655	unchange
11747	P48036	Annexin A5 OS=Mus musculus OX=10090 GN=Anxa5	1.072	0.00144	0.100305	2.84164	unchange	-0.268096	4.14e-71	70.383	unchange
11749	P14824	Annexin A6 OS=Mus musculus OX=10090 GN=Anxa6	0.887	0.000116	-0.172994	3.93554	unchange	-0.651193	6.23e-248	247.206	unchange
11750	Q07076	Annexin A7 OS=Mus musculus OX=10090 GN=Anxa7	0.994	0.768	-0.00868224	0.114639	unchange	-0.028675	0.0811813	1.09054	unchange
11752	O35640	Annexin A8 OS=Mus musculus OX=10090 GN=Anxa8	0.958	0.0995	-0.0619024	1.00218	unchange	0.233384	8.91e-10	9.05012	unchange
11754	O70423	Membrane primary amine oxidase OS=Mus musculus OX=10090 GN=Aoc3	0.726	0.000201	-0.461959	3.6968	down	0.0650309	0.181066	0.742164	unchange	down-unchange
11757	P20108	Thioredoxin-dependent peroxide reductase, mitochondrial OS=Mus musculus OX=10090 GN=Prdx3	0.924	0.00486	-0.114035	2.31336	unchange	-0.103611	0.00887874	2.05165	unchange
11758	O08709	Peroxiredoxin-6 OS=Mus musculus OX=10090 GN=Prdx6	1.182	0.000103	0.24123	3.98716	unchange	0.93425	0	Inf	unchange
11761	O54754	Aldehyde oxidase 1 OS=Mus musculus OX=10090 GN=Aox1	1.091	0.0149	0.125651	1.82681	unchange	0.733725	3.21e-120	119.493	unchange
11764	O35643	AP-1 complex subunit beta-1 OS=Mus musculus OX=10090 GN=Ap1b1	1.055	0.0454	0.077243	1.34294	unchange	-0.231	1.19e-10	9.92445	unchange
11765	P22892	AP-1 complex subunit gamma-1 OS=Mus musculus OX=10090 GN=Ap1g1	1.067	0.00856	0.0935602	2.06753	unchange	0.190598	1.03e-10	9.98716	unchange
11766	O88512	AP-1 complex subunit gamma-like 2 OS=Mus musculus OX=10090 GN=Ap1g2	0.983	0.803	-0.0247367	0.0952845	unchange	-0.708201	1.24e-31	30.9066	unchange
11767	P35585	AP-1 complex subunit mu-1 OS=Mus musculus OX=10090 GN=Ap1m1	1.113	0.000162	0.154454	3.79048	unchange	-0.225029	8.47e-08	7.07212	unchange
11768	Q9WVP1	AP-1 complex subunit mu-2 OS=Mus musculus OX=10090 GN=Ap1m2	1.242	0.0126	0.312665	1.89963	unchange	0.193734	0.000434965	3.36155	unchange
11769	P61967	AP-1 complex subunit sigma-1A OS=Mus musculus OX=10090 GN=Ap1s1	1.098	0.00242	0.134878	2.61618	unchange	-0.144819	0.000266731	3.57393	unchange
11770	P04117	Fatty acid-binding protein, adipocyte OS=Mus musculus OX=10090 GN=Fabp4	0.272	4.12e-05	-1.87832	4.3851	down	2.34185	1.05e-259	258.979	up	down-up
11771	P17426	AP-2 complex subunit alpha-1 OS=Mus musculus OX=10090 GN=Ap2a1	1.113	0.00178	0.154454	2.74958	unchange	0.306342	1.16e-24	23.9355	unchange
11772	P17427	AP-2 complex subunit alpha-2 OS=Mus musculus OX=10090 GN=Ap2a2	1.064	0.000719	0.0894982	3.14327	unchange	0.0687424	0.00329443	2.48222	unchange
11773	P84091	AP-2 complex subunit mu OS=Mus musculus OX=10090 GN=Ap2m1	1.114	0.000778	0.155749	3.10902	unchange	-0.110616	9.22e-09	8.03527	unchange
11774	Q9Z1T1	AP-3 complex subunit beta-1 OS=Mus musculus OX=10090 GN=Ap3b1	1.019	0.127	0.0271541	0.896196	unchange	-0.078235	0.0181433	1.74128	unchange
11776	O54774	AP-3 complex subunit delta-1 OS=Mus musculus OX=10090 GN=Ap3d1	1.054	0.0113	0.0758749	1.94692	unchange	-0.0877481	0.000198729	3.70174	unchange
11777	Q9DCR2	AP-3 complex subunit sigma-1 OS=Mus musculus OX=10090 GN=Ap3s1	0.98	0.748	-0.0291463	0.126098	unchange	-0.239808	4.09e-06	5.38828	unchange
11778	Q8BSZ2	AP-3 complex subunit sigma-2 OS=Mus musculus OX=10090 GN=Ap3s2	0.949	0.085	-0.07552	1.07058	unchange	0.0979739	0.0200358	1.69819	unchange
11783	O88879	Apoptotic protease-activating factor 1 OS=Mus musculus OX=10090 GN=Apaf1	1.005	0.695	0.0071955	0.158015	unchange	-0.344897	7.6e-11	10.1192	unchange
11787	Q9DBR4	Amyloid-beta A4 precursor protein-binding family B member 2 OS=Mus musculus OX=10090 GN=Apbb2	NA	NA	NA	NA	unchange	-0.0782898	0.0461416	1.33591	unchange
11789	Q61315	Adenomatous polyposis coli protein OS=Mus musculus OX=10090 GN=Apc	NA	NA	NA	NA	unchange	0.201829	1.09e-10	9.96257	unchange
11792	P28352	DNA-(apurinic or apyrimidinic site) lyase OS=Mus musculus OX=10090 GN=Apex1	0.905	0.00124	-0.14401	2.90658	unchange	-0.512582	7.12e-14	13.1475	unchange
11793	Q99J83	Autophagy protein 5 OS=Mus musculus OX=10090 GN=Atg5	1.076	0.0766	0.105678	1.11577	unchange	-0.174534	0.00177426	2.75098	unchange
11797	Q62210	Baculoviral IAP repeat-containing protein 2 OS=Mus musculus OX=10090 GN=Birc2	NA	NA	NA	NA	unchange	-0.188986	2.57e-06	5.59007	unchange
11800	O35841	Apoptosis inhibitor 5 OS=Mus musculus OX=10090 GN=Api5	0.948	0.0175	-0.077041	1.75696	unchange	0.0864678	0.00147361	2.83162	unchange
11801	Q9QWK4	CD5 antigen-like OS=Mus musculus OX=10090 GN=Cd5l	0.892	0.0143	-0.164884	1.84466	unchange	-2.39832	1.18e-17	16.9281	down	unchange-down
11804	Q06335	Amyloid-like protein 2 OS=Mus musculus OX=10090 GN=Aplp2	1.204	0.0293	0.267835	1.53313	unchange	0.212302	2.7e-67	66.5686	unchange
11806	Q00623	Apolipoprotein A-I OS=Mus musculus OX=10090 GN=Apoa1	1.524	1.29e-06	0.607863	5.88941	up	1.78617	0.00349682	2.45633	unchange	up-unchange
11807	P09813	Apolipoprotein A-II OS=Mus musculus OX=10090 GN=Apoa2	1.864	6.12e-05	0.898402	4.21325	up	0.895106	0.0718749	1.14342	unchange	up-unchange
11808	P06728	Apolipoprotein A-IV OS=Mus musculus OX=10090 GN=Apoa4	1.573	1.24e-07	0.653519	6.90658	up	NA	NA	NA	unchange	up-unchange
11811	Q9WV35	C->U-editing enzyme APOBEC-2 OS=Mus musculus OX=10090 GN=Apobec2	0.129	0.00862	-2.95456	2.06449	down	-5.30487	0	Inf	down	down-down
11812	P34928	Apolipoprotein C-I OS=Mus musculus OX=10090 GN=Apoc1	1.588	3.53e-05	0.667211	4.45223	up	-0.291307	0.00449611	2.34716	unchange	up-unchange
11814	P33622	Apolipoprotein C-III OS=Mus musculus OX=10090 GN=Apoc3	2.12	1.9e-05	1.08406	4.72125	up	NA	NA	NA	unchange	up-unchange
11815	P51910	Apolipoprotein D OS=Mus musculus OX=10090 GN=Apod	0.998	0.951	-0.00288828	0.0218195	unchange	-0.494436	4.15e-06	5.38195	unchange
11816	P08226	Apolipoprotein E OS=Mus musculus OX=10090 GN=Apoe	1.708	2.37e-07	0.772308	6.62525	up	-0.246845	2.62e-134	133.582	unchange	up-unchange
11818	Q01339	Beta-2-glycoprotein 1 OS=Mus musculus OX=10090 GN=Apoh	0.997	0.866	-0.00433459	0.0624821	unchange	0.605599	0.0980402	1.0086	unchange
11819	P43135	COUP transcription factor 2 OS=Mus musculus OX=10090 GN=Nr2f2	0.943	0.557	-0.0846703	0.254145	unchange	0.196542	4.8e-09	8.31876	unchange
11820	P12023	Amyloid-beta A4 protein OS=Mus musculus OX=10090 GN=App	1.1	0.0279	0.137504	1.5544	unchange	0.255501	1.15e-155	154.939	unchange
11821	P08030	Adenine phosphoribosyltransferase OS=Mus musculus OX=10090 GN=Aprt	1.05	0.0029	0.0703893	2.5376	unchange	-0.00861048	0.239044	0.621522	unchange
11826	Q02013	Aquaporin-1 OS=Mus musculus OX=10090 GN=Aqp1	1.033	0.0628	0.0468403	1.20204	unchange	0.195103	1.92e-88	87.7167	unchange
11830	Q9WTY4	Aquaporin-5 OS=Mus musculus OX=10090 GN=Aqp5	0.986	0.538	-0.0203404	0.269218	unchange	0.575302	5.53e-177	176.257	unchange
11834	Q8CFQ3	RNA helicase aquarius OS=Mus musculus OX=10090 GN=Aqr	1.153	0.145	0.205393	0.838632	unchange	-0.146696	0.000593137	3.22684	unchange
11836	P04627	Serine/threonine-protein kinase A-Raf OS=Mus musculus OX=10090 GN=Araf	1.004	0.893	0.00575927	0.0491485	unchange	-0.200356	2.28e-10	9.64207	unchange
11837	P14869	60S acidic ribosomal protein P0 OS=Mus musculus OX=10090 GN=Rplp0	0.901	0.00132	-0.150401	2.87943	unchange	-0.310941	1.29e-270	269.889	unchange
11840	P84078	ADP-ribosylation factor 1 OS=Mus musculus OX=10090 GN=Arf1	1.232	0.234	0.301002	0.630784	unchange	0.179345	2.6e-37	36.585	unchange
11841	Q8BSL7	ADP-ribosylation factor 2 OS=Mus musculus OX=10090 GN=Arf2	NA	NA	NA	NA	unchange	0.038109	0.117796	0.928868	unchange
11843	P61750	ADP-ribosylation factor 4 OS=Mus musculus OX=10090 GN=Arf4	0.986	0.461	-0.0203404	0.336299	unchange	0.0360302	0.0518722	1.28506	unchange
11844	P84084	ADP-ribosylation factor 5 OS=Mus musculus OX=10090 GN=Arf5	0.99	0.752	-0.0144996	0.123782	unchange	-0.0204302	0.146194	0.835069	unchange
11845	P62331	ADP-ribosylation factor 6 OS=Mus musculus OX=10090 GN=Arf6	0.981	0.58	-0.027675	0.236572	unchange	-0.088825	1.13e-05	4.94692	unchange
11846	Q61176	Arginase-1 OS=Mus musculus OX=10090 GN=Arg1	1.039	0.46	0.0551957	0.337242	unchange	-1.07558	7.97e-07	6.09854	down	unchange-down
11847	O08691	Arginase-2, mitochondrial OS=Mus musculus OX=10090 GN=Arg2	1.445	0.000138	0.531069	3.86012	up	0.884175	5.13e-23	22.2899	unchange	up-unchange
11848	Q9QUI0	Transforming protein RhoA OS=Mus musculus OX=10090 GN=Rhoa	1.018	0.2	0.0257376	0.69897	unchange	-0.0809067	4.97e-09	8.30364	unchange
11852	P62746	Rho-related GTP-binding protein RhoB OS=Mus musculus OX=10090 GN=Rhob	1.135	0.00304	0.182692	2.51713	unchange	0.0579734	1.81e-05	4.74232	unchange
11853	Q62159	Rho-related GTP-binding protein RhoC OS=Mus musculus OX=10090 GN=Rhoc	1.09	0.0887	0.124328	1.05208	unchange	0.63321	4.26e-133	132.371	unchange
11855	P97393	Rho GTPase-activating protein 5 OS=Mus musculus OX=10090 GN=Arhgap5	1.084	0.00176	0.116365	2.75449	unchange	0.152119	0.000108642	3.964	unchange
11856	O54834	Rho GTPase-activating protein 6 OS=Mus musculus OX=10090 GN=Arhgap6	NA	NA	NA	NA	unchange	0.115439	0.0130356	1.88487	unchange
11857	Q61599	Rho GDP-dissociation inhibitor 2 OS=Mus musculus OX=10090 GN=Arhgdib	1.041	0.00252	0.0579701	2.5986	unchange	-1.27582	0	Inf	down	unchange-down
11864	Q61324	Aryl hydrocarbon receptor nuclear translocator 2 OS=Mus musculus OX=10090 GN=Arnt2	NA	NA	NA	NA	unchange	-1.62091	9.22e-08	7.03527	down	unchange-down
11867	Q9WV32	Actin-related protein 2/3 complex subunit 1B OS=Mus musculus OX=10090 GN=Arpc1b	0.986	0.204	-0.0203404	0.69037	unchange	-0.474445	4.11e-155	154.386	unchange
11877	P98203	Armadillo repeat protein deleted in velo-cardio-facial syndrome homolog OS=Mus musculus OX=10090 GN=Arvcf	0.925	0.168	-0.112475	0.774691	unchange	-0.140658	0.00132013	2.87938	unchange
11881	P50429	Arylsulfatase B OS=Mus musculus OX=10090 GN=Arsb	1.013	0.518	0.0186342	0.28567	unchange	-0.587896	1.89e-26	25.7235	unchange
11883	P50428	Arylsulfatase A OS=Mus musculus OX=10090 GN=Arsa	0.998	0.93	-0.00288828	0.0315171	unchange	0.165641	0.000152215	3.81754	unchange
11886	Q9WV54	Acid ceramidase OS=Mus musculus OX=10090 GN=Asah1	1.525	1.63e-06	0.608809	5.78781	up	-0.186505	6.08e-12	11.2161	unchange	up-unchange
11891	Q9ERI2	Ras-related protein Rab-27A OS=Mus musculus OX=10090 GN=Rab27a	1.01	0.514	0.0143553	0.289037	unchange	0.00819732	0.235658	0.627717	unchange
11898	P16460	Argininosuccinate synthase OS=Mus musculus OX=10090 GN=Ass1	0.852	3.52e-05	-0.231075	4.45346	unchange	-0.181854	2.69e-05	4.57025	unchange
11905	P32261	Antithrombin-III OS=Mus musculus OX=10090 GN=Serpinc1	1.179	8.17e-05	0.237564	4.08778	unchange	1.02064	0.0280291	1.55239	unchange
11907	Q9Z2A5	Arginyl-tRNA--protein transferase 1 OS=Mus musculus OX=10090 GN=Ate1	1.064	0.0634	0.0894982	1.19791	unchange	0.0319074	0.140755	0.851537	unchange
11927	O08997	Copper transport protein ATOX1 OS=Mus musculus OX=10090 GN=Atox1	1.072	0.323	0.100305	0.490797	unchange	-0.272913	8.58e-10	9.06651	unchange
11928	Q8VDN2	Sodium/potassium-transporting ATPase subunit alpha-1 OS=Mus musculus OX=10090 GN=Atp1a1	1.039	0.00346	0.0551957	2.46092	unchange	0.483677	0	Inf	unchange
11931	P14094	Sodium/potassium-transporting ATPase subunit beta-1 OS=Mus musculus OX=10090 GN=Atp1b1	0.984	0.156	-0.0232698	0.806875	unchange	1.09903	0	Inf	up	unchange-up
11932	P14231	Sodium/potassium-transporting ATPase subunit beta-2 OS=Mus musculus OX=10090 GN=Atp1b2	NA	NA	NA	NA	unchange	0.190891	0.0134312	1.87188	unchange
11933	P97370	Sodium/potassium-transporting ATPase subunit beta-3 OS=Mus musculus OX=10090 GN=Atp1b3	1.005	0.636	0.0071955	0.196543	unchange	-0.229819	1.14e-23	22.9431	unchange
11937	Q8R429	Sarcoplasmic/endoplasmic reticulum calcium ATPase 1 OS=Mus musculus OX=10090 GN=Atp2a1	0.198	0.00312	-2.33643	2.50585	down	-7.06033	0	Inf	down	down-down
11938	O55143	Sarcoplasmic/endoplasmic reticulum calcium ATPase 2 OS=Mus musculus OX=10090 GN=Atp2a2	0.93	0.00506	-0.104697	2.29585	unchange	0.869821	0	Inf	unchange
11950	Q9CQQ7	ATP synthase F(0) complex subunit B1, mitochondrial OS=Mus musculus OX=10090 GN=Atp5f1	0.962	0.000579	-0.0558912	3.23732	unchange	-0.177772	2.13e-13	12.6716	unchange
11964	P50516	V-type proton ATPase catalytic subunit A OS=Mus musculus OX=10090 GN=Atp6v1a	1.153	0.00112	0.205393	2.95078	unchange	0.129674	1.24e-05	4.90658	unchange
11966	P62814	V-type proton ATPase subunit B, brain isoform OS=Mus musculus OX=10090 GN=Atp6v1b2	1.149	0.000975	0.200379	3.011	unchange	0.0759313	0.00141567	2.84904	unchange
11972	P51863	V-type proton ATPase subunit d 1 OS=Mus musculus OX=10090 GN=Atp6v0d1	1.136	1.68e-05	0.183963	4.77469	unchange	0.250473	1.07e-15	14.9706	unchange
11973	P50518	V-type proton ATPase subunit E 1 OS=Mus musculus OX=10090 GN=Atp6v1e1	1.196	3.72e-05	0.258217	4.42946	unchange	0.157662	0.041932	1.37745	unchange
11975	Q9Z1G4	V-type proton ATPase 116 kDa subunit a isoform 1 OS=Mus musculus OX=10090 GN=Atp6v0a1	1.164	6.18e-05	0.219091	4.20901	unchange	0.468172	1.54e-68	67.8125	unchange
11979	Q64446	Copper-transporting ATPase 2 OS=Mus musculus OX=10090 GN=Atp7b	2.307	0.000757	1.20602	3.1209	up	1.10198	5.97e-154	153.224	up	up-up
11980	P70704	Phospholipid-transporting ATPase IA OS=Mus musculus OX=10090 GN=Atp8a1	1.155	0.000364	0.207893	3.4389	unchange	0.390417	3.87e-83	82.4123	unchange
11981	O70228	Probable phospholipid-transporting ATPase IIA OS=Mus musculus OX=10090 GN=Atp9a	0.965	0.404	-0.0513992	0.393619	unchange	0.108191	0.000525329	3.27957	unchange
11984	P63082	V-type proton ATPase 16 kDa proteolipid subunit OS=Mus musculus OX=10090 GN=Atp6v0c	2.459	2.08e-05	1.29807	4.68194	up	0.287291	2.6e-63	62.585	unchange	up-unchange
11991	Q60668	Heterogeneous nuclear ribonucleoprotein D0 OS=Mus musculus OX=10090 GN=Hnrnpd	1.004	0.81	0.00575927	0.091515	unchange	0.0362315	0.0462047	1.33531	unchange
11992	Q9JLZ3	Methylglutaconyl-CoA hydratase, mitochondrial OS=Mus musculus OX=10090 GN=Auh	0.956	0.0449	-0.0649175	1.34775	unchange	0.246044	2.28e-06	5.64207	unchange
11993	P70295	Ancient ubiquitous protein 1 OS=Mus musculus OX=10090 GN=Aup1	1.178	0.148	0.23634	0.829738	unchange	-0.0446642	0.0383892	1.41579	unchange
11997	P21300	Aldose reductase-related protein 1 OS=Mus musculus OX=10090 GN=Akr1b7	0.952	0.205	-0.0709665	0.688246	unchange	-0.779065	0.00938486	2.02757	unchange
12007	Q64726	Zinc-alpha-2-glycoprotein OS=Mus musculus OX=10090 GN=Azgp1	1.043	0.073	0.0607392	1.13668	unchange	1.3325	1.98e-39	38.7033	up	unchange-up
12009	Q62036	Centrosomal protein of 131 kDa OS=Mus musculus OX=10090 GN=Cep131	1.034	0.19	0.0482362	0.721246	unchange	0.600677	1.85e-17	16.7328	unchange
12010	P01887	Beta-2-microglobulin OS=Mus musculus OX=10090 GN=B2m	0.607	8.31e-05	-0.720232	4.0804	down	-1.23829	0	Inf	down	down-down
12017	Q60739	BAG family molecular chaperone regulator 1 OS=Mus musculus OX=10090 GN=Bag1	0.963	0.23	-0.0543923	0.638272	unchange	0.0548514	0.00288997	2.53911	unchange
12018	O08734	Bcl-2 homologous antagonist/killer OS=Mus musculus OX=10090 GN=Bak1	0.986	0.826	-0.0203404	0.08302	unchange	-0.355324	3.47e-11	10.4597	unchange
12028	Q07813	Apoptosis regulator BAX OS=Mus musculus OX=10090 GN=Bax	1.014	0.732	0.0200577	0.135489	unchange	0.337832	1.22e-27	26.9136	unchange
12032	Q61361	Brevican core protein OS=Mus musculus OX=10090 GN=Bcan	1.129	0.000536	0.175045	3.27084	unchange	0.442463	0.00690833	2.16063	unchange
12033	Q61334	B-cell receptor-associated protein 29 OS=Mus musculus OX=10090 GN=Bcap29	0.867	0.00362	-0.205896	2.44129	unchange	0.149413	0.0131309	1.88171	unchange
12034	O35129	Prohibitin-2 OS=Mus musculus OX=10090 GN=Phb2	0.953	0.0108	-0.0694519	1.96658	unchange	-0.0791562	0.00269482	2.56947	unchange
12036	O35855	Branched-chain-amino-acid aminotransferase, mitochondrial OS=Mus musculus OX=10090 GN=Bcat2	0.871	0.00294	-0.199255	2.53165	unchange	-0.147235	0.000517143	3.28639	unchange
12039	P50136	2-oxoisovalerate dehydrogenase subunit alpha, mitochondrial OS=Mus musculus OX=10090 GN=Bckdha	0.755	0.000141	-0.405451	3.85078	down	0.350471	2.2e-23	22.6576	unchange	down-unchange
12040	Q6P3A8	2-oxoisovalerate dehydrogenase subunit beta, mitochondrial OS=Mus musculus OX=10090 GN=Bckdhb	0.688	0.000775	-0.53952	3.1107	down	-0.149028	0.0235962	1.62716	unchange	down-unchange
12041	O55028	[3-methyl-2-oxobutanoate dehydrogenase [lipoamide]] kinase, mitochondrial OS=Mus musculus OX=10090 GN=Bckdk	NA	NA	NA	NA	unchange	-0.24081	2.54e-08	7.59517	unchange
12048	Q64373	Bcl-2-like protein 1 OS=Mus musculus OX=10090 GN=Bcl2l1	1.486	0.0118	0.571434	1.92812	up	0.946288	0	Inf	unchange	up-unchange
12068	O35623	BET1 homolog OS=Mus musculus OX=10090 GN=Bet1	0.973	0.359	-0.0394883	0.444906	unchange	-0.535822	8.68e-18	17.0615	unchange
12091	P23780	Beta-galactosidase OS=Mus musculus OX=10090 GN=Glb1	1.06	0.0628	0.0840643	1.20204	unchange	-0.0647879	0.100531	0.997698	unchange
12111	P28653	Biglycan OS=Mus musculus OX=10090 GN=Bgn	1.145	0.0002	0.195348	3.69897	unchange	0.0440294	3.95e-05	4.4034	unchange
12122	P70444	BH3-interacting domain death agonist OS=Mus musculus OX=10090 GN=Bid	0.857	0.15	-0.222633	0.823909	unchange	-0.888598	1.63e-22	21.7878	unchange
12168	O35607	Bone morphogenetic protein receptor type-2 OS=Mus musculus OX=10090 GN=Bmpr2	1.048	0.033	0.0676387	1.48149	unchange	0.406189	1.05e-170	169.979	unchange
12169	P97504	Cytoplasmic tyrosine-protein kinase BMX OS=Mus musculus OX=10090 GN=Bmx	NA	NA	NA	NA	unchange	0.237129	0.00259696	2.58553	unchange
12175	O54940	BCL2/adenovirus E1B 19 kDa protein-interacting protein 2 OS=Mus musculus OX=10090 GN=Bnip2	1.231	0.00522	0.299831	2.28233	unchange	-0.0280244	0.0772343	1.11219	unchange
12180	P97443	Histone-lysine N-methyltransferase Smyd1 OS=Mus musculus OX=10090 GN=Smyd1	0.503	4e-05	-0.99137	4.39794	down	-2.07308	1.75e-139	138.757	down	down-down
12181	P97452	Ribosome biogenesis protein BOP1 OS=Mus musculus OX=10090 GN=Bop1	0.958	0.216	-0.0619024	0.665546	unchange	-0.507994	1.18e-22	21.9281	unchange
12182	Q64277	ADP-ribosyl cyclase/cyclic ADP-ribose hydrolase 2 OS=Mus musculus OX=10090 GN=Bst1	1.192	0.0031	0.253384	2.50864	unchange	-0.264	2.33e-06	5.63264	unchange
12183	P15327	Bisphosphoglycerate mutase OS=Mus musculus OX=10090 GN=Bpgm	1.374	2.07e-07	0.458382	6.68403	up	0.037445	0.136253	0.865654	unchange	up-unchange
12211	O88738	Baculoviral IAP repeat-containing protein 6 OS=Mus musculus OX=10090 GN=Birc6	1.018	0.488	0.0257376	0.31158	unchange	-0.0839863	0.00333557	2.47683	unchange
12215	P18572	Basigin OS=Mus musculus OX=10090 GN=Bsg	0.844	0.00312	-0.244685	2.50585	unchange	0.124702	9.59e-19	18.0182	unchange
12229	P35991	Tyrosine-protein kinase BTK OS=Mus musculus OX=10090 GN=Btk	NA	NA	NA	NA	unchange	-1.44361	1.38e-55	54.8601	down	unchange-down
12237	Q9WVA3	Mitotic checkpoint protein BUB3 OS=Mus musculus OX=10090 GN=Bub3	0.948	0.0864	-0.077041	1.06349	unchange	-0.168138	1.76e-06	5.75449	unchange
12238	Q63829	COMM domain-containing protein 3 OS=Mus musculus OX=10090 GN=Commd3	1.112	0.0835	0.153157	1.07831	unchange	0.320741	1.35e-10	9.86967	unchange
12257	P50637	Translocator protein OS=Mus musculus OX=10090 GN=Tspo	1.02	0.533	0.0285692	0.273273	unchange	-0.0321854	0.0378093	1.4224	unchange
12258	P97290	Plasma protease C1 inhibitor OS=Mus musculus OX=10090 GN=Serping1	1.054	0.0726	0.0758749	1.13906	unchange	-0.0911859	7.17e-10	9.14448	unchange
12259	P98086	Complement C1q subcomponent subunit A OS=Mus musculus OX=10090 GN=C1qa	0.846	0.0138	-0.24127	1.86012	unchange	-1.16562	9.27e-177	176.033	down	unchange-down
12260	P14106	Complement C1q subcomponent subunit B OS=Mus musculus OX=10090 GN=C1qb	NA	NA	NA	NA	unchange	-1.1663	7.45e-144	143.128	down	unchange-down
12261	O35658	Complement component 1 Q subcomponent-binding protein, mitochondrial OS=Mus musculus OX=10090 GN=C1qbp	0.903	0.00416	-0.147202	2.38091	unchange	-0.110842	0.0068205	2.16618	unchange
12263	P21180	Complement C2 OS=Mus musculus OX=10090 GN=C2	0.922	0.136	-0.117161	0.866461	unchange	-0.231361	0.00138119	2.85975	unchange
12266	P01027	Complement C3 OS=Mus musculus OX=10090 GN=C3	1.056	0.00734	0.0786098	2.1343	unchange	-0.129944	1.81e-37	36.7423	unchange
12268	P01029	Complement C4-B OS=Mus musculus OX=10090 GN=C4b	0.826	0.000284	-0.275786	3.54668	unchange	-0.371871	2.12e-108	107.674	unchange
12273	P30993	C5a anaphylatoxin chemotactic receptor 1 OS=Mus musculus OX=10090 GN=C5ar1	1.325	0.00228	0.405992	2.64207	up	0.193567	0.00338632	2.47027	unchange	up-unchange
12279	P06683	Complement component C9 OS=Mus musculus OX=10090 GN=C9	1.212	3.99e-06	0.27739	5.39903	unchange	NA	NA	NA	unchange
12282	Q9JKR6	Hypoxia up-regulated protein 1 OS=Mus musculus OX=10090 GN=Hyou1	0.9	9.85e-05	-0.152003	4.00656	unchange	-0.036013	0.0597543	1.22363	unchange
12283	Q06138	Calcium-binding protein 39 OS=Mus musculus OX=10090 GN=Cab39	1.016	0.125	0.0229004	0.90309	unchange	0.348047	3.56e-52	51.4486	unchange
12290	Q61290	Voltage-dependent R-type calcium channel subunit alpha-1E OS=Mus musculus OX=10090 GN=Cacna1e	1.138	0.0161	0.186501	1.79317	unchange	-2.5009	4.48e-50	49.3487	down	unchange-down
12293	O08532	Voltage-dependent calcium channel subunit alpha-2/delta-1 OS=Mus musculus OX=10090 GN=Cacna2d1	0.925	0.000555	-0.112475	3.25571	unchange	-0.374134	2.59e-11	10.5867	unchange
12301	Q9CXW3	Calcyclin-binding protein OS=Mus musculus OX=10090 GN=Cacybp	0.93	0.0706	-0.104697	1.1512	unchange	-0.695419	4.49e-55	54.3478	unchange
12304	P08003	Protein disulfide-isomerase A4 OS=Mus musculus OX=10090 GN=Pdia4	0.663	4.29e-06	-0.592919	5.36754	down	-0.720019	3.17e-135	134.499	unchange	down-unchange
12306	P07356	Annexin A2 OS=Mus musculus OX=10090 GN=Anxa2	1.076	9.53e-05	0.105678	4.02091	unchange	-0.236367	4.62e-69	68.3354	unchange
12309	P97816	Protein S100-G OS=Mus musculus OX=10090 GN=S100g	1.249	0.012	0.320773	1.92082	unchange	0.379911	4.17e-07	6.37986	unchange
12315	P0DP28	Calmodulin-3 OS=Mus musculus OX=10090 GN=Calm3	0.991	0.351	-0.013043	0.454693	unchange	-0.183746	7.9e-20	19.1024	unchange
12317	P14211	Calreticulin OS=Mus musculus OX=10090 GN=Calr	0.838	5.8e-05	-0.254978	4.23657	unchange	-0.338491	2.62e-118	117.582	unchange
12321	O35887	Calumenin OS=Mus musculus OX=10090 GN=Calu	0.94	0.00022	-0.0892673	3.65758	unchange	0.186863	3.4e-20	19.4685	unchange
12322	P11798	Calcium/calmodulin-dependent protein kinase type II subunit alpha OS=Mus musculus OX=10090 GN=Camk2a	NA	NA	NA	NA	unchange	-3.14269	4.62e-114	113.335	down	unchange-down
12325	Q923T9	Calcium/calmodulin-dependent protein kinase type II subunit gamma OS=Mus musculus OX=10090 GN=Camk2g	0.969	0.0465	-0.0454314	1.33255	unchange	0.0127711	0.220162	0.657258	unchange
12330	P35564	Calnexin OS=Mus musculus OX=10090 GN=Canx	0.9	0.00012	-0.152003	3.92082	unchange	-0.0620157	0.000337534	3.47168	unchange
12331	P40124	Adenylyl cyclase-associated protein 1 OS=Mus musculus OX=10090 GN=Cap1	1.022	0.0389	0.0313952	1.41005	unchange	-0.36187	3.36e-90	89.4737	unchange
12332	P24452	Macrophage-capping protein OS=Mus musculus OX=10090 GN=Capg	0.926	0.00088	-0.110916	3.05552	unchange	-0.821798	7.63e-112	111.117	unchange
12333	O35350	Calpain-1 catalytic subunit OS=Mus musculus OX=10090 GN=Capn1	1.063	0.0013	0.0881416	2.88606	unchange	-0.43492	6.45e-44	43.1904	unchange
12334	O08529	Calpain-2 catalytic subunit OS=Mus musculus OX=10090 GN=Capn2	1.115	5.58e-05	0.157044	4.25337	unchange	0.224609	6.35e-33	32.1972	unchange
12336	O88456	Calpain small subunit 1 OS=Mus musculus OX=10090 GN=Capns1	1.058	0.0918	0.0813396	1.03716	unchange	0.0593163	0.000111972	3.95089	unchange
12337	O08688	Calpain-5 OS=Mus musculus OX=10090 GN=Capn5	1.121	0.159	0.164786	0.798603	unchange	-0.272145	3.5e-07	6.45593	unchange
12340	P47753	F-actin-capping protein subunit alpha-1 OS=Mus musculus OX=10090 GN=Capza1	1.01	0.57	0.0143553	0.244125	unchange	-0.301057	1.12e-27	26.9508	unchange
12343	P47754	F-actin-capping protein subunit alpha-2 OS=Mus musculus OX=10090 GN=Capza2	0.989	0.382	-0.0159576	0.417937	unchange	-0.277246	1.54e-21	20.8125	unchange
12345	P47757	F-actin-capping protein subunit beta OS=Mus musculus OX=10090 GN=Capzb	0.987	0.141	-0.018878	0.850781	unchange	-0.289984	2.68e-62	61.5719	unchange
12359	P24270	Catalase OS=Mus musculus OX=10090 GN=Cat	1.19	4.87e-06	0.250962	5.31247	unchange	0.349968	8.63e-65	64.064	unchange
12361	O70589	Peripheral plasma membrane protein CASK OS=Mus musculus OX=10090 GN=Cask	1.07	0.0799	0.0976108	1.09745	unchange	0.250529	1.82e-06	5.73993	unchange
12362	P29452	Caspase-1 OS=Mus musculus OX=10090 GN=Casp1	0.83	0.0266	-0.268817	1.57512	unchange	-1.34955	6.24e-69	68.2048	down	unchange-down
12364	O08736	Caspase-12 OS=Mus musculus OX=10090 GN=Casp12	NA	NA	NA	NA	unchange	-0.430135	6.54e-09	8.18442	unchange
12367	P70677	Caspase-3 OS=Mus musculus OX=10090 GN=Casp3	1.033	0.091	0.0468403	1.04096	unchange	-0.202376	0.00351128	2.45453	unchange
12368	O08738	Caspase-6 OS=Mus musculus OX=10090 GN=Casp6	1.027	0.0743	0.0384362	1.12901	unchange	0.169478	0.00110949	2.95488	unchange
12369	P97864	Caspase-7 OS=Mus musculus OX=10090 GN=Casp7	0.992	0.656	-0.011588	0.183096	unchange	-0.0953345	0.0400282	1.39763	unchange
12370	O89110	Caspase-8 OS=Mus musculus OX=10090 GN=Casp8	0.962	0.0518	-0.0558912	1.28567	unchange	-0.462207	6.32e-27	26.1993	unchange
12372	O09165	Calsequestrin-1 OS=Mus musculus OX=10090 GN=Casq1	0.165	0.014	-2.59946	1.85387	down	-6.49203	0	Inf	down	down-down
12373	O09161	Calsequestrin-2 OS=Mus musculus OX=10090 GN=Casq2	0.79	4.19e-06	-0.340075	5.37779	unchange	-0.221252	0.00483821	2.31532	unchange
12380	P51125	Calpastatin OS=Mus musculus OX=10090 GN=Cast	0.839	0.000396	-0.253257	3.4023	unchange	-0.0445314	0.0253136	1.59665	unchange
12385	P26231	Catenin alpha-1 OS=Mus musculus OX=10090 GN=Ctnna1	1.052	0.0019	0.0731347	2.72125	unchange	0.241685	2.38e-82	81.6234	unchange
12386	Q61301	Catenin alpha-2 OS=Mus musculus OX=10090 GN=Ctnna2	1.296	0.0237	0.374066	1.62525	unchange	-1.97936	0.0590838	1.22853	unchange
12387	Q02248	Catenin beta-1 OS=Mus musculus OX=10090 GN=Ctnnb1	1.11	0.000119	0.15056	3.92445	unchange	0.131393	1.02e-30	29.9914	unchange
12388	P30999	Catenin delta-1 OS=Mus musculus OX=10090 GN=Ctnnd1	1.047	0.00126	0.0662614	2.89963	unchange	0.0536664	0.00106541	2.97248	unchange
12389	P49817	Caveolin-1 OS=Mus musculus OX=10090 GN=Cav1	1.091	0.0035	0.125651	2.45593	unchange	0.12338	2.41e-35	34.618	unchange
12390	Q9WVC3	Caveolin-2 OS=Mus musculus OX=10090 GN=Cav2	1.14	0.0108	0.189034	1.96658	unchange	0.0970998	2.88e-07	6.54061	unchange
12391	P51637	Caveolin-3 OS=Mus musculus OX=10090 GN=Cav3	NA	NA	NA	NA	unchange	-2.40971	2.97e-59	58.5272	down	unchange-down
12393	Q08775	Runt-related transcription factor 2 OS=Mus musculus OX=10090 GN=Runx2	0.988	0.544	-0.0174171	0.264401	unchange	-0.590721	1.99e-09	8.70115	unchange
12400	Q08024	Core-binding factor subunit beta OS=Mus musculus OX=10090 GN=Cbfb	0.854	0.0239	-0.227692	1.6216	unchange	-0.548042	1.52e-43	42.8182	unchange
12401	Q06770	Corticosteroid-binding globulin OS=Mus musculus OX=10090 GN=Serpina6	NA	NA	NA	NA	unchange	-1.78672	0.0334263	1.47591	unchange
12402	P22682	E3 ubiquitin-protein ligase CBL OS=Mus musculus OX=10090 GN=Cbl	1.038	0.0832	0.0538064	1.07988	unchange	-0.319732	1.27e-12	11.8962	unchange
12406	P19324	Serpin H1 OS=Mus musculus OX=10090 GN=Serpinh1	1.001	0.957	0.00144197	0.0190881	unchange	-0.366262	7.23e-89	88.1409	unchange
12408	P48758	Carbonyl reductase [NADPH] 1 OS=Mus musculus OX=10090 GN=Cbr1	1.162	0.000457	0.21661	3.34008	unchange	0.761394	1.57e-102	101.804	unchange
12409	P08074	Carbonyl reductase [NADPH] 2 OS=Mus musculus OX=10090 GN=Cbr2	1.016	0.0457	0.0229004	1.34008	unchange	0.510171	0	Inf	unchange
12412	P83917	Chromobox protein homolog 1 OS=Mus musculus OX=10090 GN=Cbx1	1.103	0.189	0.141433	0.723538	unchange	-0.139274	0.000723523	3.14055	unchange
12417	P23198	Chromobox protein homolog 3 OS=Mus musculus OX=10090 GN=Cbx3	0.834	0.000378	-0.261881	3.42251	unchange	-0.0796949	0.00261148	2.58311	unchange
12419	Q61686	Chromobox protein homolog 5 OS=Mus musculus OX=10090 GN=Cbx5	0.795	0.00158	-0.330973	2.80134	unchange	-0.0947439	0.00247499	2.60643	unchange
12421	Q9ESK9	RB1-inducible coiled-coil protein 1 OS=Mus musculus OX=10090 GN=Rb1cc1	1.038	0.564	0.0538064	0.248721	unchange	0.301613	5.74e-14	13.2411	unchange
12454	O88874	Cyclin-K OS=Mus musculus OX=10090 GN=Ccnk	1.088	0.326	0.121679	0.486782	unchange	0.128634	0.00647828	2.18854	unchange
12460	Q9WU84	Copper chaperone for superoxide dismutase OS=Mus musculus OX=10090 GN=Ccs	0.949	0.345	-0.07552	0.462181	unchange	0.0238703	0.196165	0.707378	unchange
12461	P80314	T-complex protein 1 subunit beta OS=Mus musculus OX=10090 GN=Cct2	1.012	0.364	0.0172093	0.438899	unchange	0.00190633	0.259343	0.586125	unchange
12462	P80318	T-complex protein 1 subunit gamma OS=Mus musculus OX=10090 GN=Cct3	1.009	0.455	0.0129262	0.341989	unchange	-0.30074	1.58e-26	25.8013	unchange
12464	P80315	T-complex protein 1 subunit delta OS=Mus musculus OX=10090 GN=Cct4	1.026	0.163	0.0370307	0.787812	unchange	-0.496911	2.71e-67	66.567	unchange
12465	P80316	T-complex protein 1 subunit epsilon OS=Mus musculus OX=10090 GN=Cct5	0.983	0.132	-0.0247367	0.879426	unchange	-0.305511	8.2e-32	31.0862	unchange
12466	P80317	T-complex protein 1 subunit zeta OS=Mus musculus OX=10090 GN=Cct6a	0.964	0.0054	-0.0528949	2.26761	unchange	-0.272482	1.06e-25	24.9747	unchange
12468	P80313	T-complex protein 1 subunit eta OS=Mus musculus OX=10090 GN=Cct7	1.02	0.227	0.0285692	0.643974	unchange	-0.168958	4.88e-14	13.3116	unchange
12469	P42932	T-complex protein 1 subunit theta OS=Mus musculus OX=10090 GN=Cct8	0.99	0.334	-0.0144996	0.476254	unchange	-0.373359	1.41e-40	39.8508	unchange
12475	P10810	Monocyte differentiation antigen CD14 OS=Mus musculus OX=10090 GN=Cd14	1.46	2.46e-05	0.545968	4.60906	up	0.336505	3.33e-26	25.4776	unchange	up-unchange
12476	O35566	CD151 antigen OS=Mus musculus OX=10090 GN=Cd151	1.056	0.000602	0.0786098	3.2204	unchange	0.0635828	0.000817758	3.08738	unchange
12479	P11609	Antigen-presenting glycoprotein CD1d1 OS=Mus musculus OX=10090 GN=Cd1d1	1.269	0.0337	0.343692	1.47237	unchange	-0.518883	1.56e-07	6.80688	unchange
12488	Q9JLQ0	CD2-associated protein OS=Mus musculus OX=10090 GN=Cd2ap	0.983	0.136	-0.0247367	0.866461	unchange	0.115691	0.000107743	3.96761	unchange
12490	Q64314	Hematopoietic progenitor cell antigen CD34 OS=Mus musculus OX=10090 GN=Cd34	1.046	0.176	0.0648829	0.754487	unchange	-0.246613	4.34e-24	23.3625	unchange
12491	Q08857	Platelet glycoprotein 4 OS=Mus musculus OX=10090 GN=Cd36	1.137	0.00356	0.185232	2.44855	unchange	-0.105861	1.95e-22	21.71	unchange
12492	O35114	Lysosome membrane protein 2 OS=Mus musculus OX=10090 GN=Scarb2	1.23	0.000119	0.298658	3.92445	unchange	0.629828	5.52e-267	266.258	unchange
12494	P56528	ADP-ribosyl cyclase/cyclic ADP-ribose hydrolase 1 OS=Mus musculus OX=10090 GN=Cd38	1.002	0.928	0.00288251	0.032452	unchange	-0.366869	1.38e-11	10.8601	unchange
12495	P55772	Ectonucleoside triphosphate diphosphohydrolase 1 OS=Mus musculus OX=10090 GN=Entpd1	1.135	0.000762	0.182692	3.11805	unchange	0.0937309	0.00143658	2.84267	unchange
12496	O55026	Ectonucleoside triphosphate diphosphohydrolase 2 OS=Mus musculus OX=10090 GN=Entpd2	0.803	0.000215	-0.316528	3.66756	unchange	-0.603521	5.45e-10	9.2636	unchange
12499	Q9WUZ9	Ectonucleoside triphosphate diphosphohydrolase 5 OS=Mus musculus OX=10090 GN=Entpd5	1.037	0.258	0.0524159	0.58838	unchange	0.907543	9.51e-171	170.022	unchange
12505	P15379	CD44 antigen OS=Mus musculus OX=10090 GN=Cd44	0.903	0.0018	-0.147202	2.74473	unchange	-0.718066	3.52e-157	156.453	unchange
12506	P18181	CD48 antigen OS=Mus musculus OX=10090 GN=Cd48	0.577	9.95e-07	-0.793357	6.00218	down	-2.06009	4.71e-128	127.327	down	down-down
12509	O55186	CD59A glycoprotein OS=Mus musculus OX=10090 GN=Cd59a	NA	NA	NA	NA	unchange	0.179569	0.00104769	2.97977	unchange
12512	P41731	CD63 antigen OS=Mus musculus OX=10090 GN=Cd63	1.137	0.00174	0.185232	2.75945	unchange	0.392733	3.87e-86	85.4123	unchange
12514	P31996	Macrosialin OS=Mus musculus OX=10090 GN=Cd68	1.176	0.00108	0.233888	2.96658	unchange	-0.855003	1.93e-59	58.7144	unchange
12520	P35762	CD81 antigen OS=Mus musculus OX=10090 GN=Cd81	0.956	0.13	-0.0649175	0.886057	unchange	-0.175076	1.77e-18	17.752	unchange
12521	P40237	CD82 antigen OS=Mus musculus OX=10090 GN=Cd82	0.931	0.038	-0.103147	1.42022	unchange	-0.228456	4.69e-20	19.3288	unchange
12527	P40240	CD9 antigen OS=Mus musculus OX=10090 GN=Cd9	0.958	0.124	-0.0619024	0.906578	unchange	0.21463	9.7e-38	37.0132	unchange
12534	P11440	Cyclin-dependent kinase 1 OS=Mus musculus OX=10090 GN=Cdk1	NA	NA	NA	NA	unchange	-1.26382	6.53e-17	16.1851	down	unchange-down
12537	P24788	Cyclin-dependent kinase 11B OS=Mus musculus OX=10090 GN=Cdk11b	0.909	0.0297	-0.137648	1.52724	unchange	0.102457	2.01e-05	4.6968	unchange
12539	Q61081	Hsp90 co-chaperone Cdc37 OS=Mus musculus OX=10090 GN=Cdc37	1.051	0.0252	0.0717627	1.5986	unchange	-0.303435	1.29e-35	34.8894	unchange
12540	P60766	Cell division control protein 42 homolog OS=Mus musculus OX=10090 GN=Cdc42	0.98	0.0396	-0.0291463	1.4023	unchange	-0.213213	8.5e-48	47.0706	unchange
12549	A6X8Z5	Rho GTPase-activating protein 31 OS=Mus musculus OX=10090 GN=Arhgap31	1.096	0.045	0.132248	1.34679	unchange	0.364911	6.88e-82	81.1624	unchange
12550	P09803	Cadherin-1 OS=Mus musculus OX=10090 GN=Cdh1	1.062	0.000616	0.0867838	3.21042	unchange	0.552061	2.52e-190	189.599	unchange
12552	P55288	Cadherin-11 OS=Mus musculus OX=10090 GN=Cdh11	0.819	0.0147	-0.288065	1.83268	unchange	-0.560793	1.1e-51	50.9586	unchange
12554	Q9WTR5	Cadherin-13 OS=Mus musculus OX=10090 GN=Cdh13	1.193	0.00724	0.254594	2.14026	unchange	0.218466	0.000229797	3.63866	unchange
12558	P15116	Cadherin-2 OS=Mus musculus OX=10090 GN=Cdh2	1.021	0.618	0.0299829	0.209012	unchange	-0.567781	0.000150362	3.82286	unchange
12562	P55284	Cadherin-5 OS=Mus musculus OX=10090 GN=Cdh5	1.056	0.0694	0.0786098	1.15864	unchange	0.217188	2.11e-89	88.6757	unchange
12566	P97377	Cyclin-dependent kinase 2 OS=Mus musculus OX=10090 GN=Cdk2	0.995	0.889	-0.00723157	0.0510982	unchange	-0.13826	0.00653185	2.18496	unchange
12567	P30285	Cyclin-dependent kinase 4 OS=Mus musculus OX=10090 GN=Cdk4	0.988	0.924	-0.0174171	0.034328	unchange	-0.316599	2.53e-19	18.5969	unchange
12568	P49615	Cyclin-dependent-like kinase 5 OS=Mus musculus OX=10090 GN=Cdk5	1.016	0.409	0.0229004	0.388277	unchange	0.0441524	0.120435	0.919246	unchange
12571	Q64261	Cyclin-dependent kinase 6 OS=Mus musculus OX=10090 GN=Cdk6	1.017	0.493	0.0243197	0.307153	unchange	-0.418516	1.24e-17	16.9066	unchange
12576	P46414	Cyclin-dependent kinase inhibitor 1B OS=Mus musculus OX=10090 GN=Cdkn1b	2.937	3.37e-06	1.55434	5.47237	up	0.0451553	0.0518867	1.28494	unchange	up-unchange
12580	Q60772	Cyclin-dependent kinase 4 inhibitor C OS=Mus musculus OX=10090 GN=Cdkn2c	1.171	0.00984	0.227741	2.007	unchange	-0.143408	0.00829531	2.08117	unchange
12583	P60334	Cysteine dioxygenase type 1 OS=Mus musculus OX=10090 GN=Cdo1	0.617	1.84e-05	-0.696658	4.73518	down	0.525772	1.52e-164	163.818	unchange	down-unchange
12589	O35594	Intraflagellar transport protein 81 homolog OS=Mus musculus OX=10090 GN=Ift81	0.921	0.105	-0.118727	0.978811	unchange	0.339468	1.77e-10	9.75203	unchange
12608	P28033	CCAAT/enhancer-binding protein beta OS=Mus musculus OX=10090 GN=Cebpb	1.221	0.000644	0.288063	3.19111	unchange	-0.132732	5.5e-23	22.2596	unchange
12613	Q64285	Bile salt-activated lipase OS=Mus musculus OX=10090 GN=Cel	NA	NA	NA	NA	unchange	-1.30129	0.0854723	1.06817	unchange
12626	O35648	Centrin-3 OS=Mus musculus OX=10090 GN=Cetn3	0.876	0.00938	-0.190997	2.0278	unchange	-0.181823	1.72e-05	4.76447	unchange
12628	P06909	Complement factor H OS=Mus musculus OX=10090 GN=Cfh	1.071	0.0211	0.0989585	1.67572	unchange	0.52821	6.44e-161	160.191	unchange
12630	Q61129	Complement factor I OS=Mus musculus OX=10090 GN=Cfi	1.029	0.414	0.041243	0.383	unchange	-0.371681	0.136141	0.866011	unchange
12631	P18760	Cofilin-1 OS=Mus musculus OX=10090 GN=Cfl1	0.973	0.0221	-0.0394883	1.65561	unchange	-0.347361	3.54e-147	146.451	unchange
12632	P45591	Cofilin-2 OS=Mus musculus OX=10090 GN=Cfl2	0.893	0.00818	-0.163268	2.08725	unchange	-0.478848	4.34e-42	41.3625	unchange
12643	O55226	Chondroadherin OS=Mus musculus OX=10090 GN=Chad	0.452	0.000859	-1.14561	3.06601	down	0.940729	2.15e-56	55.6676	unchange	down-unchange
12651	O55229	Choline/ethanolamine kinase OS=Mus musculus OX=10090 GN=Chkb	1	0.996	0	0.00174066	unchange	0.362312	6.26e-21	20.2034	unchange
12655	O35744	Chitinase-like protein 3 OS=Mus musculus OX=10090 GN=Chil3	4.281	2.36e-07	2.09795	6.62709	up	0.884168	0	Inf	unchange	up-unchange
12662	Q9QXG2	Rab proteins geranylgeranyltransferase component A 1 OS=Mus musculus OX=10090 GN=Chm	0.98	0.402	-0.0291463	0.395774	unchange	-0.0941149	0.0541314	1.26655	unchange
12675	Q60680	Inhibitor of nuclear factor kappa-B kinase subunit alpha OS=Mus musculus OX=10090 GN=Chuk	1.2	0.141	0.263034	0.850781	unchange	0.140138	5.92e-05	4.22768	unchange
12696	P60824	Cold-inducible RNA-binding protein OS=Mus musculus OX=10090 GN=Cirbp	0.945	0.0663	-0.0816138	1.17849	unchange	0.670026	1.58e-117	116.801	unchange
12709	Q04447	Creatine kinase B-type OS=Mus musculus OX=10090 GN=Ckb	0.942	0.0149	-0.086201	1.82681	unchange	-0.246304	1.06e-17	16.9747	unchange
12715	P07310	Creatine kinase M-type OS=Mus musculus OX=10090 GN=Ckm	0.205	0.00502	-2.2863	2.2993	down	-5.49816	0	Inf	down	down-down
12716	P30275	Creatine kinase U-type, mitochondrial OS=Mus musculus OX=10090 GN=Ckmt1	0.748	0.000183	-0.41889	3.73755	down	-0.0732146	0.0571682	1.24285	unchange	down-unchange
12721	O89053	Coronin-1A OS=Mus musculus OX=10090 GN=Coro1a	0.764	4.36e-07	-0.388355	6.36051	down	-1.36702	0	Inf	down	down-down
12729	Q61189	Methylosome subunit pICln OS=Mus musculus OX=10090 GN=Clns1a	NA	NA	NA	NA	unchange	-0.188037	7.35e-05	4.13371	unchange
12739	Q9Z0G9	Claudin-3 OS=Mus musculus OX=10090 GN=Cldn3	1.079	0.00344	0.109695	2.46344	unchange	0.82764	0	Inf	unchange
12741	O54942	Claudin-5 OS=Mus musculus OX=10090 GN=Cldn5	1.054	0.0505	0.0758749	1.29671	unchange	-9.00963	8.74e-203	202.058	down	unchange-down
12751	O89023	Tripeptidyl-peptidase 1 OS=Mus musculus OX=10090 GN=Tpp1	1.409	0.000216	0.494672	3.66555	up	0.151417	1.85e-07	6.73283	unchange	up-unchange
12757	O08585	Clathrin light chain A OS=Mus musculus OX=10090 GN=Clta	0.998	0.768	-0.00288828	0.114639	unchange	-0.0304928	0.0516626	1.28682	unchange
12759	Q06890	Clusterin OS=Mus musculus OX=10090 GN=Clu	1.182	2.22e-05	0.24123	4.65365	unchange	0.356185	6.21e-75	74.2069	unchange
12764	Q99KK2	N-acylneuraminate cytidylyltransferase OS=Mus musculus OX=10090 GN=Cmas	0.907	0.00012	-0.140826	3.92082	unchange	-0.200113	3.13e-06	5.50446	unchange
12785	P53996	Cellular nucleic acid-binding protein OS=Mus musculus OX=10090 GN=Cnbp	0.742	3.5e-05	-0.430509	4.45593	down	0.0178814	0.0833167	1.07927	unchange	down-unchange
12796	P51437	Cathelicidin antimicrobial peptide OS=Mus musculus OX=10090 GN=Camp	1.759	3.67e-05	0.814755	4.43533	up	-4.82306	0	Inf	down	up-down
12797	Q08091	Calponin-1 OS=Mus musculus OX=10090 GN=Cnn1	0.854	0.000505	-0.227692	3.29671	unchange	0.0920277	0.00451277	2.34556	unchange
12798	Q08093	Calponin-2 OS=Mus musculus OX=10090 GN=Cnn2	1.076	0.00642	0.105678	2.19246	unchange	-0.651467	0	Inf	unchange
12799	P16330	2',3'-cyclic-nucleotide 3'-phosphodiesterase OS=Mus musculus OX=10090 GN=Cnp	0.683	0.000195	-0.550043	3.70997	down	-0.37956	7.91e-24	23.1018	unchange	down-unchange
12807	Q91VB4	Hermansky-Pudlak syndrome 3 protein homolog OS=Mus musculus OX=10090 GN=Hps3	NA	NA	NA	NA	unchange	-0.361468	6.04e-14	13.219	unchange
12808	Q5NBX1	Protein cordon-bleu OS=Mus musculus OX=10090 GN=Cobl	1.109	0.158	0.149259	0.801343	unchange	-0.26887	7.04e-09	8.15243	unchange
12813	Q05306	Collagen alpha-1(X) chain OS=Mus musculus OX=10090 GN=Col10a1	NA	NA	NA	NA	unchange	2.02064	0.0564308	1.24848	unchange
12814	Q61245	Collagen alpha-1(XI) chain OS=Mus musculus OX=10090 GN=Col11a1	1.078	0.0164	0.108357	1.78516	unchange	-1.46479	0.0150834	1.8215	unchange
12816	Q60847	Collagen alpha-1(XII) chain OS=Mus musculus OX=10090 GN=Col12a1	1.326	3.75e-05	0.407081	4.42597	up	0.0918437	0.0348862	1.45735	unchange	up-unchange
12818	Q80X19	Collagen alpha-1(XIV) chain OS=Mus musculus OX=10090 GN=Col14a1	1.092	0.0026	0.126973	2.58503	unchange	-1.31524	1.29e-116	115.889	down	unchange-down
12819	O35206	Collagen alpha-1(XV) chain OS=Mus musculus OX=10090 GN=Col15a1	0.646	0.000882	-0.630394	3.05453	down	-0.863007	9.72e-20	19.0123	unchange	down-unchange
12822	P39061	Collagen alpha-1(XVIII) chain OS=Mus musculus OX=10090 GN=Col18a1	1.136	0.00104	0.183963	2.98297	unchange	-0.174326	6.4e-06	5.19382	unchange
12824	P28481	Collagen alpha-1(II) chain OS=Mus musculus OX=10090 GN=Col2a1	0.728	0.000236	-0.45799	3.62709	down	3.02064	0.00022593	3.64603	up	down-up
12825	P08121	Collagen alpha-1(III) chain OS=Mus musculus OX=10090 GN=Col3a1	0.99	0.824	-0.0144996	0.0840728	unchange	-1.18367	0	Inf	down	unchange-down
12826	P02463	Collagen alpha-1(IV) chain OS=Mus musculus OX=10090 GN=Col4a1	1.167	0.0042	0.222805	2.37675	unchange	0.498199	0	Inf	unchange
12827	P08122	Collagen alpha-2(IV) chain OS=Mus musculus OX=10090 GN=Col4a2	1.137	0.000241	0.185232	3.61798	unchange	0.711325	0	Inf	unchange
12828	Q9QZS0	Collagen alpha-3(IV) chain OS=Mus musculus OX=10090 GN=Col4a3	1.331	0.000999	0.412511	3.00043	up	0.312818	2.09e-19	18.6799	unchange	up-unchange
12829	Q9QZR9	Collagen alpha-4(IV) chain OS=Mus musculus OX=10090 GN=Col4a4	1.243	0.016	0.313826	1.79588	unchange	0.206097	9.75e-10	9.011	unchange
12833	Q04857	Collagen alpha-1(VI) chain OS=Mus musculus OX=10090 GN=Col6a1	0.844	0.0024	-0.244685	2.61979	unchange	-0.112721	1.7e-09	8.76955	unchange
12834	Q02788	Collagen alpha-2(VI) chain OS=Mus musculus OX=10090 GN=Col6a2	0.841	1.68e-05	-0.249822	4.77469	unchange	-0.547626	8.98e-122	121.047	unchange
12842	P11087	Collagen alpha-1(I) chain OS=Mus musculus OX=10090 GN=Col1a1	0.963	0.111	-0.0543923	0.954677	unchange	-0.454728	1.02e-120	119.991	unchange
12843	Q01149	Collagen alpha-2(I) chain OS=Mus musculus OX=10090 GN=Col1a2	0.865	0.00168	-0.209228	2.77469	unchange	-0.590091	5.22e-258	257.282	unchange
12846	O88587	Catechol O-methyltransferase OS=Mus musculus OX=10090 GN=Comt	0.942	0.0312	-0.086201	1.50585	unchange	-0.0694815	0.0202298	1.69401	unchange
12847	Q8CIE6	Coatomer subunit alpha OS=Mus musculus OX=10090 GN=Copa	0.999	0.847	-0.00144342	0.0721166	unchange	0.0345083	0.0245165	1.61054	unchange
12848	P61202	COP9 signalosome complex subunit 2 OS=Mus musculus OX=10090 GN=Cops2	1.047	0.0116	0.0662614	1.93554	unchange	0.0275985	0.140407	0.852611	unchange
12850	P97478	5-demethoxyubiquinone hydroxylase, mitochondrial OS=Mus musculus OX=10090 GN=Coq7	0.732	0.000465	-0.450084	3.33255	down	0.0586046	0.122511	0.911826	unchange	down-unchange
12857	P19783	Cytochrome c oxidase subunit 4 isoform 1, mitochondrial OS=Mus musculus OX=10090 GN=Cox4i1	0.79	0.000179	-0.340075	3.74715	unchange	0.0101944	0.160434	0.794704	unchange
12858	P12787	Cytochrome c oxidase subunit 5A, mitochondrial OS=Mus musculus OX=10090 GN=Cox5a	0.863	0.00266	-0.212568	2.57512	unchange	0.055548	0.0464011	1.33347	unchange
12859	P19536	Cytochrome c oxidase subunit 5B, mitochondrial OS=Mus musculus OX=10090 GN=Cox5b	0.854	0.000255	-0.227692	3.59346	unchange	-0.113914	4.6e-05	4.33724	unchange
12861	P43024	Cytochrome c oxidase subunit 6A1, mitochondrial OS=Mus musculus OX=10090 GN=Cox6a1	0.846	0.00448	-0.24127	2.34872	unchange	0.244792	5.34e-36	35.2725	unchange
12862	P43023	Cytochrome c oxidase subunit 6A2, mitochondrial OS=Mus musculus OX=10090 GN=Cox6a2	0.824	0.0149	-0.279284	1.82681	unchange	-0.28983	7.25e-09	8.13966	unchange
12864	Q9CPQ1	Cytochrome c oxidase subunit 6C OS=Mus musculus OX=10090 GN=Cox6c	0.772	8.39e-05	-0.373327	4.07624	unchange	-0.003307	0.250721	0.600809	unchange
12865	P56392	Cytochrome c oxidase subunit 7A1, mitochondrial OS=Mus musculus OX=10090 GN=Cox7a1	0.469	3.52e-06	-1.09234	5.45346	down	-0.35812	3.8e-05	4.42022	unchange	down-unchange
12866	P48771	Cytochrome c oxidase subunit 7A2, mitochondrial OS=Mus musculus OX=10090 GN=Cox7a2	0.939	0.0286	-0.0908029	1.54363	unchange	-0.105064	0.0023698	2.62529	unchange
12867	P17665	Cytochrome c oxidase subunit 7C, mitochondrial OS=Mus musculus OX=10090 GN=Cox7c	0.694	1.58e-05	-0.526992	4.80134	down	-0.20949	1.16e-11	10.9355	unchange	down-unchange
12870	Q61147	Ceruloplasmin OS=Mus musculus OX=10090 GN=Cp	0.962	0.00898	-0.0558912	2.04672	unchange	0.46714	2.65e-127	126.577	unchange
12873	P15089	Mast cell carboxypeptidase A OS=Mus musculus OX=10090 GN=Cpa3	0.669	0.000319	-0.579922	3.49621	down	-1.60085	9.82e-05	4.00789	down	down-down
12874	O89001	Carboxypeptidase D OS=Mus musculus OX=10090 GN=Cpd	1.004	0.805	0.00575927	0.0942041	unchange	0.00687821	0.218245	0.661056	unchange
12892	P36552	Oxygen-dependent coproporphyrinogen-III oxidase, mitochondrial OS=Mus musculus OX=10090 GN=Cpox	1.072	0.0721	0.100305	1.14206	unchange	-0.183019	0.00212497	2.67265	unchange
12894	P97742	Carnitine O-palmitoyltransferase 1, liver isoform OS=Mus musculus OX=10090 GN=Cpt1a	0.987	0.00202	-0.018878	2.69465	unchange	0.182743	1.01e-14	13.9957	unchange
12895	Q924X2	Carnitine O-palmitoyltransferase 1, muscle isoform OS=Mus musculus OX=10090 GN=Cpt1b	0.343	7.37e-07	-1.54372	6.13253	down	-0.787496	2.28e-24	23.6421	unchange	down-unchange
12896	P52825	Carnitine O-palmitoyltransferase 2, mitochondrial OS=Mus musculus OX=10090 GN=Cpt2	0.645	4.02e-05	-0.632629	4.39577	down	0.0123374	0.23801	0.623404	unchange	down-unchange
12905	O88843	Death domain-containing protein CRADD OS=Mus musculus OX=10090 GN=Cradd	NA	NA	NA	NA	unchange	0.282042	0.00112357	2.9494	unchange
12908	P47934	Carnitine O-acetyltransferase OS=Mus musculus OX=10090 GN=Crat	0.661	5.68e-05	-0.597278	4.24565	down	-0.161434	1.03e-05	4.98716	unchange	down-unchange
12909	O35427	DNA-directed RNA polymerase III subunit RPC9 OS=Mus musculus OX=10090 GN=Crcp	NA	NA	NA	NA	unchange	-0.257988	5.64e-05	4.24872	unchange
12925	P63254	Cysteine-rich protein 1 OS=Mus musculus OX=10090 GN=Crip1	0.899	0.00214	-0.153607	2.66959	unchange	-0.995069	9.37e-304	303.028	unchange
12927	Q61140	Breast cancer anti-estrogen resistance protein 1 OS=Mus musculus OX=10090 GN=Bcar1	1.141	0.0278	0.190299	1.55596	unchange	0.428745	1.24e-35	34.9066	unchange
12928	Q64010	Adapter molecule crk OS=Mus musculus OX=10090 GN=Crk	1.111	0.0219	0.151859	1.65956	unchange	0.0696297	0.000963102	3.01633	unchange
12929	P47941	Crk-like protein OS=Mus musculus OX=10090 GN=Crkl	1.03	0.252	0.0426443	0.598599	unchange	-0.000106886	0.271278	0.566585	unchange
12934	O08553	Dihydropyrimidinase-related protein 2 OS=Mus musculus OX=10090 GN=Dpysl2	1.108	0.000221	0.147958	3.65561	unchange	-0.289727	1.68e-20	19.7747	unchange
12944	P14847	C-reactive protein OS=Mus musculus OX=10090 GN=Crp	1.26	0.00406	0.333424	2.39147	unchange	-2.30129	0.0338424	1.47054	unchange
12946	Q64735	Complement component receptor 1-like protein OS=Mus musculus OX=10090 GN=Cr1l	0.972	0.00856	-0.0409718	2.06753	unchange	-0.187633	1.29e-06	5.88941	unchange
12954	P24622	Alpha-crystallin A chain OS=Mus musculus OX=10090 GN=Cryaa	1.136	0.859	0.183963	0.0660068	unchange	0.825725	5.59e-06	5.25259	unchange
12955	P23927	Alpha-crystallin B chain OS=Mus musculus OX=10090 GN=Cryab	0.792	0.000216	-0.336428	3.66555	unchange	-0.179033	1.39e-16	15.857	unchange
12957	P02525	Beta-crystallin A1 OS=Mus musculus OX=10090 GN=Cryba1	1.026	0.945	0.0370307	0.0245682	unchange	NA	NA	NA	unchange
12959	Q9JJV0	Beta-crystallin A4 OS=Mus musculus OX=10090 GN=Cryba4	0.905	0.593	-0.14401	0.226945	unchange	-2.0049	1.24e-07	6.90658	down	unchange-down
12961	P62696	Beta-crystallin B2 OS=Mus musculus OX=10090 GN=Crybb2	NA	NA	NA	NA	unchange	NA	NA	NA	unchange
12971	O54983	Ketimine reductase mu-crystallin OS=Mus musculus OX=10090 GN=Crym	1.021	0.576	0.0299829	0.239578	unchange	-0.306174	0.0138716	1.85787	unchange
12972	P47199	Quinone oxidoreductase OS=Mus musculus OX=10090 GN=Cryz	0.986	0.328	-0.0203404	0.484126	unchange	-0.308185	0.00209268	2.6793	unchange
12974	Q9CZU6	Citrate synthase, mitochondrial OS=Mus musculus OX=10090 GN=Cs	0.739	2.48e-06	-0.436354	5.60555	down	-0.225026	2.58e-20	19.5884	unchange	down-unchange
12978	P09581	Macrophage colony-stimulating factor 1 receptor OS=Mus musculus OX=10090 GN=Csf1r	NA	NA	NA	NA	unchange	-1.08899	0	Inf	down	unchange-down
12988	P41241	Tyrosine-protein kinase CSK OS=Mus musculus OX=10090 GN=Csk	0.888	0.00202	-0.171368	2.69465	unchange	-0.766987	2.21e-166	165.656	unchange
12995	Q60737	Casein kinase II subunit alpha OS=Mus musculus OX=10090 GN=Csnk2a1	0.964	0.088	-0.0528949	1.05552	unchange	-0.141941	4.65e-07	6.33255	unchange
13000	O54833	Casein kinase II subunit alpha' OS=Mus musculus OX=10090 GN=Csnk2a2	1.039	0.13	0.0551957	0.886057	unchange	0.256058	5.01e-07	6.30016	unchange
13001	P67871	Casein kinase II subunit beta OS=Mus musculus OX=10090 GN=Csnk2b	0.972	0.0634	-0.0409718	1.19791	unchange	-0.0365571	0.096599	1.01503	unchange
13002	P60904	DnaJ homolog subfamily C member 5 OS=Mus musculus OX=10090 GN=Dnajc5	1.049	0.03	0.0690147	1.52288	unchange	0.385894	1.78e-50	49.7496	unchange
13003	Q62059	Versican core protein OS=Mus musculus OX=10090 GN=Vcan	1.169	0.00194	0.225275	2.7122	unchange	0.707595	3.51e-39	38.4547	unchange
13006	Q9CW03	Structural maintenance of chromosomes protein 3 OS=Mus musculus OX=10090 GN=Smc3	0.923	5.69e-05	-0.115597	4.24489	unchange	-0.145603	2.28e-05	4.64207	unchange
13007	P97315	Cysteine and glycine-rich protein 1 OS=Mus musculus OX=10090 GN=Csrp1	0.955	0.00856	-0.0664274	2.06753	unchange	-0.253139	1.72e-82	81.7645	unchange
13008	P97314	Cysteine and glycine-rich protein 2 OS=Mus musculus OX=10090 GN=Csrp2	0.957	0.174	-0.0634092	0.759451	unchange	0.0393266	0.123073	0.909839	unchange
13009	P50462	Cysteine and glycine-rich protein 3 OS=Mus musculus OX=10090 GN=Csrp3	0.526	7.98e-05	-0.926865	4.098	down	-2.23918	0	Inf	down	down-down
13010	P21460	Cystatin-C OS=Mus musculus OX=10090 GN=Cst3	1.001	0.957	0.00144197	0.0190881	unchange	-0.417436	9.46e-290	289.024	unchange
13014	Q62426	Cystatin-B OS=Mus musculus OX=10090 GN=Cstb	1.319	0.000155	0.399445	3.80967	up	0.167378	2.77e-05	4.55752	unchange	up-unchange
13016	O88712	C-terminal-binding protein 1 OS=Mus musculus OX=10090 GN=Ctbp1	0.89	0.0471	-0.168123	1.32698	unchange	-0.081835	3.87e-05	4.41229	unchange
13017	P56546	C-terminal-binding protein 2 OS=Mus musculus OX=10090 GN=Ctbp2	1.007	0.931	0.0100637	0.0310503	unchange	-0.359937	1.85e-17	16.7328	unchange
13018	Q61164	Transcriptional repressor CTCF OS=Mus musculus OX=10090 GN=Ctcf	0.91	0.00476	-0.136062	2.32239	unchange	-0.184155	1.79e-08	7.74715	unchange
13024	P12399	Protein CTLA-2-alpha OS=Mus musculus OX=10090 GN=Ctla2a	1.377	0.00382	0.461529	2.41794	up	0.92065	0	Inf	unchange	up-unchange
13026	P49586	Choline-phosphate cytidylyltransferase A OS=Mus musculus OX=10090 GN=Pcyt1a	1.005	0.433	0.0071955	0.363512	unchange	0.109285	0.000297763	3.52613	unchange
13030	P10605	Cathepsin B OS=Mus musculus OX=10090 GN=Ctsb	0.988	0.457	-0.0174171	0.340084	unchange	-0.0994706	1.26e-14	13.8996	unchange
13032	P97821	Dipeptidyl peptidase 1 OS=Mus musculus OX=10090 GN=Ctsc	1.095	0.00594	0.130931	2.22621	unchange	-0.411002	2.14e-60	59.6696	unchange
13033	P18242	Cathepsin D OS=Mus musculus OX=10090 GN=Ctsd	1.982	2.89e-06	0.986957	5.5391	up	0.401221	3.51e-250	249.455	unchange	up-unchange
13034	P70269	Cathepsin E OS=Mus musculus OX=10090 GN=Ctse	0.923	0.129	-0.115597	0.88941	unchange	-1.13498	1.18e-151	150.928	down	unchange-down
13035	P28293	Cathepsin G OS=Mus musculus OX=10090 GN=Ctsg	1.321	0.011	0.40163	1.95861	up	-2.01889	1.41e-05	4.85078	down	up-down
13036	P49935	Pro-cathepsin H OS=Mus musculus OX=10090 GN=Ctsh	1.149	0.000139	0.200379	3.85699	unchange	0.695989	1.24e-289	288.907	unchange
13039	P06797	Cathepsin L1 OS=Mus musculus OX=10090 GN=Ctsl	1.111	0.136	0.151859	0.866461	unchange	0.768505	0	Inf	unchange
13040	O70370	Cathepsin S OS=Mus musculus OX=10090 GN=Ctss	0.99	0.538	-0.0144996	0.269218	unchange	-1.1805	0	Inf	down	unchange-down
13043	Q60598	Src substrate cortactin OS=Mus musculus OX=10090 GN=Cttn	1.036	0.00722	0.051024	2.14146	unchange	0.282598	2.83e-29	28.5482	unchange
13046	P28659	CUGBP Elav-like family member 1 OS=Mus musculus OX=10090 GN=Celf1	0.998	0.925	-0.00288828	0.0338583	unchange	-0.222235	5.32e-05	4.27409	unchange
13047	P53564	Homeobox protein cut-like 1 OS=Mus musculus OX=10090 GN=Cux1	NA	NA	NA	NA	unchange	0.286809	4.62e-20	19.3354	unchange
13052	P97792	Coxsackievirus and adenovirus receptor homolog OS=Mus musculus OX=10090 GN=Cxadr	0.931	0.0346	-0.103147	1.46092	unchange	-0.0370531	0.123377	0.908764	unchange
13056	Q60720	Cytochrome b561 OS=Mus musculus OX=10090 GN=Cyb561	0.963	0.505	-0.0543923	0.296709	unchange	0.605821	2.75e-154	153.561	unchange
13057	Q61462	Cytochrome b-245 light chain OS=Mus musculus OX=10090 GN=Cyba	1.069	0.00202	0.0962619	2.69465	unchange	-0.653829	6.16e-144	143.21	unchange
13058	Q61093	Cytochrome b-245 heavy chain OS=Mus musculus OX=10090 GN=Cybb	1.03	0.051	0.0426443	1.29243	unchange	-1.54685	0	Inf	down	unchange-down
13063	P62897	Cytochrome c, somatic OS=Mus musculus OX=10090 GN=Cycs	0.802	0.000698	-0.318326	3.15614	unchange	-0.263687	3.16e-10	9.50031	unchange
13076	P00184	Cytochrome P450 1A1 OS=Mus musculus OX=10090 GN=Cyp1a1	4.405	4.63e-06	2.13914	5.33442	up	-0.0692239	0.0803656	1.09493	unchange	up-unchange
13087	P20852	Cytochrome P450 2A5 OS=Mus musculus OX=10090 GN=Cyp2a5	1.045	0.0066	0.0635029	2.18046	unchange	3.44567	0	Inf	up	unchange-up
13088	P12791	Cytochrome P450 2B10 OS=Mus musculus OX=10090 GN=Cyp2b10	1.044	0.000221	0.0621217	3.65561	unchange	1.20614	0	Inf	up	unchange-up
13090	O55071	Cytochrome P450 2B19 OS=Mus musculus OX=10090 GN=Cyp2b19	1.126	0.0137	0.171207	1.86328	unchange	0.913722	0.0581161	1.2357	unchange
13107	P33267	Cytochrome P450 2F2 OS=Mus musculus OX=10090 GN=Cyp2f2	0.971	0.000381	-0.0424568	3.41908	unchange	0.497545	0	Inf	unchange
13113	Q64464	Cytochrome P450 3A13 OS=Mus musculus OX=10090 GN=Cyp3a13	NA	NA	NA	NA	unchange	0.477015	0.000458349	3.3388	unchange
13120	Q64462	Cytochrome P450 4B1 OS=Mus musculus OX=10090 GN=Cyp4b1	1.086	0.000304	0.119024	3.51713	unchange	0.654514	0	Inf	unchange
13132	P98078	Disabled homolog 2 OS=Mus musculus OX=10090 GN=Dab2	1.008	0.842	0.0114956	0.0746879	unchange	-0.256799	1.07e-08	7.97062	unchange
13134	Q9QYB2	Dachshund homolog 1 OS=Mus musculus OX=10090 GN=Dach1	0.955	0.558	-0.0664274	0.253366	unchange	-0.134378	0.00570921	2.24342	unchange
13135	P61804	Dolichyl-diphosphooligosaccharide--protein glycosyltransferase subunit DAD1 OS=Mus musculus OX=10090 GN=Dad1	0.795	0.000283	-0.330973	3.54821	unchange	0.167372	8.23e-10	9.0846	unchange
13136	Q61475	Complement decay-accelerating factor, GPI-anchored OS=Mus musculus OX=10090 GN=Cd55	0.875	0.0033	-0.192645	2.48149	unchange	-0.282116	1.71e-16	15.767	unchange
13138	Q62165	Dystroglycan OS=Mus musculus OX=10090 GN=Dag1	0.949	0.00864	-0.07552	2.06349	unchange	0.308665	1.42e-60	59.8477	unchange
13139	O88673	Diacylglycerol kinase alpha OS=Mus musculus OX=10090 GN=Dgka	1.244	0.0737	0.314986	1.13253	unchange	-0.453222	6.33e-39	38.1986	unchange
13143	Q8VDF3	Death-associated protein kinase 2 OS=Mus musculus OX=10090 GN=Dapk2	1.01	0.829	0.0143553	0.0814455	unchange	0.120917	0.0122141	1.91314	unchange
13144	O54784	Death-associated protein kinase 3 OS=Mus musculus OX=10090 GN=Dapk3	0.927	0.49	-0.109359	0.309804	unchange	-0.0448695	0.082014	1.08611	unchange
13163	O35613	Death domain-associated protein 6 OS=Mus musculus OX=10090 GN=Daxx	NA	NA	NA	NA	unchange	-0.0426778	0.12101	0.917179	unchange
13167	P31786	Acyl-CoA-binding protein OS=Mus musculus OX=10090 GN=Dbi	0.828	0.00108	-0.272297	2.96658	unchange	-0.0291163	0.139327	0.855964	unchange
13169	Q62418	Drebrin-like protein OS=Mus musculus OX=10090 GN=Dbnl	0.892	0.000619	-0.164884	3.20831	unchange	-0.686662	1.32e-113	112.879	unchange
13171	P53395	Lipoamide acyltransferase component of branched-chain alpha-keto acid dehydrogenase complex, mitochondrial OS=Mus musculus OX=10090 GN=Dbt	0.889	0.000724	-0.169745	3.14026	unchange	0.437635	2.56e-12	11.5918	unchange
13175	Q9JLM8	Serine/threonine-protein kinase DCLK1 OS=Mus musculus OX=10090 GN=Dclk1	0.939	0.242	-0.0908029	0.616185	unchange	-1.13936	4.3e-18	17.3665	down	unchange-down
13177	P42125	Enoyl-CoA delta isomerase 1, mitochondrial OS=Mus musculus OX=10090 GN=Eci1	0.84	0.000321	-0.251539	3.49349	unchange	-0.298871	3.64e-09	8.4389	unchange
13179	P28654	Decorin OS=Mus musculus OX=10090 GN=Dcn	0.726	8.37e-07	-0.461959	6.07727	down	-0.556642	5.08e-113	112.294	unchange	down-unchange
13185	O35075	Down syndrome critical region protein 3 homolog OS=Mus musculus OX=10090 GN=Dscr3	1.119	0.0135	0.16221	1.86967	unchange	-0.328504	6.41e-12	11.1931	unchange
13191	O08788	Dynactin subunit 1 OS=Mus musculus OX=10090 GN=Dctn1	1.065	0.00124	0.0908534	2.90658	unchange	0.175587	5.25e-18	17.2798	unchange
13194	Q3U1J4	DNA damage-binding protein 1 OS=Mus musculus OX=10090 GN=Ddb1	1.014	0.406	0.0200577	0.391474	unchange	0.230009	2.84e-37	36.5467	unchange
13196	Q9QWY8	Arf-GAP with SH3 domain, ANK repeat and PH domain-containing protein 1 OS=Mus musculus OX=10090 GN=Asap1	1.05	0.0318	0.0703893	1.49757	unchange	-0.130711	3.3e-05	4.48149	unchange
13200	O54734	Dolichyl-diphosphooligosaccharide--protein glycosyltransferase 48 kDa subunit OS=Mus musculus OX=10090 GN=Ddost	0.873	6.46e-05	-0.195946	4.18977	unchange	-0.121897	3.37e-07	6.47237	unchange
13202	O35215	D-dopachrome decarboxylase OS=Mus musculus OX=10090 GN=Ddt	0.982	0.168	-0.0262051	0.774691	unchange	0.718697	4.27e-32	31.3696	unchange
13204	O35286	Pre-mRNA-splicing factor ATP-dependent RNA helicase DHX15 OS=Mus musculus OX=10090 GN=Dhx15	0.894	7.91e-05	-0.161653	4.10182	unchange	-0.0079274	0.220162	0.657258	unchange
13205	Q62167	ATP-dependent RNA helicase DDX3X OS=Mus musculus OX=10090 GN=Ddx3x	1.054	0.167	0.0758749	0.777284	unchange	0.538475	6.88e-242	241.162	unchange
13207	Q61656	Probable ATP-dependent RNA helicase DDX5 OS=Mus musculus OX=10090 GN=Ddx5	0.961	0.00412	-0.0573917	2.3851	unchange	0.0468758	2.72e-07	6.56543	unchange
13209	P54823	Probable ATP-dependent RNA helicase DDX6 OS=Mus musculus OX=10090 GN=Ddx6	0.994	0.566	-0.00868224	0.247184	unchange	-0.00662799	0.210769	0.676193	unchange
13211	O70133	ATP-dependent RNA helicase A OS=Mus musculus OX=10090 GN=Dhx9	0.925	0.001	-0.112475	3	unchange	0.0453421	0.0476584	1.32186	unchange
13244	O09005	Sphingolipid delta(4)-desaturase DES1 OS=Mus musculus OX=10090 GN=Degs1	NA	NA	NA	NA	unchange	-0.068934	0.0108106	1.96615	unchange
13346	P31001	Desmin OS=Mus musculus OX=10090 GN=Des	0.835	2.01e-05	-0.260152	4.6968	unchange	-1.83234	0	Inf	down	unchange-down
13347	O54786	DNA fragmentation factor subunit alpha OS=Mus musculus OX=10090 GN=Dffa	NA	NA	NA	NA	unchange	-0.152966	0.00364997	2.43771	unchange
13350	Q9Z2A7	Diacylglycerol O-acyltransferase 1 OS=Mus musculus OX=10090 GN=Dgat1	0.829	0.0013	-0.270556	2.88606	unchange	-0.0259844	0.169607	0.770555	unchange
13358	Q8JZU2	Tricarboxylate transport protein, mitochondrial OS=Mus musculus OX=10090 GN=Slc25a1	0.795	0.000962	-0.330973	3.01682	unchange	0.101027	0.00537522	2.2696	unchange
13361	P00375	Dihydrofolate reductase OS=Mus musculus OX=10090 GN=Dhfr	0.925	0.121	-0.112475	0.917215	unchange	0.0119676	0.259102	0.58653	unchange
13367	O08808	Protein diaphanous homolog 1 OS=Mus musculus OX=10090 GN=Diaph1	1.026	0.0677	0.0370307	1.16941	unchange	-0.038822	0.0210117	1.67754	unchange
13382	O08749	Dihydrolipoyl dehydrogenase, mitochondrial OS=Mus musculus OX=10090 GN=Dld	0.807	0.000116	-0.309359	3.93554	unchange	-0.0827983	0.00709633	2.14897	unchange
13383	Q811D0	Disks large homolog 1 OS=Mus musculus OX=10090 GN=Dlg1	1.039	0.088	0.0551957	1.05552	unchange	0.125074	8.71e-05	4.05998	unchange
13405	P11531	Dystrophin OS=Mus musculus OX=10090 GN=Dmd	0.848	0.0111	-0.237864	1.95468	unchange	-0.0854328	0.0485883	1.31347	unchange
13418	Q61712	DnaJ homolog subfamily C member 1 OS=Mus musculus OX=10090 GN=Dnajc1	0.852	0.0181	-0.231075	1.74232	unchange	0.0716049	0.0262796	1.58038	unchange
13424	Q9JHU4	Cytoplasmic dynein 1 heavy chain 1 OS=Mus musculus OX=10090 GN=Dync1h1	1.058	8.11e-05	0.0813396	4.09098	unchange	0.203146	4.03e-47	46.3947	unchange
13427	O88487	Cytoplasmic dynein 1 intermediate chain 2 OS=Mus musculus OX=10090 GN=Dync1i2	1.056	0.0284	0.0786098	1.54668	unchange	-0.108269	7.92e-05	4.10127	unchange
13429	P39053	Dynamin-1 OS=Mus musculus OX=10090 GN=Dnm1	0.958	0.131	-0.0619024	0.882729	unchange	-0.387727	1.61e-10	9.79317	unchange
13430	P39054	Dynamin-2 OS=Mus musculus OX=10090 GN=Dnm2	1.064	0.0207	0.0894982	1.68403	unchange	0.264705	1.77e-40	39.752	unchange
13433	P13864	DNA (cytosine-5)-methyltransferase 1 OS=Mus musculus OX=10090 GN=Dnmt1	0.759	0.0059	-0.397828	2.22915	down	-0.401253	1.41e-20	19.8508	unchange	down-unchange
13434	O55055	tRNA (cytosine(38)-C(5))-methyltransferase OS=Mus musculus OX=10090 GN=Trdmt1	NA	NA	NA	NA	unchange	-0.386474	5.78e-05	4.23807	unchange
13437	Q9Z2W0	Aspartyl aminopeptidase OS=Mus musculus OX=10090 GN=Dnpep	1.066	0.00846	0.0922074	2.07263	unchange	0.192139	1.07e-05	4.97062	unchange
13448	P97465	Docking protein 1 OS=Mus musculus OX=10090 GN=Dok1	0.891	0.0058	-0.166503	2.23657	unchange	0.0522614	0.103844	0.983617	unchange
13476	Q60870	Receptor expression-enhancing protein 5 OS=Mus musculus OX=10090 GN=Reep5	0.87	0.00936	-0.200913	2.02872	unchange	-0.0228297	0.120639	0.918512	unchange
13479	P31428	Dipeptidase 1 OS=Mus musculus OX=10090 GN=Dpep1	1.188	0.000144	0.248535	3.84164	unchange	0.63729	1.48e-182	181.83	unchange
13480	O70152	Dolichol-phosphate mannosyltransferase subunit 1 OS=Mus musculus OX=10090 GN=Dpm1	0.94	0.0306	-0.0892673	1.51428	unchange	0.103008	0.0125877	1.90005	unchange
13482	P28843	Dipeptidyl peptidase 4 OS=Mus musculus OX=10090 GN=Dpp4	1.009	0.457	0.0129262	0.340084	unchange	-0.77417	2.22e-101	100.654	unchange
13486	Q91WV0	Protein Dr1 OS=Mus musculus OX=10090 GN=Dr1	0.919	0.0475	-0.121863	1.32331	unchange	-0.00348226	0.25883	0.586986	unchange
13487	Q9WVC8	Chloride anion exchanger OS=Mus musculus OX=10090 GN=Slc26a3	1.108	0.206	0.147958	0.686133	unchange	-0.538791	0.0699553	1.15518	unchange
13494	P32233	Developmentally-regulated GTP-binding protein 1 OS=Mus musculus OX=10090 GN=Drg1	0.921	0.189	-0.118727	0.723538	unchange	-0.0155114	0.204301	0.68973	unchange
13495	Q9QXB9	Developmentally-regulated GTP-binding protein 2 OS=Mus musculus OX=10090 GN=Drg2	0.944	0.168	-0.0831412	0.774691	unchange	0.0961467	0.0267687	1.57237	unchange
13511	O55111	Desmoglein-2 OS=Mus musculus OX=10090 GN=Dsg2	1.048	0.497	0.0676387	0.303644	unchange	0.803949	1.42e-29	28.8477	unchange
13518	Q91ZU6	Dystonin OS=Mus musculus OX=10090 GN=Dst	1.04	0.169	0.0565835	0.772113	unchange	0.0842335	1.84e-05	4.73518	unchange
13527	Q9D2N4	Dystrobrevin alpha OS=Mus musculus OX=10090 GN=Dtna	0.98	0.452	-0.0291463	0.344862	unchange	-0.00297151	0.261829	0.581982	unchange
13528	O70585	Dystrobrevin beta OS=Mus musculus OX=10090 GN=Dtnb	1.064	0.402	0.0894982	0.395774	unchange	0.0148467	0.23734	0.624629	unchange
13589	Q61166	Microtubule-associated protein RP/EB family member 1 OS=Mus musculus OX=10090 GN=Mapre1	1.031	0.0205	0.0440443	1.68825	unchange	-0.0766971	0.00146096	2.83536	unchange
13601	Q61508	Extracellular matrix protein 1 OS=Mus musculus OX=10090 GN=Ecm1	1.023	0.435	0.0328061	0.361511	unchange	0.313054	1.39e-54	53.857	unchange
13602	P70663	SPARC-like protein 1 OS=Mus musculus OX=10090 GN=Sparcl1	1.109	0.0572	0.149259	1.2426	unchange	0.238151	5.77e-86	85.2388	unchange
13609	O08530	Sphingosine 1-phosphate receptor 1 OS=Mus musculus OX=10090 GN=S1pr1	1.076	0.114	0.105678	0.943095	unchange	0.155902	7.28e-28	27.1379	unchange
13610	Q9Z0U9	Sphingosine 1-phosphate receptor 3 OS=Mus musculus OX=10090 GN=S1pr3	1.15	0.0725	0.201634	1.13966	unchange	0.395504	4.88e-26	25.3116	unchange
13617	Q61614	Endothelin-1 receptor OS=Mus musculus OX=10090 GN=Ednra	NA	NA	NA	NA	unchange	-0.100884	0.00507473	2.29459	unchange
13618	P48302	Endothelin receptor type B OS=Mus musculus OX=10090 GN=Ednrb	1.1	0.285	0.137504	0.545155	unchange	0.141817	5.6e-07	6.25181	unchange
13626	Q921E6	Polycomb protein EED OS=Mus musculus OX=10090 GN=Eed	0.912	0.367	-0.132894	0.435334	unchange	-0.0862785	0.0334256	1.47592	unchange
13627	P10126	Elongation factor 1-alpha 1 OS=Mus musculus OX=10090 GN=Eef1a1	1.041	0.0245	0.0579701	1.61083	unchange	-0.100161	8.84e-122	121.054	unchange
13628	P62631	Elongation factor 1-alpha 2 OS=Mus musculus OX=10090 GN=Eef1a2	0.457	3.62e-05	-1.12973	4.44129	down	-2.95312	0	Inf	down	down-down
13629	P58252	Elongation factor 2 OS=Mus musculus OX=10090 GN=Eef2	0.917	0.00016	-0.125006	3.79588	unchange	0.0964417	2.6e-58	57.585	unchange
13641	P52795	Ephrin-B1 OS=Mus musculus OX=10090 GN=Efnb1	1.132	0.000262	0.178874	3.5817	unchange	0.0312454	0.0472389	1.3257	unchange
13642	P52800	Ephrin-B2 OS=Mus musculus OX=10090 GN=Efnb2	1.149	0.0133	0.200379	1.87615	unchange	0.327818	1.39e-54	53.857	unchange
13648	P15949	Kallikrein 1-related peptidase b9 OS=Mus musculus OX=10090 GN=Klk1b9	0.906	0.385	-0.142417	0.414539	unchange	NA	NA	NA	unchange
13649	Q01279	Epidermal growth factor receptor OS=Mus musculus OX=10090 GN=Egfr	1.099	0.00288	0.136191	2.54061	unchange	-0.0611728	0.128914	0.889701	unchange
13650	Q6PIX5	Inactive rhomboid protein 1 OS=Mus musculus OX=10090 GN=Rhbdf1	1.12	0.23	0.163499	0.638272	unchange	0.106142	0.000382092	3.41783	unchange
13660	Q9WVK4	EH domain-containing protein 1 OS=Mus musculus OX=10090 GN=Ehd1	1.137	6.09e-05	0.185232	4.21538	unchange	0.3595	5.83e-61	60.2343	unchange
13663	Q61070	Etoposide-induced protein 2.4 OS=Mus musculus OX=10090 GN=Ei24	0.869	0.0697	-0.202572	1.15677	unchange	0.140117	2.5e-05	4.60206	unchange
13664	Q60872	Eukaryotic translation initiation factor 1A OS=Mus musculus OX=10090 GN=Eif1a	1.091	0.0593	0.125651	1.22695	unchange	0.0307985	0.135504	0.868049	unchange
13665	Q6ZWX6	Eukaryotic translation initiation factor 2 subunit 1 OS=Mus musculus OX=10090 GN=Eif2s1	0.95	0.0161	-0.0740006	1.79317	unchange	-0.415016	2.12e-16	15.6737	unchange
13667	Q61749	Translation initiation factor eIF-2B subunit delta OS=Mus musculus OX=10090 GN=Eif2b4	0.897	0.00184	-0.15682	2.73518	unchange	0.117914	0.00887611	2.05178	unchange
13669	P23116	Eukaryotic translation initiation factor 3 subunit A OS=Mus musculus OX=10090 GN=Eif3a	0.941	0.0072	-0.0877334	2.14267	unchange	-0.114957	2.61e-09	8.58336	unchange
13680	Q61655	ATP-dependent RNA helicase DDX19A OS=Mus musculus OX=10090 GN=Ddx19a	1.004	0.848	0.00575927	0.0716041	unchange	0.207536	7e-07	6.1549	unchange
13681	P60843	Eukaryotic initiation factor 4A-I OS=Mus musculus OX=10090 GN=Eif4a1	0.97	0.0497	-0.0439433	1.30364	unchange	-0.303428	3.64e-58	57.4389	unchange
13682	P10630	Eukaryotic initiation factor 4A-II OS=Mus musculus OX=10090 GN=Eif4a2	1.022	0.168	0.0313952	0.774691	unchange	-0.160641	1.74e-26	25.7595	unchange
13684	P63073	Eukaryotic translation initiation factor 4E OS=Mus musculus OX=10090 GN=Eif4e	0.982	0.421	-0.0262051	0.375718	unchange	-0.308298	4.03e-13	12.3947	unchange
13690	Q62448	Eukaryotic translation initiation factor 4 gamma 2 OS=Mus musculus OX=10090 GN=Eif4g2	0.995	0.828	-0.00723157	0.0819697	unchange	0.00258571	0.234523	0.629814	unchange
13709	Q60775	ETS-related transcription factor Elf-1 OS=Mus musculus OX=10090 GN=Elf1	NA	NA	NA	NA	unchange	-0.258758	1.58e-14	13.8013	unchange
13713	P41971	ETS domain-containing protein Elk-3 OS=Mus musculus OX=10090 GN=Elk3	NA	NA	NA	NA	unchange	-0.565548	6.19e-82	81.2083	unchange
13717	P54320	Elastin OS=Mus musculus OX=10090 GN=Eln	NA	NA	NA	NA	unchange	0.213013	6.36e-34	33.1965	unchange
13722	P31230	Aminoacyl tRNA synthase complex-interacting multifunctional protein 1 OS=Mus musculus OX=10090 GN=Aimp1	0.904	0.00186	-0.145605	2.73049	unchange	-0.118718	0.0035396	2.45105	unchange
13723	P21995	Embigin OS=Mus musculus OX=10090 GN=Emb	1.077	0.0154	0.107018	1.81248	unchange	0.199378	4.58e-13	12.3391	unchange
13726	O08579	Emerin OS=Mus musculus OX=10090 GN=Emd	0.884	0.0103	-0.177882	1.98716	unchange	-0.205978	1.43e-07	6.84466	unchange
13728	Q05512	Serine/threonine-protein kinase MARK2 OS=Mus musculus OX=10090 GN=Mark2	1.03	0.352	0.0426443	0.453457	unchange	-0.21856	3.67e-13	12.4353	unchange
13731	O88662	Epithelial membrane protein 2 OS=Mus musculus OX=10090 GN=Emp2	1.038	0.0276	0.0538064	1.55909	unchange	-0.293358	9.72e-163	162.012	unchange
13800	Q03173	Protein enabled homolog OS=Mus musculus OX=10090 GN=Enah	0.944	0.0954	-0.0831412	1.02045	unchange	0.246468	9.24e-12	11.0343	unchange
13804	O08600	Endonuclease G, mitochondrial OS=Mus musculus OX=10090 GN=Endog	0.843	0.0443	-0.246395	1.3536	unchange	0.234773	2.78e-07	6.55596	unchange
13805	Q63961	Endoglin OS=Mus musculus OX=10090 GN=Eng	1.233	2.72e-06	0.302173	5.56543	unchange	0.844789	0	Inf	unchange
13806	P17182	Alpha-enolase OS=Mus musculus OX=10090 GN=Eno1	0.874	0.000297	-0.194295	3.52724	unchange	-0.264929	2.73e-48	47.5638	unchange
13807	P17183	Gamma-enolase OS=Mus musculus OX=10090 GN=Eno2	0.714	0.00546	-0.486004	2.26281	down	-0.150094	0.094002	1.02686	unchange	down-unchange
13808	P21550	Beta-enolase OS=Mus musculus OX=10090 GN=Eno3	0.308	1.6e-05	-1.699	4.79588	down	-3.47229	0	Inf	down	down-down
13809	P16406	Glutamyl aminopeptidase OS=Mus musculus OX=10090 GN=Enpep	1.11	0.000778	0.15056	3.10902	unchange	0.016397	0.193337	0.713686	unchange
13821	Q9Z2H5	Band 4.1-like protein 1 OS=Mus musculus OX=10090 GN=Epb41l1	0.997	0.87	-0.00433459	0.0604807	unchange	0.487326	3.67e-22	21.4353	unchange
13822	O70318	Band 4.1-like protein 2 OS=Mus musculus OX=10090 GN=Epb41l2	0.988	0.275	-0.0174171	0.560667	unchange	-0.0405578	0.0263029	1.58	unchange
13823	Q9WV92	Band 4.1-like protein 3 OS=Mus musculus OX=10090 GN=Epb41l3	0.842	0.0251	-0.248108	1.60033	unchange	-0.556152	2.35e-06	5.62893	unchange
13828	P49222	Erythrocyte membrane protein band 4.2 OS=Mus musculus OX=10090 GN=Epb42	1.164	0.000139	0.219091	3.85699	unchange	-0.716329	0.0780447	1.10766	unchange
13829	Q9WV69	Dematin OS=Mus musculus OX=10090 GN=Dmtn	1.165	0.000159	0.22033	3.7986	unchange	-0.120539	0.0358302	1.44575	unchange
13830	P54116	Erythrocyte band 7 integral membrane protein OS=Mus musculus OX=10090 GN=Stom	1.162	5.61e-05	0.21661	4.25104	unchange	0.176118	1.26e-10	9.89963	unchange
13845	P54754	Ephrin type-B receptor 3 OS=Mus musculus OX=10090 GN=Ephb3	NA	NA	NA	NA	unchange	0.57279	1.15e-36	35.9393	unchange
13846	P54761	Ephrin type-B receptor 4 OS=Mus musculus OX=10090 GN=Ephb4	1.017	0.606	0.0243197	0.217527	unchange	-0.019349	0.130171	0.885487	unchange
13849	Q9D379	Epoxide hydrolase 1 OS=Mus musculus OX=10090 GN=Ephx1	1.014	0.019	0.0200577	1.72125	unchange	0.425041	9.07e-104	103.042	unchange
13850	P34914	Bifunctional epoxide hydrolase 2 OS=Mus musculus OX=10090 GN=Ephx2	0.548	4.2e-05	-0.867752	4.37675	down	0.15652	0.103066	0.986883	unchange	down-unchange
13852	Q00262	Syntaxin-2 OS=Mus musculus OX=10090 GN=Stx2	1.059	0.22	0.0827026	0.657577	unchange	-0.212002	3.31e-05	4.48017	unchange
13854	Q80VP1	Epsin-1 OS=Mus musculus OX=10090 GN=Epn1	1.099	0.0059	0.136191	2.22915	unchange	0.0234964	0.102752	0.988211	unchange
13855	Q8CHU3	Epsin-2 OS=Mus musculus OX=10090 GN=Epn2	1.141	0.00346	0.190299	2.46092	unchange	0.419457	1.41e-59	58.8508	unchange
[truncated: 5,264 more rows]
