# Supplementary material for: Associative analysis of multi-omics data indicates that acetylation modification is widely involved in cigarette smoke-induced chronic obstructive pulmonary disease
Source: Front Med (Lausanne). 2023 Jan 12;9:1030644. doi: 10.3389/fmed.2022.1030644 (PMC9877466; doi:10.3389/fmed.2022.1030644)
Supplement: Supplementary file 3 [file Table_3.XLS]

## Sheet: Sheet1
Protein accession	Position	S/Control Ratio	Regulated Type	S/Control P value	Amino acid	Protein description	Gene name	Localization probability	PEP	Score	Modified sequence	Charge	Mass error [ppm]	MS/MS Count	Subcellular localization	Biological Process	Cellular Component	Molecular Function	KEGG KO No.	KEGG Gene	KEGG pathway	IPR ID	Domain description
A2ARA8	417	1.821	Up	0.00136459	K	Integrin alpha-8	Itga8	1	0.000152794	126.19	GK(1)VLIYNGNPR	2	-1.6671	1	peroxisome	GO:0044700 single organism signaling; GO:0007166 cell surface receptor signaling pathway; GO:0007420 brain development; GO:0009891 positive regulation of biosynthetic process; GO:0032989 cellular component morphogenesis; GO:0050877 neurological system process; GO:0007610 behavior; GO:0022610 biological adhesion; GO:0090100 positive regulation of transmembrane receptor protein serine/threonine kin…	GO:0016020 membrane; GO:0098636 protein complex involved in cell adhesion; GO:0005783 endoplasmic reticulum; GO:0030054 cell junction; GO:0071944 cell periphery; GO:0098796 membrane protein complex; GO:0005737 cytoplasm; GO:0043025 neuronal cell body; GO:0032991 macromolecular complex; GO:0031224 intrinsic component of membrane; GO:0044424 intracellular part; GO:0005887 integral component of plas…	GO:0046872 metal ion binding; GO:0043169 cation binding; GO:0005488 binding; GO:0043167 ion binding;	K06584	ITGA8; integrin alpha 8	mmu04151 PI3K-Akt signaling pathway - Mus musculus (mouse); mmu04510 Focal adhesion - Mus musculus (mouse); mmu04512 ECM-receptor interaction - Mus musculus (mouse); mmu04514 Cell adhesion molecules (CAMs) - Mus musculus (mouse); mmu04810 Regulation of actin cytoskeleton - Mus musculus (mouse); mmu05165 Human papillomavirus infection - Mus musculus (mouse); mmu05410 Hypertrophic cardiomyopathy (H…	IPR032695; IPR013649;	Integrin domain; Integrin alpha-2;
A2ASQ1	627	4.206	Up	0.004085	K	Agrin	Agrn	1	1.03304e-25	197.45	SPVCGSDGVTYSTECHLK(1)K	4	-0.6732	2	extracellular	GO:0044700 single organism signaling; GO:0010941 regulation of cell death; GO:0065008 regulation of biological quality; GO:0032270 positive regulation of cellular protein metabolic process; GO:0060491 regulation of cell projection assembly; GO:1904398 positive regulation of neuromuscular junction development; GO:0051965 positive regulation of synapse assembly; GO:0043523 regulation of neuron apop…	GO:0016020 membrane; GO:0005615 extracellular space; GO:0044421 extracellular region part; GO:0071944 cell periphery; GO:0030054 cell junction; GO:0005737 cytoplasm; GO:0031982 vesicle; GO:0031224 intrinsic component of membrane; GO:0044424 intracellular part; GO:0005623 cell; GO:0044420 extracellular matrix component; GO:0044422 organelle part; GO:0005604 basement membrane; GO:0031974 membrane-e…	GO:0042030 ATPase inhibitor activity; GO:0033691 sialic acid binding; GO:0035374 chondroitin sulfate binding; GO:0002162 dystroglycan binding; GO:0060589 nucleoside-triphosphatase regulator activity; GO:0043394 proteoglycan binding; GO:0043167 ion binding; GO:0043395 heparan sulfate proteoglycan binding; GO:0043177 organic acid binding; GO:0005515 protein binding; GO:0004857 enzyme inhibitor acti…	K06254	AGRN; agrin	mmu04512 ECM-receptor interaction - Mus musculus (mouse);	IPR002350; IPR001881; IPR000082; IPR000742; IPR001791; IPR013320; IPR003884; IPR002049; IPR003645;	Kazal domain; EGF-like calcium-binding domain; SEA domain; EGF-like domain; Laminin G domain; Concanavalin A-like lectin/glucanase domain; Factor I / membrane attack complex; Laminin EGF domain; Follistatin-like, N-terminal;
A2ASQ1	93	2.701	Up	2.1206e-05	K	Agrin	Agrn	1	0.0182537	93.374	ASCVCK(1)K	2	-1.5549	1	extracellular	GO:0044700 single organism signaling; GO:0010941 regulation of cell death; GO:0065008 regulation of biological quality; GO:0032270 positive regulation of cellular protein metabolic process; GO:0060491 regulation of cell projection assembly; GO:1904398 positive regulation of neuromuscular junction development; GO:0051965 positive regulation of synapse assembly; GO:0043523 regulation of neuron apop…	GO:0016020 membrane; GO:0005615 extracellular space; GO:0044421 extracellular region part; GO:0071944 cell periphery; GO:0030054 cell junction; GO:0005737 cytoplasm; GO:0031982 vesicle; GO:0031224 intrinsic component of membrane; GO:0044424 intracellular part; GO:0005623 cell; GO:0044420 extracellular matrix component; GO:0044422 organelle part; GO:0005604 basement membrane; GO:0031974 membrane-e…	GO:0042030 ATPase inhibitor activity; GO:0033691 sialic acid binding; GO:0035374 chondroitin sulfate binding; GO:0002162 dystroglycan binding; GO:0060589 nucleoside-triphosphatase regulator activity; GO:0043394 proteoglycan binding; GO:0043167 ion binding; GO:0043395 heparan sulfate proteoglycan binding; GO:0043177 organic acid binding; GO:0005515 protein binding; GO:0004857 enzyme inhibitor acti…	K06254	AGRN; agrin	mmu04512 ECM-receptor interaction - Mus musculus (mouse);	IPR002350; IPR001881; IPR000082; IPR000742; IPR001791; IPR013320; IPR003884; IPR002049; IPR003645;	Kazal domain; EGF-like calcium-binding domain; SEA domain; EGF-like domain; Laminin G domain; Concanavalin A-like lectin/glucanase domain; Factor I / membrane attack complex; Laminin EGF domain; Follistatin-like, N-terminal;
A2ASQ1	278	2.13	Up	0.0021178	K	Agrin	Agrn	1	0.00547257	105.25	GLLLQK(1)VR	2	-1.1874	1	extracellular	GO:0044700 single organism signaling; GO:0010941 regulation of cell death; GO:0065008 regulation of biological quality; GO:0032270 positive regulation of cellular protein metabolic process; GO:0060491 regulation of cell projection assembly; GO:1904398 positive regulation of neuromuscular junction development; GO:0051965 positive regulation of synapse assembly; GO:0043523 regulation of neuron apop…	GO:0016020 membrane; GO:0005615 extracellular space; GO:0044421 extracellular region part; GO:0071944 cell periphery; GO:0030054 cell junction; GO:0005737 cytoplasm; GO:0031982 vesicle; GO:0031224 intrinsic component of membrane; GO:0044424 intracellular part; GO:0005623 cell; GO:0044420 extracellular matrix component; GO:0044422 organelle part; GO:0005604 basement membrane; GO:0031974 membrane-e…	GO:0042030 ATPase inhibitor activity; GO:0033691 sialic acid binding; GO:0035374 chondroitin sulfate binding; GO:0002162 dystroglycan binding; GO:0060589 nucleoside-triphosphatase regulator activity; GO:0043394 proteoglycan binding; GO:0043167 ion binding; GO:0043395 heparan sulfate proteoglycan binding; GO:0043177 organic acid binding; GO:0005515 protein binding; GO:0004857 enzyme inhibitor acti…	K06254	AGRN; agrin	mmu04512 ECM-receptor interaction - Mus musculus (mouse);	IPR002350; IPR001881; IPR000082; IPR000742; IPR001791; IPR013320; IPR003884; IPR002049; IPR003645;	Kazal domain; EGF-like calcium-binding domain; SEA domain; EGF-like domain; Laminin G domain; Concanavalin A-like lectin/glucanase domain; Factor I / membrane attack complex; Laminin EGF domain; Follistatin-like, N-terminal;
A2ASQ1	351	5.831	Up	0.00062192	K	Agrin	Agrn	1	6.28736e-17	145.44	QQQTIPPK(1)HQGPCDQTPSPCR	3	-2.0004	2	extracellular	GO:0044700 single organism signaling; GO:0010941 regulation of cell death; GO:0065008 regulation of biological quality; GO:0032270 positive regulation of cellular protein metabolic process; GO:0060491 regulation of cell projection assembly; GO:1904398 positive regulation of neuromuscular junction development; GO:0051965 positive regulation of synapse assembly; GO:0043523 regulation of neuron apop…	GO:0016020 membrane; GO:0005615 extracellular space; GO:0044421 extracellular region part; GO:0071944 cell periphery; GO:0030054 cell junction; GO:0005737 cytoplasm; GO:0031982 vesicle; GO:0031224 intrinsic component of membrane; GO:0044424 intracellular part; GO:0005623 cell; GO:0044420 extracellular matrix component; GO:0044422 organelle part; GO:0005604 basement membrane; GO:0031974 membrane-e…	GO:0042030 ATPase inhibitor activity; GO:0033691 sialic acid binding; GO:0035374 chondroitin sulfate binding; GO:0002162 dystroglycan binding; GO:0060589 nucleoside-triphosphatase regulator activity; GO:0043394 proteoglycan binding; GO:0043167 ion binding; GO:0043395 heparan sulfate proteoglycan binding; GO:0043177 organic acid binding; GO:0005515 protein binding; GO:0004857 enzyme inhibitor acti…	K06254	AGRN; agrin	mmu04512 ECM-receptor interaction - Mus musculus (mouse);	IPR002350; IPR001881; IPR000082; IPR000742; IPR001791; IPR013320; IPR003884; IPR002049; IPR003645;	Kazal domain; EGF-like calcium-binding domain; SEA domain; EGF-like domain; Laminin G domain; Concanavalin A-like lectin/glucanase domain; Factor I / membrane attack complex; Laminin EGF domain; Follistatin-like, N-terminal;
A2ASQ1	377	2.392	Up	0.00049507	K	Agrin	Agrn	1	1.34362e-08	134.14	GAQCAFGATCTVK(1)NGK	3	-1.5345	1	extracellular	GO:0044700 single organism signaling; GO:0010941 regulation of cell death; GO:0065008 regulation of biological quality; GO:0032270 positive regulation of cellular protein metabolic process; GO:0060491 regulation of cell projection assembly; GO:1904398 positive regulation of neuromuscular junction development; GO:0051965 positive regulation of synapse assembly; GO:0043523 regulation of neuron apop…	GO:0016020 membrane; GO:0005615 extracellular space; GO:0044421 extracellular region part; GO:0071944 cell periphery; GO:0030054 cell junction; GO:0005737 cytoplasm; GO:0031982 vesicle; GO:0031224 intrinsic component of membrane; GO:0044424 intracellular part; GO:0005623 cell; GO:0044420 extracellular matrix component; GO:0044422 organelle part; GO:0005604 basement membrane; GO:0031974 membrane-e…	GO:0042030 ATPase inhibitor activity; GO:0033691 sialic acid binding; GO:0035374 chondroitin sulfate binding; GO:0002162 dystroglycan binding; GO:0060589 nucleoside-triphosphatase regulator activity; GO:0043394 proteoglycan binding; GO:0043167 ion binding; GO:0043395 heparan sulfate proteoglycan binding; GO:0043177 organic acid binding; GO:0005515 protein binding; GO:0004857 enzyme inhibitor acti…	K06254	AGRN; agrin	mmu04512 ECM-receptor interaction - Mus musculus (mouse);	IPR002350; IPR001881; IPR000082; IPR000742; IPR001791; IPR013320; IPR003884; IPR002049; IPR003645;	Kazal domain; EGF-like calcium-binding domain; SEA domain; EGF-like domain; Laminin G domain; Concanavalin A-like lectin/glucanase domain; Factor I / membrane attack complex; Laminin EGF domain; Follistatin-like, N-terminal;
A2ASS6	13107	0.671	Down	0.0021356	K	Titin	Ttn	1	0.0286502	81.296	DQHVK(1)PK	3	-0.58026	1		GO:0044085 cellular component biogenesis; GO:0007420 brain development; GO:0035282 segmentation; GO:0043009 chordate embryonic development; GO:0060415 muscle tissue morphogenesis; GO:0018212 peptidyl-tyrosine modification; GO:0032989 cellular component morphogenesis; GO:1901897 regulation of relaxation of cardiac muscle; GO:0044237 cellular metabolic process; GO:0009605 response to external stimu…	GO:0044421 extracellular region part; GO:0030016 myofibril; GO:0031982 vesicle; GO:0005737 cytoplasm; GO:0032991 macromolecular complex; GO:0099512 supramolecular fiber; GO:0044424 intracellular part; GO:0030018 Z disc; GO:0099080 supramolecular complex; GO:0005623 cell; GO:0031674 I band; GO:0044422 organelle part; GO:0043228 non-membrane-bounded organelle; GO:0031974 membrane-enclosed lumen; GO…	GO:0051015 actin filament binding; GO:1901265 nucleoside phosphate binding; GO:0016773 phosphotransferase activity, alcohol group as acceptor; GO:0043621 protein self-association; GO:0019901 protein kinase binding; GO:0004713 protein tyrosine kinase activity; GO:0005515 protein binding; GO:0004672 protein kinase activity; GO:0030506 ankyrin binding; GO:0008307 structural constituent of muscle; GO…	K12567	TTN; titin [EC:2.7.11.1]	mmu05410 Hypertrophic cardiomyopathy (HCM) - Mus musculus (mouse); mmu05414 Dilated cardiomyopathy (DCM) - Mus musculus (mouse);	IPR003598; IPR007110; IPR003599; IPR003961; IPR013098; IPR011009; IPR000719; IPR013783; IPR013106;	Immunoglobulin subtype 2; Immunoglobulin-like domain; Immunoglobulin subtype; Fibronectin type III; Immunoglobulin I-set; Protein kinase-like domain; Protein kinase domain; Immunoglobulin-like fold; Immunoglobulin V-set domain;
A2ASS6	28834	1.552	Up	0.0059972	K	Titin	Ttn	1	5.69344e-07	103.88	AVNK(1)YGIGEPLESEPVVAK	3	2.6703	1		GO:0044085 cellular component biogenesis; GO:0007420 brain development; GO:0035282 segmentation; GO:0043009 chordate embryonic development; GO:0060415 muscle tissue morphogenesis; GO:0018212 peptidyl-tyrosine modification; GO:0032989 cellular component morphogenesis; GO:1901897 regulation of relaxation of cardiac muscle; GO:0044237 cellular metabolic process; GO:0009605 response to external stimu…	GO:0044421 extracellular region part; GO:0030016 myofibril; GO:0031982 vesicle; GO:0005737 cytoplasm; GO:0032991 macromolecular complex; GO:0099512 supramolecular fiber; GO:0044424 intracellular part; GO:0030018 Z disc; GO:0099080 supramolecular complex; GO:0005623 cell; GO:0031674 I band; GO:0044422 organelle part; GO:0043228 non-membrane-bounded organelle; GO:0031974 membrane-enclosed lumen; GO…	GO:0051015 actin filament binding; GO:1901265 nucleoside phosphate binding; GO:0016773 phosphotransferase activity, alcohol group as acceptor; GO:0043621 protein self-association; GO:0019901 protein kinase binding; GO:0004713 protein tyrosine kinase activity; GO:0005515 protein binding; GO:0004672 protein kinase activity; GO:0030506 ankyrin binding; GO:0008307 structural constituent of muscle; GO…	K12567	TTN; titin [EC:2.7.11.1]	mmu05410 Hypertrophic cardiomyopathy (HCM) - Mus musculus (mouse); mmu05414 Dilated cardiomyopathy (DCM) - Mus musculus (mouse);	IPR003598; IPR007110; IPR003599; IPR003961; IPR013098; IPR011009; IPR000719; IPR013783; IPR013106;	Immunoglobulin subtype 2; Immunoglobulin-like domain; Immunoglobulin subtype; Fibronectin type III; Immunoglobulin I-set; Protein kinase-like domain; Protein kinase domain; Immunoglobulin-like fold; Immunoglobulin V-set domain;
A2ASS6	31008	2.231	Up	0.0066558	K	Titin	Ttn	1	5.10538e-05	84.208	AVNK(1)YGLGVPVESEPIVAR	3	2.9836	1		GO:0044085 cellular component biogenesis; GO:0007420 brain development; GO:0035282 segmentation; GO:0043009 chordate embryonic development; GO:0060415 muscle tissue morphogenesis; GO:0018212 peptidyl-tyrosine modification; GO:0032989 cellular component morphogenesis; GO:1901897 regulation of relaxation of cardiac muscle; GO:0044237 cellular metabolic process; GO:0009605 response to external stimu…	GO:0044421 extracellular region part; GO:0030016 myofibril; GO:0031982 vesicle; GO:0005737 cytoplasm; GO:0032991 macromolecular complex; GO:0099512 supramolecular fiber; GO:0044424 intracellular part; GO:0030018 Z disc; GO:0099080 supramolecular complex; GO:0005623 cell; GO:0031674 I band; GO:0044422 organelle part; GO:0043228 non-membrane-bounded organelle; GO:0031974 membrane-enclosed lumen; GO…	GO:0051015 actin filament binding; GO:1901265 nucleoside phosphate binding; GO:0016773 phosphotransferase activity, alcohol group as acceptor; GO:0043621 protein self-association; GO:0019901 protein kinase binding; GO:0004713 protein tyrosine kinase activity; GO:0005515 protein binding; GO:0004672 protein kinase activity; GO:0030506 ankyrin binding; GO:0008307 structural constituent of muscle; GO…	K12567	TTN; titin [EC:2.7.11.1]	mmu05410 Hypertrophic cardiomyopathy (HCM) - Mus musculus (mouse); mmu05414 Dilated cardiomyopathy (DCM) - Mus musculus (mouse);	IPR003598; IPR007110; IPR003599; IPR003961; IPR013098; IPR011009; IPR000719; IPR013783; IPR013106;	Immunoglobulin subtype 2; Immunoglobulin-like domain; Immunoglobulin subtype; Fibronectin type III; Immunoglobulin I-set; Protein kinase-like domain; Protein kinase domain; Immunoglobulin-like fold; Immunoglobulin V-set domain;
A2ASS6	18085	2.502	Up	0.0102816	K	Titin	Ttn	1	3.68026e-05	77.959	IMAQNK(1)YGIGEPLDSEPETAR	3	2.5769	1		GO:0044085 cellular component biogenesis; GO:0007420 brain development; GO:0035282 segmentation; GO:0043009 chordate embryonic development; GO:0060415 muscle tissue morphogenesis; GO:0018212 peptidyl-tyrosine modification; GO:0032989 cellular component morphogenesis; GO:1901897 regulation of relaxation of cardiac muscle; GO:0044237 cellular metabolic process; GO:0009605 response to external stimu…	GO:0044421 extracellular region part; GO:0030016 myofibril; GO:0031982 vesicle; GO:0005737 cytoplasm; GO:0032991 macromolecular complex; GO:0099512 supramolecular fiber; GO:0044424 intracellular part; GO:0030018 Z disc; GO:0099080 supramolecular complex; GO:0005623 cell; GO:0031674 I band; GO:0044422 organelle part; GO:0043228 non-membrane-bounded organelle; GO:0031974 membrane-enclosed lumen; GO…	GO:0051015 actin filament binding; GO:1901265 nucleoside phosphate binding; GO:0016773 phosphotransferase activity, alcohol group as acceptor; GO:0043621 protein self-association; GO:0019901 protein kinase binding; GO:0004713 protein tyrosine kinase activity; GO:0005515 protein binding; GO:0004672 protein kinase activity; GO:0030506 ankyrin binding; GO:0008307 structural constituent of muscle; GO…	K12567	TTN; titin [EC:2.7.11.1]	mmu05410 Hypertrophic cardiomyopathy (HCM) - Mus musculus (mouse); mmu05414 Dilated cardiomyopathy (DCM) - Mus musculus (mouse);	IPR003598; IPR007110; IPR003599; IPR003961; IPR013098; IPR011009; IPR000719; IPR013783; IPR013106;	Immunoglobulin subtype 2; Immunoglobulin-like domain; Immunoglobulin subtype; Fibronectin type III; Immunoglobulin I-set; Protein kinase-like domain; Protein kinase domain; Immunoglobulin-like fold; Immunoglobulin V-set domain;
A2ASS6	22607	1.959	Up	0.00034284	K	Titin	Ttn	1	0.00220787	109.71	DNINLK(1)HR	3	-2.6001	1		GO:0044085 cellular component biogenesis; GO:0007420 brain development; GO:0035282 segmentation; GO:0043009 chordate embryonic development; GO:0060415 muscle tissue morphogenesis; GO:0018212 peptidyl-tyrosine modification; GO:0032989 cellular component morphogenesis; GO:1901897 regulation of relaxation of cardiac muscle; GO:0044237 cellular metabolic process; GO:0009605 response to external stimu…	GO:0044421 extracellular region part; GO:0030016 myofibril; GO:0031982 vesicle; GO:0005737 cytoplasm; GO:0032991 macromolecular complex; GO:0099512 supramolecular fiber; GO:0044424 intracellular part; GO:0030018 Z disc; GO:0099080 supramolecular complex; GO:0005623 cell; GO:0031674 I band; GO:0044422 organelle part; GO:0043228 non-membrane-bounded organelle; GO:0031974 membrane-enclosed lumen; GO…	GO:0051015 actin filament binding; GO:1901265 nucleoside phosphate binding; GO:0016773 phosphotransferase activity, alcohol group as acceptor; GO:0043621 protein self-association; GO:0019901 protein kinase binding; GO:0004713 protein tyrosine kinase activity; GO:0005515 protein binding; GO:0004672 protein kinase activity; GO:0030506 ankyrin binding; GO:0008307 structural constituent of muscle; GO…	K12567	TTN; titin [EC:2.7.11.1]	mmu05410 Hypertrophic cardiomyopathy (HCM) - Mus musculus (mouse); mmu05414 Dilated cardiomyopathy (DCM) - Mus musculus (mouse);	IPR003598; IPR007110; IPR003599; IPR003961; IPR013098; IPR011009; IPR000719; IPR013783; IPR013106;	Immunoglobulin subtype 2; Immunoglobulin-like domain; Immunoglobulin subtype; Fibronectin type III; Immunoglobulin I-set; Protein kinase-like domain; Protein kinase domain; Immunoglobulin-like fold; Immunoglobulin V-set domain;
A2ASS6	23383	1.637	Up	0.0061389	K	Titin	Ttn	1	0.000734248	107.69	IDHYIVQK(1)R	3	4.4209	1		GO:0044085 cellular component biogenesis; GO:0007420 brain development; GO:0035282 segmentation; GO:0043009 chordate embryonic development; GO:0060415 muscle tissue morphogenesis; GO:0018212 peptidyl-tyrosine modification; GO:0032989 cellular component morphogenesis; GO:1901897 regulation of relaxation of cardiac muscle; GO:0044237 cellular metabolic process; GO:0009605 response to external stimu…	GO:0044421 extracellular region part; GO:0030016 myofibril; GO:0031982 vesicle; GO:0005737 cytoplasm; GO:0032991 macromolecular complex; GO:0099512 supramolecular fiber; GO:0044424 intracellular part; GO:0030018 Z disc; GO:0099080 supramolecular complex; GO:0005623 cell; GO:0031674 I band; GO:0044422 organelle part; GO:0043228 non-membrane-bounded organelle; GO:0031974 membrane-enclosed lumen; GO…	GO:0051015 actin filament binding; GO:1901265 nucleoside phosphate binding; GO:0016773 phosphotransferase activity, alcohol group as acceptor; GO:0043621 protein self-association; GO:0019901 protein kinase binding; GO:0004713 protein tyrosine kinase activity; GO:0005515 protein binding; GO:0004672 protein kinase activity; GO:0030506 ankyrin binding; GO:0008307 structural constituent of muscle; GO…	K12567	TTN; titin [EC:2.7.11.1]	mmu05410 Hypertrophic cardiomyopathy (HCM) - Mus musculus (mouse); mmu05414 Dilated cardiomyopathy (DCM) - Mus musculus (mouse);	IPR003598; IPR007110; IPR003599; IPR003961; IPR013098; IPR011009; IPR000719; IPR013783; IPR013106;	Immunoglobulin subtype 2; Immunoglobulin-like domain; Immunoglobulin subtype; Fibronectin type III; Immunoglobulin I-set; Protein kinase-like domain; Protein kinase domain; Immunoglobulin-like fold; Immunoglobulin V-set domain;
A3KGV1	644	1.393	Up	0.048844	K	Outer dense fiber protein 2	Odf2	1	7.39619e-13	193	IEHQGDK(1)LEMAR	3	-2.5566	1	nucleus	GO:0000003 reproduction; GO:0050794 regulation of cellular process; GO:0016043 cellular component organization; GO:0044707 single-multicellular organism process; GO:0022414 reproductive process; GO:0060491 regulation of cell projection assembly; GO:0048869 cellular developmental process; GO:0044699 single-organism process; GO:0031344 regulation of cell projection organization; GO:0044087 regulati…	GO:0044450 microtubule organizing center part; GO:0005874 microtubule; GO:0005737 cytoplasm; GO:0032991 macromolecular complex; GO:0036126 sperm flagellum; GO:0097729 9+2 motile cilium; GO:0099512 supramolecular fiber; GO:0044424 intracellular part; GO:0099080 supramolecular complex; GO:0005623 cell; GO:0044422 organelle part; GO:0001520 outer dense fiber; GO:0043228 non-membrane-bounded organell…	GO:0031267 small GTPase binding; GO:0005200 structural constituent of cytoskeleton; GO:0017016 Ras GTPase binding; GO:0005488 binding; GO:0005515 protein binding; GO:0051020 GTPase binding; GO:0005198 structural molecule activity; GO:0019899 enzyme binding; GO:0017137 Rab GTPase binding;	K16479	ODF2; outer dense fiber protein 2
B1AR13	124	0.652	Down	0.00116375	K	CDGSH iron-sulfur domain-containing protein 3, mitochondrial	Cisd3	1	1.92823e-21	174.65	ATQRPPYCDGTHK(1)SEQVQK	4	0.65648	2	extracellular		GO:0043231 intracellular membrane-bounded organelle; GO:0043226 organelle; GO:0043229 intracellular organelle; GO:0044464 cell part; GO:0005622 intracellular; GO:0005737 cytoplasm; GO:0044424 intracellular part; GO:0043227 membrane-bounded organelle; GO:0005623 cell; GO:0005739 mitochondrion; GO:0044444 cytoplasmic part;	GO:0051537 2 iron, 2 sulfur cluster binding; GO:0005488 binding; GO:0051536 iron-sulfur cluster binding; GO:0043167 ion binding; GO:0043169 cation binding; GO:0046872 metal ion binding; GO:0051540 metal cluster binding;				IPR018967;	Iron sulphur-containing domain, CDGSH-type;
B1AZI6	1310	1.52	Up	0.0166991	K	THO complex subunit 2	Thoc2	0.999937	0.0450555	42.083	EERPNK(1)EDKAR	3	-1.1565	1	cytoplasm	GO:0050658 RNA transport; GO:0043009 chordate embryonic development; GO:0032989 cellular component morphogenesis; GO:0051169 nuclear transport; GO:0044237 cellular metabolic process; GO:0015031 protein transport; GO:1902583 multi-organism intracellular transport; GO:0008152 metabolic process; GO:0032879 regulation of localization; GO:0015931 nucleobase-containing compound transport; GO:0043170 ma…	GO:0043229 intracellular organelle; GO:0044446 intracellular organelle part; GO:0031981 nuclear lumen; GO:0032991 macromolecular complex; GO:0044424 intracellular part; GO:0000347 THO complex; GO:0016604 nuclear body; GO:0000445 THO complex part of transcription export complex; GO:0005623 cell; GO:0044422 organelle part; GO:0031974 membrane-enclosed lumen; GO:0043231 intracellular membrane-bounde…	GO:0097159 organic cyclic compound binding; GO:1901363 heterocyclic compound binding; GO:0003729 mRNA binding; GO:0003723 RNA binding; GO:0005488 binding; GO:0003676 nucleic acid binding; GO:0005515 protein binding;	K12879	THOC2; THO complex subunit 2	mmu03013 RNA transport - Mus musculus (mouse); mmu03040 Spliceosome - Mus musculus (mouse);	IPR021418; IPR032302; IPR021726;	THO complex, subunitTHOC2, C-terminal; THO complex subunit 2, N-terminal domain; THO complex, subunitTHOC2, N-terminal;
B2RWS6	1557	2.006	Up	0.00021713	K	Histone acetyltransferase p300	Ep300	1	9.63376e-13	189.99	TSK(1)NK(1)SSLSR	2	-1.1398	10	nucleus	GO:0044700 single organism signaling; GO:0035282 segmentation; GO:0043009 chordate embryonic development; GO:0030323 respiratory tube development; GO:0009891 positive regulation of biosynthetic process; GO:0044237 cellular metabolic process; GO:0008152 metabolic process; GO:0044093 positive regulation of molecular function; GO:0009790 embryo development; GO:0051099 positive regulation of binding;…	GO:0043229 intracellular organelle; GO:0044446 intracellular organelle part; GO:0005737 cytoplasm; GO:0032991 macromolecular complex; GO:0031981 nuclear lumen; GO:0044424 intracellular part; GO:1990234 transferase complex; GO:0005667 transcription factor complex; GO:0005829 cytosol; GO:0005623 cell; GO:0000123 histone acetyltransferase complex; GO:0044422 organelle part; GO:0031974 membrane-enclo…	GO:0034212 peptide N-acetyltransferase activity; GO:0000981 RNA polymerase II transcription factor activity, sequence-specific DNA binding; GO:0031490 chromatin DNA binding; GO:0097157 pre-mRNA intronic binding; GO:0005102 receptor binding; GO:0003690 double-stranded DNA binding; GO:0004468 lysine N-acetyltransferase activity, acting on acetyl phosphate as donor; GO:0050681 androgen receptor bind…	K04498	EP300, CREBBP, KAT3; E1A/CREB-binding protein [EC:2.3.1.48]	mmu04024 cAMP signaling pathway - Mus musculus (mouse); mmu04066 HIF-1 signaling pathway - Mus musculus (mouse); mmu04068 FoxO signaling pathway - Mus musculus (mouse); mmu04110 Cell cycle - Mus musculus (mouse); mmu04310 Wnt signaling pathway - Mus musculus (mouse); mmu04330 Notch signaling pathway - Mus musculus (mouse); mmu04350 TGF-beta signaling pathway - Mus musculus (mouse); mmu04520 Adher…	IPR014744; IPR003101; IPR031162; IPR000197; IPR010303; IPR009110; IPR000433; IPR001487;	Nuclear receptor coactivator, CREB-bp-like, interlocking; Coactivator CBP, KIX domain; CBP/p300-type histone acetyltransferase domain; Zinc finger, TAZ-type; CREB-binding protein/p300, atypical RING domain; Nuclear receptor coactivator, interlocking; Zinc finger, ZZ-type; Bromodomain;
B2RWS6	1553	2.183	Up	0.00031751	K	Histone acetyltransferase p300	Ep300	1	9.63376e-13	187.85	NNK(1)K(1)TSK(1)NK(1)SSLSR	2	-1.1633	8	nucleus	GO:0044700 single organism signaling; GO:0035282 segmentation; GO:0043009 chordate embryonic development; GO:0030323 respiratory tube development; GO:0009891 positive regulation of biosynthetic process; GO:0044237 cellular metabolic process; GO:0008152 metabolic process; GO:0044093 positive regulation of molecular function; GO:0009790 embryo development; GO:0051099 positive regulation of binding;…	GO:0043229 intracellular organelle; GO:0044446 intracellular organelle part; GO:0005737 cytoplasm; GO:0032991 macromolecular complex; GO:0031981 nuclear lumen; GO:0044424 intracellular part; GO:1990234 transferase complex; GO:0005667 transcription factor complex; GO:0005829 cytosol; GO:0005623 cell; GO:0000123 histone acetyltransferase complex; GO:0044422 organelle part; GO:0031974 membrane-enclo…	GO:0034212 peptide N-acetyltransferase activity; GO:0000981 RNA polymerase II transcription factor activity, sequence-specific DNA binding; GO:0031490 chromatin DNA binding; GO:0097157 pre-mRNA intronic binding; GO:0005102 receptor binding; GO:0003690 double-stranded DNA binding; GO:0004468 lysine N-acetyltransferase activity, acting on acetyl phosphate as donor; GO:0050681 androgen receptor bind…	K04498	EP300, CREBBP, KAT3; E1A/CREB-binding protein [EC:2.3.1.48]	mmu04024 cAMP signaling pathway - Mus musculus (mouse); mmu04066 HIF-1 signaling pathway - Mus musculus (mouse); mmu04068 FoxO signaling pathway - Mus musculus (mouse); mmu04110 Cell cycle - Mus musculus (mouse); mmu04310 Wnt signaling pathway - Mus musculus (mouse); mmu04330 Notch signaling pathway - Mus musculus (mouse); mmu04350 TGF-beta signaling pathway - Mus musculus (mouse); mmu04520 Adher…	IPR014744; IPR003101; IPR031162; IPR000197; IPR010303; IPR009110; IPR000433; IPR001487;	Nuclear receptor coactivator, CREB-bp-like, interlocking; Coactivator CBP, KIX domain; CBP/p300-type histone acetyltransferase domain; Zinc finger, TAZ-type; CREB-binding protein/p300, atypical RING domain; Nuclear receptor coactivator, interlocking; Zinc finger, ZZ-type; Bromodomain;
B2RWS6	1554	2.116	Up	0.00026437	K	Histone acetyltransferase p300	Ep300	1	9.63376e-13	189.99	NNK(1)K(1)TSK(1)NK(1)SSLSR	2	-1.1633	9	nucleus	GO:0044700 single organism signaling; GO:0035282 segmentation; GO:0043009 chordate embryonic development; GO:0030323 respiratory tube development; GO:0009891 positive regulation of biosynthetic process; GO:0044237 cellular metabolic process; GO:0008152 metabolic process; GO:0044093 positive regulation of molecular function; GO:0009790 embryo development; GO:0051099 positive regulation of binding;…	GO:0043229 intracellular organelle; GO:0044446 intracellular organelle part; GO:0005737 cytoplasm; GO:0032991 macromolecular complex; GO:0031981 nuclear lumen; GO:0044424 intracellular part; GO:1990234 transferase complex; GO:0005667 transcription factor complex; GO:0005829 cytosol; GO:0005623 cell; GO:0000123 histone acetyltransferase complex; GO:0044422 organelle part; GO:0031974 membrane-enclo…	GO:0034212 peptide N-acetyltransferase activity; GO:0000981 RNA polymerase II transcription factor activity, sequence-specific DNA binding; GO:0031490 chromatin DNA binding; GO:0097157 pre-mRNA intronic binding; GO:0005102 receptor binding; GO:0003690 double-stranded DNA binding; GO:0004468 lysine N-acetyltransferase activity, acting on acetyl phosphate as donor; GO:0050681 androgen receptor bind…	K04498	EP300, CREBBP, KAT3; E1A/CREB-binding protein [EC:2.3.1.48]	mmu04024 cAMP signaling pathway - Mus musculus (mouse); mmu04066 HIF-1 signaling pathway - Mus musculus (mouse); mmu04068 FoxO signaling pathway - Mus musculus (mouse); mmu04110 Cell cycle - Mus musculus (mouse); mmu04310 Wnt signaling pathway - Mus musculus (mouse); mmu04330 Notch signaling pathway - Mus musculus (mouse); mmu04350 TGF-beta signaling pathway - Mus musculus (mouse); mmu04520 Adher…	IPR014744; IPR003101; IPR031162; IPR000197; IPR010303; IPR009110; IPR000433; IPR001487;	Nuclear receptor coactivator, CREB-bp-like, interlocking; Coactivator CBP, KIX domain; CBP/p300-type histone acetyltransferase domain; Zinc finger, TAZ-type; CREB-binding protein/p300, atypical RING domain; Nuclear receptor coactivator, interlocking; Zinc finger, ZZ-type; Bromodomain;
C0HKE9	6	0.769	Down	0.0031233	K	Histone H2A type 1-P	Hist1h2ap	1	3.0259e-06	166.52	GK(1)QGGK(1)AR	2	-0.35492	9	nucleus		GO:0043229 intracellular organelle; GO:0043232 intracellular non-membrane-bounded organelle; GO:0044446 intracellular organelle part; GO:0032991 macromolecular complex; GO:0044424 intracellular part; GO:0005623 cell; GO:0044422 organelle part; GO:0044427 chromosomal part; GO:0000786 nucleosome; GO:0043228 non-membrane-bounded organelle; GO:0043231 intracellular membrane-bounded organelle; GO:0043…	GO:0097159 organic cyclic compound binding; GO:1901363 heterocyclic compound binding; GO:0003677 DNA binding; GO:0046982 protein heterodimerization activity; GO:0005488 binding; GO:0046983 protein dimerization activity; GO:0003676 nucleic acid binding; GO:0005515 protein binding;	K11251	H2A; histone H2A	mmu04217 Necroptosis - Mus musculus (mouse); mmu05034 Alcoholism - Mus musculus (mouse); mmu05322 Systemic lupus erythematosus - Mus musculus (mouse);	IPR009072; IPR032454; IPR007125;	Histone-fold; Histone H2A, C-terminal domain; Histone H2A/H2B/H3;
E9Q414	51	0.719	Down	0.000159593	K	Apolipoprotein B-100	Apob	1	3.11142e-17	150.22	K(1)YVYNYEAESSSGVQGTADSR	3	1.324	1	extracellular	GO:0010744 positive regulation of macrophage derived foam cell differentiation; GO:0065008 regulation of biological quality; GO:0022414 reproductive process; GO:0043009 chordate embryonic development; GO:0006066 alcohol metabolic process; GO:0044255 cellular lipid metabolic process; GO:0010886 positive regulation of cholesterol storage; GO:0019216 regulation of lipid metabolic process; GO:0044237…	GO:0016020 membrane; GO:0005615 extracellular space; GO:0044421 extracellular region part; GO:0005783 endoplasmic reticulum; GO:0031090 organelle membrane; GO:0034362 low-density lipoprotein particle; GO:0031982 vesicle; GO:0034358 plasma lipoprotein particle; GO:0005737 cytoplasm; GO:0034385 triglyceride-rich plasma lipoprotein particle; GO:0043025 neuronal cell body; GO:0032991 macromolecular c…	GO:0035473 lipase binding; GO:0005102 receptor binding; GO:0043167 ion binding; GO:0005319 lipid transporter activity; GO:0022892 substrate-specific transporter activity; GO:0005515 protein binding; GO:0008201 heparin binding; GO:1901681 sulfur compound binding; GO:0097367 carbohydrate derivative binding; GO:0070325 lipoprotein particle receptor binding; GO:0017127 cholesterol transporter activit…	K14462	APOB; apolipoprotein B	mmu04975 Fat digestion and absorption - Mus musculus (mouse); mmu04977 Vitamin digestion and absorption - Mus musculus (mouse); mmu04979 Cholesterol metabolism - Mus musculus (mouse);	IPR011030; IPR015818; IPR015817; IPR001747; IPR015819; IPR015816; IPR022176; IPR015255; IPR009454;	Vitellinogen, superhelical; Vitellinogen, open beta-sheet, subdomain 2; Vitellinogen, open beta-sheet, subdomain 1; Lipid transport protein, N-terminal; Lipid transport protein, beta-sheet shell; Vitellinogen, beta-sheet N-terminal; Apolipoprotein B100 C-terminal; Vitellinogen, open beta-sheet; Lipid transport, open beta-sheet;
F6ZDS4	999	1.546	Up	0.0076441	K	Nucleoprotein TPR	Tpr	1	3.9853e-08	124.63	TGK(1)GQPGDRDDVDDLK	3	0.016018	1	nucleus	GO:0044700 single organism signaling; GO:0050658 RNA transport; GO:0010608 posttranscriptional regulation of gene expression; GO:0010564 regulation of cell cycle process; GO:0044237 cellular metabolic process; GO:1905269 positive regulation of chromatin organization; GO:0033048 negative regulation of mitotic sister chromatid segregation; GO:0008152 metabolic process; GO:0031577 spindle checkpoint…	GO:0016020 membrane; GO:0031090 organelle membrane; GO:0019898 extrinsic component of membrane; GO:0005737 cytoplasm; GO:0032991 macromolecular complex; GO:0044424 intracellular part; GO:0005623 cell; GO:0044422 organelle part; GO:0044427 chromosomal part; GO:0043228 non-membrane-bounded organelle; GO:0031974 membrane-enclosed lumen; GO:0005856 cytoskeleton; GO:0072686 mitotic spindle; GO:1902494…	GO:0070840 dynein complex binding; GO:0003723 RNA binding; GO:0031072 heat shock protein binding; GO:0005487 nucleocytoplasmic transporter activity; GO:0046983 protein dimerization activity; GO:0019901 protein kinase binding; GO:0044877 macromolecular complex binding; GO:0015631 tubulin binding; GO:0051019 mitogen-activated protein kinase binding; GO:0005515 protein binding; GO:0003682 chromatin …	K09291	TPR, MLP1, MLP2; nucleoprotein TPR	mmu03013 RNA transport - Mus musculus (mouse); mmu05200 Pathways in cancer - Mus musculus (mouse); mmu05216 Thyroid cancer - Mus musculus (mouse);	IPR015866; IPR012929;	Serine-tRNA synthetase, type1, N-terminal; Nucleoprotein TPR/MLP1;
O08638	1782	1.466	Up	0.00031766	K	Myosin-11	Myh11	1	0.000402721	136.7	STAQK(1)NESAR	2	1.1229	1	nucleus	GO:0044085 cellular component biogenesis; GO:0003012 muscle system process; GO:0048747 muscle fiber development; GO:0048869 cellular developmental process; GO:0032989 cellular component morphogenesis; GO:0044699 single-organism process; GO:0030036 actin cytoskeleton organization; GO:0007507 heart development; GO:0022607 cellular component assembly; GO:0065003 macromolecular complex assembly; GO:0…	GO:0044421 extracellular region part; GO:0098862 cluster of actin-based cell projections; GO:0005903 brush border; GO:0031410 cytoplasmic vesicle; GO:0030016 myofibril; GO:0005737 cytoplasm; GO:0031982 vesicle; GO:0032991 macromolecular complex; GO:0099512 supramolecular fiber; GO:0044424 intracellular part; GO:0099080 supramolecular complex; GO:0005623 cell; GO:0032432 actin filament bundle; GO:…	GO:0003774 motor activity; GO:1901265 nucleoside phosphate binding; GO:0016817 hydrolase activity, acting on acid anhydrides; GO:0005515 protein binding; GO:0016787 hydrolase activity; GO:0008307 structural constituent of muscle; GO:0097159 organic cyclic compound binding; GO:1901363 heterocyclic compound binding; GO:0008092 cytoskeletal protein binding; GO:0016462 pyrophosphatase activity; GO:00…	K10352	MYH; myosin heavy chain	mmu04530 Tight junction - Mus musculus (mouse); mmu04810 Regulation of actin cytoskeleton - Mus musculus (mouse);	IPR002928; IPR004009; IPR001609; IPR027417; IPR027401;	Myosin tail; Myosin, N-terminal, SH3-like; Myosin head, motor domain; P-loop containing nucleoside triphosphate hydrolase; Myosin-like IQ motif-containing domain;
O08709	209	0.5	Down	0.000143947	K	Peroxiredoxin-6	Prdx6	1	0.000345704	114.86	GVFTK(1)ELPSGK	3	-4.3851	3	cytoplasm	GO:0044085 cellular component biogenesis; GO:0050794 regulation of cellular process; GO:0016043 cellular component organization; GO:0065008 regulation of biological quality; GO:0045454 cell redox homeostasis; GO:1901700 response to oxygen-containing compound; GO:0044699 single-organism process; GO:0050896 response to stimulus; GO:0071704 organic substance metabolic process; GO:0032060 bleb assemb…	GO:0097708 intracellular vesicle; GO:0043229 intracellular organelle; GO:0016020 membrane; GO:0005615 extracellular space; GO:0044421 extracellular region part; GO:0031410 cytoplasmic vesicle; GO:0030054 cell junction; GO:0005737 cytoplasm; GO:0031982 vesicle; GO:0070161 anchoring junction; GO:0044424 intracellular part; GO:0005913 cell-cell adherens junction; GO:0005829 cytosol; GO:0005911 cell-…	GO:0004602 glutathione peroxidase activity; GO:0031625 ubiquitin protein ligase binding; GO:0016209 antioxidant activity; GO:0016787 hydrolase activity; GO:0005515 protein binding; GO:0098632 protein binding involved in cell-cell adhesion; GO:0016491 oxidoreductase activity; GO:0050839 cell adhesion molecule binding; GO:0098641 cadherin binding involved in cell-cell adhesion; GO:0098631 protein b…				IPR019479; IPR000866; IPR013766; IPR012336;	Peroxiredoxin, C-terminal; Alkyl hydroperoxide reductase subunit C/ Thiol specific antioxidant; Thioredoxin domain; Thioredoxin-like fold;
O09117	57	1.799	Up	0.0147166	K	Synaptophysin-like protein 1	Sypl1	1	0.000113709	132.62	GK(1)TEIQVNCPK	3	-0.28563	1	plasma membrane	GO:0006810 transport; GO:0051179 localization; GO:0051234 establishment of localization;	GO:0030658 transport vesicle membrane; GO:0016020 membrane; GO:0044421 extracellular region part; GO:0031090 organelle membrane; GO:0031410 cytoplasmic vesicle; GO:0005737 cytoplasm; GO:0031982 vesicle; GO:0044433 cytoplasmic vesicle part; GO:0031224 intrinsic component of membrane; GO:0044424 intracellular part; GO:0099501 exocytic vesicle membrane; GO:0005623 cell; GO:0098563 intrinsic componen…	GO:0005215 transporter activity;				IPR008253;	Marvel domain;
O09165	58	0.541	Down	0.0087832	K	Calsequestrin-1	Casq1	1	0.00842017	124.34	NYK(1)NVFK	2	3.6939	1	extracellular	GO:0044085 cellular component biogenesis; GO:0044700 single organism signaling; GO:0010256 endomembrane system organization; GO:0014874 response to stimulus involved in regulation of muscle adaptation; GO:0065008 regulation of biological quality; GO:0048869 cellular developmental process; GO:0032989 cellular component morphogenesis; GO:0044699 single-organism process; GO:0014894 response to dener…	GO:0016020 membrane; GO:0042175 nuclear outer membrane-endoplasmic reticulum membrane network; GO:0005783 endoplasmic reticulum; GO:0031090 organelle membrane; GO:0071944 cell periphery; GO:0030016 myofibril; GO:0005737 cytoplasm; GO:0099512 supramolecular fiber; GO:0044424 intracellular part; GO:0033018 sarcoplasmic reticulum lumen; GO:0016528 sarcoplasm; GO:0099080 supramolecular complex; GO:00…	GO:0046872 metal ion binding; GO:0043169 cation binding; GO:0005509 calcium ion binding; GO:0005488 binding; GO:0043167 ion binding;				IPR012336;	Thioredoxin-like fold;
O35143	103	1.527	Up	0.0025205	K	ATPase inhibitor, mitochondrial	ATP5IF1	1	0.0105773	98.458	IQQLK(1)NNH	2	-0.49788	1	mitochondria	GO:0044085 cellular component biogenesis; GO:0010941 regulation of cell death; GO:0065008 regulation of biological quality; GO:0032270 positive regulation of cellular protein metabolic process; GO:0002262 myeloid cell homeostasis; GO:1903533 regulation of protein targeting; GO:0010821 regulation of mitochondrion organization; GO:0044237 cellular metabolic process; GO:0008285 negative regulation o…	GO:0016020 membrane; GO:0043229 intracellular organelle; GO:0044429 mitochondrial part; GO:0098800 inner mitochondrial membrane protein complex; GO:0031090 organelle membrane; GO:0098796 membrane protein complex; GO:0044446 intracellular organelle part; GO:0031967 organelle envelope; GO:0005737 cytoplasm; GO:0032991 macromolecular complex; GO:0098798 mitochondrial protein complex; GO:0044424 intr…	GO:0042030 ATPase inhibitor activity; GO:0042802 identical protein binding; GO:0043532 angiostatin binding; GO:0030234 enzyme regulator activity; GO:0051117 ATPase binding; GO:0042803 protein homodimerization activity; GO:0005488 binding; GO:0060589 nucleoside-triphosphatase regulator activity; GO:0046983 protein dimerization activity; GO:0005515 protein binding; GO:0060590 ATPase regulator activ…	K22255	ATPIF1; ATPase inhibitor, mitochondrial
O35215	110	1.36	Up	0.0004214	K	D-dopachrome decarboxylase	Ddt	1	4.39896e-09	188.29	FFPLEAWQIGK(1)K	2	-0.83995	3	cytoplasm	GO:0046148 pigment biosynthetic process; GO:0006582 melanin metabolic process; GO:0006725 cellular aromatic compound metabolic process; GO:1901615 organic hydroxy compound metabolic process; GO:0044711 single-organism biosynthetic process; GO:0042440 pigment metabolic process; GO:0046189 phenol-containing compound biosynthetic process; GO:0044763 single-organism cellular process; GO:0042438 melan…	GO:0070062 extracellular exosome; GO:0043226 organelle; GO:0044421 extracellular region part; GO:0044464 cell part; GO:0005622 intracellular; GO:0005737 cytoplasm; GO:0031982 vesicle; GO:1903561 extracellular vesicle; GO:0044424 intracellular part; GO:0005623 cell; GO:0043227 membrane-bounded organelle; GO:0005576 extracellular region; GO:0043230 extracellular organelle;	GO:0016831 carboxy-lyase activity; GO:0016829 lyase activity; GO:0003824 catalytic activity; GO:0016830 carbon-carbon lyase activity; GO:0033981 D-dopachrome decarboxylase activity;	K10028	DDT; D-dopachrome decarboxylase [EC:4.1.1.84]		IPR014347;	Tautomerase/MIF superfamily;
O35459	316	1.564	Up	0.0010994	K	Delta(3,5)-Delta(2,4)-dienoyl-CoA isomerase, mitochondrial	Ech1	1	0.000647297	117.94	SVQAAMEK(1)R	2	-2.0535	1	mitochondria	GO:0034440 lipid oxidation; GO:0044699 single-organism process; GO:0044255 cellular lipid metabolic process; GO:0044237 cellular metabolic process; GO:0071704 organic substance metabolic process; GO:0008152 metabolic process; GO:0030258 lipid modification; GO:0044248 cellular catabolic process; GO:0032787 monocarboxylic acid metabolic process; GO:0009987 cellular process; GO:0006629 lipid metabol…	GO:0043229 intracellular organelle; GO:0016020 membrane; GO:0044421 extracellular region part; GO:0005777 peroxisome; GO:0005737 cytoplasm; GO:0031982 vesicle; GO:0044424 intracellular part; GO:0005623 cell; GO:0005576 extracellular region; GO:0005739 mitochondrion; GO:0043226 organelle; GO:0070062 extracellular exosome; GO:0043231 intracellular membrane-bounded organelle; GO:0005622 intracellula…	GO:0005515 protein binding; GO:0016853 isomerase activity; GO:0005102 receptor binding; GO:0003824 catalytic activity; GO:0005488 binding;	K12663	ECH1; Delta(3,5)-Delta(2,4)-dienoyl-CoA isomerase [EC:5.3.3.-]	mmu04146 Peroxisome - Mus musculus (mouse);	IPR029045; IPR014748;	ClpP/crotonase-like domain; Crontonase, C-terminal;
O35594	330	1.704	Up	0.024476	K	Intraflagellar transport protein 81 homolog	Ift81	1	0.0436079	54.259	K(1)MMRNEPIEGK	3	0.96685	1	nucleus	GO:0098840 protein transport along microtubule; GO:0044085 cellular component biogenesis; GO:0000003 reproduction; GO:0044707 single-multicellular organism process; GO:0046907 intracellular transport; GO:0016043 cellular component organization; GO:0022414 reproductive process; GO:0048869 cellular developmental process; GO:0060271 cilium assembly; GO:0044699 single-organism process; GO:0015031 pro…	GO:0043229 intracellular organelle; GO:0005929 cilium; GO:0030992 intraciliary transport particle B; GO:0042995 cell projection; GO:0043232 intracellular non-membrane-bounded organelle; GO:0044430 cytoskeletal part; GO:0044446 intracellular organelle part; GO:0036126 sperm flagellum; GO:0097729 9+2 motile cilium; GO:0036064 ciliary basal body; GO:0032991 macromolecular complex; GO:0044424 intrace…	GO:0015631 tubulin binding; GO:0005515 protein binding; GO:0008092 cytoskeletal protein binding; GO:0005488 binding;	K19677	IFT81; intraflagellar transport protein 81
O35638	62	1.435	Up	0.0021368	K	Cohesin subunit SA-2	Stag2	1	8.45147e-07	133.86	SGNGGGK(1)PPSGSNR	3	0.98964	2	nucleus	GO:0022414 reproductive process; GO:0097659 nucleic acid-templated transcription; GO:0007067 mitotic nuclear division; GO:0009891 positive regulation of biosynthetic process; GO:0044699 single-organism process; GO:0009058 biosynthetic process; GO:0090329 regulation of DNA-dependent DNA replication; GO:0010564 regulation of cell cycle process; GO:0044237 cellular metabolic process; GO:2001141 regu…	GO:0043229 intracellular organelle; GO:0016020 membrane; GO:0043232 intracellular non-membrane-bounded organelle; GO:0044446 intracellular organelle part; GO:0031981 nuclear lumen; GO:0044424 intracellular part; GO:0005623 cell; GO:0044422 organelle part; GO:0044427 chromosomal part; GO:0043228 non-membrane-bounded organelle; GO:0098687 chromosomal region; GO:0043231 intracellular membrane-bounde…	GO:0001228 transcriptional activator activity, RNA polymerase II transcription regulatory region sequence-specific binding; GO:0000981 RNA polymerase II transcription factor activity, sequence-specific DNA binding; GO:0003682 chromatin binding; GO:0005488 binding; GO:0003700 transcription factor activity, sequence-specific DNA binding; GO:0001071 nucleic acid binding transcription factor activity;	K06671	STAG1_2, SCC3, IRR1; cohesin complex subunit SA-1/2	mmu04110 Cell cycle - Mus musculus (mouse);	IPR016024; IPR013721; IPR020839;	Armadillo-type fold; STAG; Stromalin conservative domain;
O35744	152	1.316	Up	0.030996	K	Chitinase-like protein 3	Chil3	1	0.00158182	101.71	DK(1)HLFSVLVK	3	-1.5576	1	extracellular	GO:1901071 glucosamine-containing compound metabolic process; GO:0006030 chitin metabolic process; GO:0006950 response to stress; GO:0006026 aminoglycan catabolic process; GO:1901136 carbohydrate derivative catabolic process; GO:0006807 nitrogen compound metabolic process; GO:0006032 chitin catabolic process; GO:0050896 response to stimulus; GO:0000272 polysaccharide catabolic process; GO:0005975…	GO:0005788 endoplasmic reticulum lumen; GO:0097708 intracellular vesicle; GO:0043229 intracellular organelle; GO:0005783 endoplasmic reticulum; GO:0005791 rough endoplasmic reticulum; GO:0005635 nuclear envelope; GO:0031410 cytoplasmic vesicle; GO:0031967 organelle envelope; GO:0044446 intracellular organelle part; GO:0031982 vesicle; GO:0005737 cytoplasm; GO:0012505 endomembrane system; GO:00444…	GO:0097367 carbohydrate derivative binding; GO:0003824 catalytic activity; GO:0005488 binding; GO:0016798 hydrolase activity, acting on glycosyl bonds; GO:0030246 carbohydrate binding; GO:0004553 hydrolase activity, hydrolyzing O-glycosyl compounds; GO:0004563 beta-N-acetylhexosaminidase activity; GO:0016787 hydrolase activity; GO:0008061 chitin binding; GO:0004568 chitinase activity; GO:0015929 …	K17524	CHI3L3_4; chitinase 3-like 3/4		IPR001223; IPR011583; IPR029070; IPR017853; IPR013781;	Glycoside hydrolase family 18, catalytic domain; Chitinase II; Chitinase insertion domain; Glycoside hydrolase superfamily; Glycoside hydrolase, catalytic domain;
O35855	142	1.867	Up	0.00053644	K	Branched-chain-amino-acid aminotransferase, mitochondrial	Bcat2	1	3.62834e-05	100.97	RLCLPDFDK(1)QELLECIR	3	-1.0712	1	mitochondria	GO:1901606 alpha-amino acid catabolic process; GO:0065008 regulation of biological quality; GO:0016053 organic acid biosynthetic process; GO:0009082 branched-chain amino acid biosynthetic process; GO:0009098 leucine biosynthetic process; GO:0044699 single-organism process; GO:0009058 biosynthetic process; GO:1901566 organonitrogen compound biosynthetic process; GO:0044237 cellular metabolic proce…	GO:0043226 organelle; GO:0043231 intracellular membrane-bounded organelle; GO:0043229 intracellular organelle; GO:0044464 cell part; GO:0005622 intracellular; GO:0005737 cytoplasm; GO:0044424 intracellular part; GO:0043227 membrane-bounded organelle; GO:0005623 cell; GO:0005739 mitochondrion; GO:0044444 cytoplasmic part;	GO:0052654 L-leucine transaminase activity; GO:0016769 transferase activity, transferring nitrogenous groups; GO:0003824 catalytic activity; GO:0052655 L-valine transaminase activity; GO:0004084 branched-chain-amino-acid transaminase activity; GO:0052656 L-isoleucine transaminase activity; GO:0008483 transaminase activity; GO:0016740 transferase activity;	K00826	E2.6.1.42, ilvE; branched-chain amino acid aminotransferase [EC:2.6.1.42]	mmu00270 Cysteine and methionine metabolism - Mus musculus (mouse); mmu00280 Valine, leucine and isoleucine degradation - Mus musculus (mouse); mmu00290 Valine, leucine and isoleucine biosynthesis - Mus musculus (mouse); mmu00770 Pantothenate and CoA biosynthesis - Mus musculus (mouse); mmu01100 Metabolic pathways - Mus musculus (mouse); mmu01210 2-Oxocarboxylic acid metabolism - Mus musculus (mo…
O35945	255	1.873	Up	0.000161043	K	Aldehyde dehydrogenase, cytosolic 1	Aldh1a7	1	0.0108854	98.048	LIK(1)EAAGK	2	-3.593	2	cytoplasm	GO:1901615 organic hydroxy compound metabolic process; GO:0006066 alcohol metabolic process; GO:0044712 single-organism catabolic process; GO:0055114 oxidation-reduction process; GO:0044281 small molecule metabolic process; GO:0034310 primary alcohol catabolic process; GO:0044699 single-organism process; GO:0044282 small molecule catabolic process; GO:0046164 alcohol catabolic process; GO:0006068…	GO:0044424 intracellular part; GO:0005623 cell; GO:0044464 cell part; GO:0005622 intracellular; GO:0005737 cytoplasm;	GO:0016620 oxidoreductase activity, acting on the aldehyde or oxo group of donors, NAD or NADP as acceptor; GO:0018479 benzaldehyde dehydrogenase (NAD+) activity; GO:0003824 catalytic activity; GO:0004029 aldehyde dehydrogenase (NAD) activity; GO:0016491 oxidoreductase activity; GO:0016903 oxidoreductase activity, acting on the aldehyde or oxo group of donors;	K07249	ALDH1A; retinal dehydrogenase [EC:1.2.1.36]	mmu00830 Retinol metabolism - Mus musculus (mouse); mmu01100 Metabolic pathways - Mus musculus (mouse);	IPR016161; IPR015590; IPR016162; IPR016163;	Aldehyde/histidinol dehydrogenase; Aldehyde dehydrogenase domain; Aldehyde dehydrogenase N-terminal domain; Aldehyde dehydrogenase, C-terminal;
O54724	124	1.589	Up	0.00028486	K	Caveolae-associated protein 1	Cavin1	1	0.0197928	83.081	VSVNVK(1)TVR	2	-1.4776	1	nucleus	GO:0050794 regulation of cellular process; GO:0006361 transcription initiation from RNA polymerase I promoter; GO:0006725 cellular aromatic compound metabolic process; GO:0006360 transcription from RNA polymerase I promoter; GO:0060255 regulation of macromolecule metabolic process; GO:0097659 nucleic acid-templated transcription; GO:0019219 regulation of nucleobase-containing compound metabolic p…	GO:0043229 intracellular organelle; GO:0016020 membrane; GO:0005783 endoplasmic reticulum; GO:0098857 membrane microdomain; GO:0071944 cell periphery; GO:0005737 cytoplasm; GO:0032991 macromolecular complex; GO:0012505 endomembrane system; GO:0005901 caveola; GO:0044424 intracellular part; GO:0005829 cytosol; GO:0005623 cell; GO:0005739 mitochondrion; GO:0005886 plasma membrane; GO:0043231 intrac…	GO:0097159 organic cyclic compound binding; GO:1901363 heterocyclic compound binding; GO:0003723 RNA binding; GO:0042134 rRNA primary transcript binding; GO:0005488 binding; GO:0003676 nucleic acid binding; GO:0019843 rRNA binding;	K19387	PTRF; polymerase I and transcript release factor
O54724	138	1.514	Up	0.0037957	K	Caveolae-associated protein 1	Cavin1	1	0.0118264	101.28	QAGQIK(1)K	2	-0.97694	1	nucleus	GO:0050794 regulation of cellular process; GO:0006361 transcription initiation from RNA polymerase I promoter; GO:0006725 cellular aromatic compound metabolic process; GO:0006360 transcription from RNA polymerase I promoter; GO:0060255 regulation of macromolecule metabolic process; GO:0097659 nucleic acid-templated transcription; GO:0019219 regulation of nucleobase-containing compound metabolic p…	GO:0043229 intracellular organelle; GO:0016020 membrane; GO:0005783 endoplasmic reticulum; GO:0098857 membrane microdomain; GO:0071944 cell periphery; GO:0005737 cytoplasm; GO:0032991 macromolecular complex; GO:0012505 endomembrane system; GO:0005901 caveola; GO:0044424 intracellular part; GO:0005829 cytosol; GO:0005623 cell; GO:0005739 mitochondrion; GO:0005886 plasma membrane; GO:0043231 intrac…	GO:0097159 organic cyclic compound binding; GO:1901363 heterocyclic compound binding; GO:0003723 RNA binding; GO:0042134 rRNA primary transcript binding; GO:0005488 binding; GO:0003676 nucleic acid binding; GO:0019843 rRNA binding;	K19387	PTRF; polymerase I and transcript release factor
O54946	60	1.846	Up	0.0027187	K	DnaJ homolog subfamily B member 6	Dnajb6	1	3.4017e-07	129.38	QVAEAYEVLSDAK(1)K	3	-0.62144	1	nucleus	GO:0010941 regulation of cell death; GO:0022414 reproductive process; GO:0043009 chordate embryonic development; GO:0001892 embryonic placenta development; GO:0022610 biological adhesion; GO:0010466 negative regulation of peptidase activity; GO:0030036 actin cytoskeleton organization; GO:0032879 regulation of localization; GO:0044093 positive regulation of molecular function; GO:0044702 single or…	GO:0016020 membrane; GO:0030016 myofibril; GO:0005737 cytoplasm; GO:0099512 supramolecular fiber; GO:0044424 intracellular part; GO:0030018 Z disc; GO:0099080 supramolecular complex; GO:0005623 cell; GO:0031674 I band; GO:0044422 organelle part; GO:0043228 non-membrane-bounded organelle; GO:0031974 membrane-enclosed lumen; GO:0005654 nucleoplasm; GO:0070013 intracellular organelle lumen; GO:00056…	GO:0003677 DNA binding; GO:0031072 heat shock protein binding; GO:0051087 chaperone binding; GO:0060589 nucleoside-triphosphatase regulator activity; GO:0005515 protein binding; GO:0098772 molecular function regulator; GO:0044183 protein binding involved in protein folding; GO:1901363 heterocyclic compound binding; GO:0097159 organic cyclic compound binding; GO:0001671 ATPase activator activity; …	K09512	DNAJB6; DnaJ homolog subfamily B member 6		IPR001623;	DnaJ domain;
O54946	20	1.618	Up	0.0061364	K	DnaJ homolog subfamily B member 6	Dnajb6	1	0.0082395	82.645	HASPEDIK(1)K	3	0.26855	1	nucleus	GO:0010941 regulation of cell death; GO:0022414 reproductive process; GO:0043009 chordate embryonic development; GO:0001892 embryonic placenta development; GO:0022610 biological adhesion; GO:0010466 negative regulation of peptidase activity; GO:0030036 actin cytoskeleton organization; GO:0032879 regulation of localization; GO:0044093 positive regulation of molecular function; GO:0044702 single or…	GO:0016020 membrane; GO:0030016 myofibril; GO:0005737 cytoplasm; GO:0099512 supramolecular fiber; GO:0044424 intracellular part; GO:0030018 Z disc; GO:0099080 supramolecular complex; GO:0005623 cell; GO:0031674 I band; GO:0044422 organelle part; GO:0043228 non-membrane-bounded organelle; GO:0031974 membrane-enclosed lumen; GO:0005654 nucleoplasm; GO:0070013 intracellular organelle lumen; GO:00056…	GO:0003677 DNA binding; GO:0031072 heat shock protein binding; GO:0051087 chaperone binding; GO:0060589 nucleoside-triphosphatase regulator activity; GO:0005515 protein binding; GO:0098772 molecular function regulator; GO:0044183 protein binding involved in protein folding; GO:1901363 heterocyclic compound binding; GO:0097159 organic cyclic compound binding; GO:0001671 ATPase activator activity; …	K09512	DNAJB6; DnaJ homolog subfamily B member 6		IPR001623;	DnaJ domain;
O55126	77	1.385	Up	0.012162	K	Protein NipSnap homolog 2	Nipsnap2	1	1.27744e-06	118.21	LQFHNVK(1)PECLDAYNK	3	-0.49422	1	mitochondria	GO:0009116 nucleoside metabolic process; GO:0042278 purine nucleoside metabolic process; GO:0009167 purine ribonucleoside monophosphate metabolic process; GO:0009117 nucleotide metabolic process; GO:0044699 single-organism process; GO:0009058 biosynthetic process; GO:0009163 nucleoside biosynthetic process; GO:0046129 purine ribonucleoside biosynthetic process; GO:0009156 ribonucleoside monophosp…	GO:0043226 organelle; GO:0043231 intracellular membrane-bounded organelle; GO:0043229 intracellular organelle; GO:0044464 cell part; GO:0005622 intracellular; GO:0005737 cytoplasm; GO:0044424 intracellular part; GO:0043227 membrane-bounded organelle; GO:0005623 cell; GO:0005739 mitochondrion; GO:0044444 cytoplasmic part;					IPR012577; IPR011008;	NIPSNAP; Dimeric alpha-beta barrel;
O55126	276	1.308	Up	0.0119171	K	Protein NipSnap homolog 2	Nipsnap2	1	0.000209392	131.82	IMIPLK(1)TSPLQ	2	-0.25493	2	mitochondria	GO:0009116 nucleoside metabolic process; GO:0042278 purine nucleoside metabolic process; GO:0009167 purine ribonucleoside monophosphate metabolic process; GO:0009117 nucleotide metabolic process; GO:0044699 single-organism process; GO:0009058 biosynthetic process; GO:0009163 nucleoside biosynthetic process; GO:0046129 purine ribonucleoside biosynthetic process; GO:0009156 ribonucleoside monophosp…	GO:0043226 organelle; GO:0043231 intracellular membrane-bounded organelle; GO:0043229 intracellular organelle; GO:0044464 cell part; GO:0005622 intracellular; GO:0005737 cytoplasm; GO:0044424 intracellular part; GO:0043227 membrane-bounded organelle; GO:0005623 cell; GO:0005739 mitochondrion; GO:0044444 cytoplasmic part;					IPR012577; IPR011008;	NIPSNAP; Dimeric alpha-beta barrel;
O55126	53	1.367	Up	0.021476	K	Protein NipSnap homolog 2	Nipsnap2	1	0.000730787	105.65	K(1)DAHSNLLAK	3	-0.78148	1	mitochondria	GO:0009116 nucleoside metabolic process; GO:0042278 purine nucleoside metabolic process; GO:0009167 purine ribonucleoside monophosphate metabolic process; GO:0009117 nucleotide metabolic process; GO:0044699 single-organism process; GO:0009058 biosynthetic process; GO:0009163 nucleoside biosynthetic process; GO:0046129 purine ribonucleoside biosynthetic process; GO:0009156 ribonucleoside monophosp…	GO:0043226 organelle; GO:0043231 intracellular membrane-bounded organelle; GO:0043229 intracellular organelle; GO:0044464 cell part; GO:0005622 intracellular; GO:0005737 cytoplasm; GO:0044424 intracellular part; GO:0043227 membrane-bounded organelle; GO:0005623 cell; GO:0005739 mitochondrion; GO:0044444 cytoplasmic part;					IPR012577; IPR011008;	NIPSNAP; Dimeric alpha-beta barrel;
O55126	94	1.44	Up	0.011663	K	Protein NipSnap homolog 2	Nipsnap2	1	4.27582e-06	134.88	ICQEVLPK(1)IHEGK	3	-0.81035	1	mitochondria	GO:0009116 nucleoside metabolic process; GO:0042278 purine nucleoside metabolic process; GO:0009167 purine ribonucleoside monophosphate metabolic process; GO:0009117 nucleotide metabolic process; GO:0044699 single-organism process; GO:0009058 biosynthetic process; GO:0009163 nucleoside biosynthetic process; GO:0046129 purine ribonucleoside biosynthetic process; GO:0009156 ribonucleoside monophosp…	GO:0043226 organelle; GO:0043231 intracellular membrane-bounded organelle; GO:0043229 intracellular organelle; GO:0044464 cell part; GO:0005622 intracellular; GO:0005737 cytoplasm; GO:0044424 intracellular part; GO:0043227 membrane-bounded organelle; GO:0005623 cell; GO:0005739 mitochondrion; GO:0044444 cytoplasmic part;					IPR012577; IPR011008;	NIPSNAP; Dimeric alpha-beta barrel;
O55131	386	1.53	Up	0.0022353	K	Septin-7	Sept7	1	0.000503692	146.58	RHEQMK(1)K	4	0.32416	2	cytoplasm	GO:0044085 cellular component biogenesis; GO:0065008 regulation of biological quality; GO:0060491 regulation of cell projection assembly; GO:0022414 reproductive process; GO:0048869 cellular developmental process; GO:0048666 neuron development; GO:0007067 mitotic nuclear division; GO:0060271 cilium assembly; GO:0060997 dendritic spine morphogenesis; GO:0032989 cellular component morphogenesis; GO…	GO:0044421 extracellular region part; GO:0005737 cytoplasm; GO:0099568 cytoplasmic region; GO:0032991 macromolecular complex; GO:0097729 9+2 motile cilium; GO:0005913 cell-cell adherens junction; GO:0005623 cell; GO:0032155 cell division site part; GO:0044422 organelle part; GO:0043228 non-membrane-bounded organelle; GO:0070062 extracellular exosome; GO:0000793 condensed chromosome; GO:0043209 my…	GO:1901265 nucleoside phosphate binding; GO:0046982 protein heterodimerization activity; GO:0046983 protein dimerization activity; GO:0001882 nucleoside binding; GO:0043167 ion binding; GO:0005515 protein binding; GO:0000166 nucleotide binding; GO:0098632 protein binding involved in cell-cell adhesion; GO:0097159 organic cyclic compound binding; GO:1901363 heterocyclic compound binding; GO:005083…	K16944	SEPT7, CDC3; septin 7		IPR027417; IPR030379;	P-loop containing nucleoside triphosphate hydrolase; Septin-type guanine nucleotide-binding (G) domain;
O55142	45	1.392	Up	0.0032553	K	60S ribosomal protein L35a	Rpl35a	1	0.00022177	136.02	DETEFYLGK(1)R	2	-1.7405	1	cytoplasm	GO:0044085 cellular component biogenesis; GO:0022613 ribonucleoprotein complex biogenesis; GO:0006518 peptide metabolic process; GO:0006725 cellular aromatic compound metabolic process; GO:0044267 cellular protein metabolic process; GO:0009058 biosynthetic process; GO:1901566 organonitrogen compound biosynthetic process; GO:0044237 cellular metabolic process; GO:0042273 ribosomal large subunit bi…	GO:0016020 membrane; GO:0044421 extracellular region part; GO:0005737 cytoplasm; GO:0031982 vesicle; GO:0032991 macromolecular complex; GO:0044424 intracellular part; GO:0005623 cell; GO:0044422 organelle part; GO:0043228 non-membrane-bounded organelle; GO:0070062 extracellular exosome; GO:0044391 ribosomal subunit; GO:0005622 intracellular; GO:0044464 cell part; GO:1903561 extracellular vesicle;…	GO:0097159 organic cyclic compound binding; GO:1901363 heterocyclic compound binding; GO:0003723 RNA binding; GO:0005488 binding; GO:0003676 nucleic acid binding; GO:0005198 structural molecule activity; GO:0003735 structural constituent of ribosome;	K02917	RP-L35Ae, RPL35A; large subunit ribosomal protein L35Ae	mmu03010 Ribosome - Mus musculus (mouse);	IPR009000;	Translation protein, beta-barrel domain;
O70456	140	2.235	Up	0.0087646	K	14-3-3 protein sigma	Sfn	1	0.0423754	42.843	YLAEVATGDDK(1)K	3	-0.23111	1	cytoplasm,nucleus	GO:0044700 single organism signaling; GO:0065008 regulation of biological quality; GO:0010941 regulation of cell death; GO:0010837 regulation of keratinocyte proliferation; GO:0031424 keratinization; GO:0030858 positive regulation of epithelial cell differentiation; GO:0045927 positive regulation of growth; GO:0008285 negative regulation of cell proliferation; GO:0001558 regulation of cell growth…	GO:0016020 membrane; GO:0044421 extracellular region part; GO:0031090 organelle membrane; GO:0031410 cytoplasmic vesicle; GO:0030054 cell junction; GO:0031982 vesicle; GO:0005737 cytoplasm; GO:0044433 cytoplasmic vesicle part; GO:0044424 intracellular part; GO:0005913 cell-cell adherens junction; GO:0005623 cell; GO:0005911 cell-cell junction; GO:0044422 organelle part; GO:0070062 extracellular e…	GO:0098641 cadherin binding involved in cell-cell adhesion; GO:0050839 cell adhesion molecule binding; GO:0042802 identical protein binding; GO:0098631 protein binding involved in cell adhesion; GO:0005488 binding; GO:0045296 cadherin binding; GO:0019901 protein kinase binding; GO:0019904 protein domain specific binding; GO:0005515 protein binding; GO:0098632 protein binding involved in cell-cell…	K06644	SFN; stratifin	mmu04110 Cell cycle - Mus musculus (mouse); mmu04115 p53 signaling pathway - Mus musculus (mouse); mmu04960 Aldosterone-regulated sodium reabsorption - Mus musculus (mouse);	IPR023410;	14-3-3 domain;
O88322	1324	4.332	Up	0.000103995	K	Nidogen-2	Nid2	1	9.37815e-05	147.74	LLCWADAGTK(1)K	3	-1.398	1	extracellular	GO:0016043 cellular component organization; GO:0022610 biological adhesion; GO:0031589 cell-substrate adhesion; GO:0043062 extracellular structure organization; GO:0007160 cell-matrix adhesion; GO:0044763 single-organism cellular process; GO:0044699 single-organism process; GO:0007155 cell adhesion; GO:0030198 extracellular matrix organization; GO:0009987 cellular process; GO:0071840 cellular com…	GO:0016020 membrane; GO:0005615 extracellular space; GO:0044421 extracellular region part; GO:0071944 cell periphery; GO:0031982 vesicle; GO:0005623 cell; GO:0044420 extracellular matrix component; GO:0005576 extracellular region; GO:0005886 plasma membrane; GO:0005604 basement membrane; GO:0043226 organelle; GO:0070062 extracellular exosome; GO:0031012 extracellular matrix; GO:0044464 cell part;…	GO:0043169 cation binding; GO:0046872 metal ion binding; GO:0005515 protein binding; GO:0005509 calcium ion binding; GO:0005488 binding; GO:0043167 ion binding;	K06826	NID; nidogen (entactin)		IPR003886; IPR001881; IPR000742; IPR000716; IPR009030; IPR011042; IPR006605; IPR009017; IPR023413;	NIDO domain; EGF-like calcium-binding domain; EGF-like domain; Thyroglobulin type-1; Growth factor receptor cysteine-rich domain; Six-bladed beta-propeller, TolB-like; G2 nidogen/fibulin G2F; Green fluorescent protein; Green fluorescent protein-like;
O88322	544	2.105	Up	0.004357	K	Nidogen-2	Nid2	1	3.63124e-10	142.19	FYGNGK(1)HCLPEGAPHR	4	-2.3354	1	extracellular	GO:0016043 cellular component organization; GO:0022610 biological adhesion; GO:0031589 cell-substrate adhesion; GO:0043062 extracellular structure organization; GO:0007160 cell-matrix adhesion; GO:0044763 single-organism cellular process; GO:0044699 single-organism process; GO:0007155 cell adhesion; GO:0030198 extracellular matrix organization; GO:0009987 cellular process; GO:0071840 cellular com…	GO:0016020 membrane; GO:0005615 extracellular space; GO:0044421 extracellular region part; GO:0071944 cell periphery; GO:0031982 vesicle; GO:0005623 cell; GO:0044420 extracellular matrix component; GO:0005576 extracellular region; GO:0005886 plasma membrane; GO:0005604 basement membrane; GO:0043226 organelle; GO:0070062 extracellular exosome; GO:0031012 extracellular matrix; GO:0044464 cell part;…	GO:0043169 cation binding; GO:0046872 metal ion binding; GO:0005515 protein binding; GO:0005509 calcium ion binding; GO:0005488 binding; GO:0043167 ion binding;	K06826	NID; nidogen (entactin)		IPR003886; IPR001881; IPR000742; IPR000716; IPR009030; IPR011042; IPR006605; IPR009017; IPR023413;	NIDO domain; EGF-like calcium-binding domain; EGF-like domain; Thyroglobulin type-1; Growth factor receptor cysteine-rich domain; Six-bladed beta-propeller, TolB-like; G2 nidogen/fibulin G2F; Green fluorescent protein; Green fluorescent protein-like;
O88342	569	0.757	Down	0.020658	K	WD repeat-containing protein 1	Wdr1	1	0.000880724	133.23	VK(1)IQDAHR	3	0.26265	1	cytoplasm	GO:0001738 morphogenesis of a polarized epithelium; GO:0044085 cellular component biogenesis; GO:0065008 regulation of biological quality; GO:0014013 regulation of gliogenesis; GO:0043243 positive regulation of protein complex disassembly; GO:0035088 establishment or maintenance of apical/basal cell polarity; GO:0032989 cellular component morphogenesis; GO:0030832 regulation of actin filament len…	GO:0044421 extracellular region part; GO:0005938 cell cortex; GO:0071944 cell periphery; GO:0030054 cell junction; GO:0031982 vesicle; GO:0099568 cytoplasmic region; GO:0005737 cytoplasm; GO:0030863 cortical cytoskeleton; GO:0032991 macromolecular complex; GO:0099512 supramolecular fiber; GO:0030864 cortical actin cytoskeleton; GO:0044424 intracellular part; GO:0099080 supramolecular complex; GO:…	GO:0051015 actin filament binding; GO:0008092 cytoskeletal protein binding; GO:0005488 binding; GO:0044877 macromolecular complex binding; GO:0003779 actin binding; GO:0005515 protein binding; GO:0032403 protein complex binding;				IPR017986; IPR015943; IPR011045;	WD40-repeat-containing domain; WD40/YVTN repeat-like-containing domain; Nitrous oxide reductase, N-terminal;
O88456	180	1.753	Up	0.0090558	K	Calpain small subunit 1	Capns1	1	0.00458156	101.72	KWQAIYK(1)R	3	-1.6831	1	cytoplasm	GO:0006508 proteolysis; GO:0008152 metabolic process; GO:0043170 macromolecule metabolic process; GO:0019538 protein metabolic process; GO:0044238 primary metabolic process; GO:0071704 organic substance metabolic process;	GO:0016020 membrane; GO:0044421 extracellular region part; GO:0071944 cell periphery; GO:0005737 cytoplasm; GO:0031982 vesicle; GO:0044424 intracellular part; GO:0005829 cytosol; GO:0005623 cell; GO:0005576 extracellular region; GO:0005886 plasma membrane; GO:0043226 organelle; GO:0070062 extracellular exosome; GO:0005622 intracellular; GO:0044464 cell part; GO:1903561 extracellular vesicle; GO:0…	GO:0004175 endopeptidase activity; GO:0004198 calcium-dependent cysteine-type endopeptidase activity; GO:0008233 peptidase activity; GO:0003824 catalytic activity; GO:0005488 binding; GO:0043167 ion binding; GO:0046872 metal ion binding; GO:0043169 cation binding; GO:0070011 peptidase activity, acting on L-amino acid peptides; GO:0016787 hydrolase activity; GO:0008234 cysteine-type peptidase acti…	K08583	CAPNS1, CAPN4; calpain, small subunit 1		IPR002048; IPR011992;	EF-hand domain; EF-hand domain pair;
O88569	59	1.482	Up	0.0043584	K	Heterogeneous nuclear ribonucleoproteins A2/B1	Hnrnpa2b1	1	0.000172388	101.42	LTDCVVMRDPASK(1)R	3	-1.0983	1	nucleus	GO:0050658 RNA transport; GO:0010608 posttranscriptional regulation of gene expression; GO:0050686 negative regulation of mRNA processing; GO:0051169 nuclear transport; GO:0044237 cellular metabolic process; GO:0015031 protein transport; GO:0008152 metabolic process; GO:0015931 nucleobase-containing compound transport; GO:0010558 negative regulation of macromolecule biosynthetic process; GO:00431…	GO:0043229 intracellular organelle; GO:0016020 membrane; GO:0044421 extracellular region part; GO:0031982 vesicle; GO:0044446 intracellular organelle part; GO:0005737 cytoplasm; GO:0031981 nuclear lumen; GO:0032991 macromolecular complex; GO:0044424 intracellular part; GO:0005681 spliceosomal complex; GO:0005623 cell; GO:0005576 extracellular region; GO:0044422 organelle part; GO:0031974 membrane…	GO:0003677 DNA binding; GO:0003723 RNA binding; GO:1901265 nucleoside phosphate binding; GO:0097157 pre-mRNA intronic binding; GO:0003730 mRNA 3'-UTR binding; GO:0098847 sequence-specific single stranded DNA binding; GO:0042162 telomeric DNA binding; GO:0003697 single-stranded DNA binding; GO:0000166 nucleotide binding; GO:0043565 sequence-specific DNA binding; GO:0043047 single-stranded telomeri…	K13158	HNRNPA2B1; heterogeneous nuclear ribonucleoprotein A2/B1		IPR000504; IPR012677;	RNA recognition motif domain; Nucleotide-binding alpha-beta plait domain;
O89053	20	1.414	Up	0.0120017	K	Coronin-1A	Coro1a	1	0.000173988	87.275	HVFGQPAK(1)ADQCYEDVR	3	-1.5675	1	mitochondria	GO:0044700 single organism signaling; GO:0060627 regulation of vesicle-mediated transport; GO:0044085 cellular component biogenesis; GO:0002694 regulation of leukocyte activation; GO:0010941 regulation of cell death; GO:0030335 positive regulation of cell migration; GO:0065008 regulation of biological quality; GO:0045321 leukocyte activation; GO:0032944 regulation of mononuclear cell proliferatio…	GO:0016020 membrane; GO:0044421 extracellular region part; GO:0005938 cell cortex; GO:0031090 organelle membrane; GO:0031410 cytoplasmic vesicle; GO:0030054 cell junction; GO:0071944 cell periphery; GO:0031982 vesicle; GO:0005737 cytoplasm; GO:0099568 cytoplasmic region; GO:0044433 cytoplasmic vesicle part; GO:0030863 cortical cytoskeleton; GO:0032991 macromolecular complex; GO:0099512 supramolec…	GO:0051015 actin filament binding; GO:0003723 RNA binding; GO:0032036 myosin heavy chain binding; GO:0046983 protein dimerization activity; GO:0044877 macromolecular complex binding; GO:0005515 protein binding; GO:0043548 phosphatidylinositol 3-kinase binding; GO:1901363 heterocyclic compound binding; GO:0097159 organic cyclic compound binding; GO:0008092 cytoskeletal protein binding; GO:0042802 …	K13882	CORO1A; coronin-1A	mmu04145 Phagosome - Mus musculus (mouse); mmu05152 Tuberculosis - Mus musculus (mouse);	IPR017986; IPR015943; IPR015048; IPR015049;	WD40-repeat-containing domain; WD40/YVTN repeat-like-containing domain; Domain of unknown function DUF1899; Trimerisation motif;
P01837	100	1.794	Up	0.0053359	K	Immunoglobulin kappa constant	Igkc	1	1.71313e-05	156.02	TSTSPIVK(1)SFNR	2	-1.0036	1	extracellular	GO:0044700 single organism signaling; GO:0002694 regulation of leukocyte activation; GO:0016064 immunoglobulin mediated immune response; GO:0045321 leukocyte activation; GO:0007166 cell surface receptor signaling pathway; GO:0048869 cellular developmental process; GO:0098542 defense response to other organism; GO:0044699 single-organism process; GO:0051249 regulation of lymphocyte activation; GO:…	GO:0016020 membrane; GO:0044421 extracellular region part; GO:0005615 extracellular space; GO:0009897 external side of plasma membrane; GO:0071944 cell periphery; GO:0042571 immunoglobulin complex, circulating; GO:0019814 immunoglobulin complex; GO:0032991 macromolecular complex; GO:0005623 cell; GO:0005576 extracellular region; GO:0005886 plasma membrane; GO:0072562 blood microparticle; GO:00444…	GO:0034987 immunoglobulin receptor binding; GO:0005515 protein binding; GO:0005102 receptor binding; GO:0003823 antigen binding; GO:0005488 binding;	K06752	MHC2; major histocompatibility complex, class II	mmu04145 Phagosome - Mus musculus (mouse); mmu04514 Cell adhesion molecules (CAMs) - Mus musculus (mouse); mmu04612 Antigen processing and presentation - Mus musculus (mouse); mmu04640 Hematopoietic cell lineage - Mus musculus (mouse); mmu04658 Th1 and Th2 cell differentiation - Mus musculus (mouse); mmu04659 Th17 cell differentiation - Mus musculus (mouse); mmu04672 Intestinal immune network for…	IPR007110; IPR013783; IPR003597;	Immunoglobulin-like domain; Immunoglobulin-like fold; Immunoglobulin C1-set;
P01864	205	2.018	Up	0.0028788	K	Ig gamma-2A chain C region secreted form	---	1	4.54216e-12	138.75	VVSALPIQHQDWMSGK(1)EFK	4	-0.09603	2	cytoplasm		GO:0005576 extracellular region;	GO:0005515 protein binding; GO:0003823 antigen binding; GO:0005488 binding;	K06551	SIRPA_B1_G, CD172; signal-regulatory protein alpha/beta1/gamma	mmu04380 Osteoclast differentiation - Mus musculus (mouse);	IPR007110; IPR013783; IPR003597;	Immunoglobulin-like domain; Immunoglobulin-like fold; Immunoglobulin C1-set;
P01864	302	1.792	Up	0.00026062	K	Ig gamma-2A chain C region secreted form	---	1	5.32943e-05	157.66	VQK(1)STWER	2	0.80255	1	cytoplasm		GO:0005576 extracellular region;	GO:0005515 protein binding; GO:0003823 antigen binding; GO:0005488 binding;	K06551	SIRPA_B1_G, CD172; signal-regulatory protein alpha/beta1/gamma	mmu04380 Osteoclast differentiation - Mus musculus (mouse);	IPR007110; IPR013783; IPR003597;	Immunoglobulin-like domain; Immunoglobulin-like fold; Immunoglobulin C1-set;
P01867	214	1.89	Up	0.00131968	K	Ig gamma-2B chain C region	Igh-3	1	0.00012287	120.9	VNNK(1)DLPSPIER	2	-1.2304	1	cytoplasm	GO:0044700 single organism signaling; GO:0060627 regulation of vesicle-mediated transport; GO:0002694 regulation of leukocyte activation; GO:0016064 immunoglobulin mediated immune response; GO:0007166 cell surface receptor signaling pathway; GO:0002824 positive regulation of adaptive immune response based on somatic recombination of immune receptors built from immunoglobulin superfamily domains; …	GO:0016020 membrane; GO:0005615 extracellular space; GO:0044421 extracellular region part; GO:0009897 external side of plasma membrane; GO:0071944 cell periphery; GO:0042571 immunoglobulin complex, circulating; GO:0019814 immunoglobulin complex; GO:0031224 intrinsic component of membrane; GO:0032991 macromolecular complex; GO:0005623 cell; GO:0016021 integral component of membrane; GO:0005576 ext…	GO:0034987 immunoglobulin receptor binding; GO:0005515 protein binding; GO:0005102 receptor binding; GO:0003823 antigen binding; GO:0005488 binding;	K06551	SIRPA_B1_G, CD172; signal-regulatory protein alpha/beta1/gamma	mmu04380 Osteoclast differentiation - Mus musculus (mouse);	IPR007110; IPR013783; IPR003597;	Immunoglobulin-like domain; Immunoglobulin-like fold; Immunoglobulin C1-set;
P01868	211	2.292	Up	0.0039612	K	Ig gamma-1 chain C region secreted form	Ighg1	1	9.24133e-05	97.681	VNSAAFPAPIEK(1)TISK	3	-1.1344	1	extracellular	GO:0060627 regulation of vesicle-mediated transport; GO:0002675 positive regulation of acute inflammatory response; GO:0016064 immunoglobulin mediated immune response; GO:0002824 positive regulation of adaptive immune response based on somatic recombination of immune receptors built from immunoglobulin superfamily domains; GO:0098542 defense response to other organism; GO:0044699 single-organism …	GO:0016020 membrane; GO:0005615 extracellular space; GO:0044421 extracellular region part; GO:0009897 external side of plasma membrane; GO:0071944 cell periphery; GO:0042571 immunoglobulin complex, circulating; GO:0019814 immunoglobulin complex; GO:0032991 macromolecular complex; GO:0005623 cell; GO:0005576 extracellular region; GO:0005886 plasma membrane; GO:0044459 plasma membrane part; GO:0044…	GO:0005515 protein binding; GO:0003823 antigen binding; GO:0005488 binding;	K06554	IGLL1, IGLL, CD179b; immunoglobulin lambda-like polypeptide 1		IPR007110; IPR013783; IPR003597;	Immunoglobulin-like domain; Immunoglobulin-like fold; Immunoglobulin C1-set;
P02468	1591	3.534	Up	0.00023975	K	Laminin subunit gamma-1	Lamc1	1	0.000150132	149.23	DIHNLEDIK(1)K	3	-0.89282	4	extracellular	GO:0044085 cellular component biogenesis; GO:0051674 localization of cell; GO:0048666 neuron development; GO:0048869 cellular developmental process; GO:0032989 cellular component morphogenesis; GO:0022008 neurogenesis; GO:0044699 single-organism process; GO:0071711 basement membrane organization; GO:0022610 biological adhesion; GO:0009605 response to external stimulus; GO:0034446 substrate adhesi…	GO:0005615 extracellular space; GO:0044421 extracellular region part; GO:0031982 vesicle; GO:0032991 macromolecular complex; GO:0005576 extracellular region; GO:0044420 extracellular matrix component; GO:0043256 laminin complex; GO:0005604 basement membrane; GO:0031012 extracellular matrix; GO:0043226 organelle; GO:0070062 extracellular exosome; GO:0005605 basal lamina; GO:1903561 extracellular v…	GO:0005201 extracellular matrix structural constituent; GO:0051861 glycolipid binding; GO:0097367 carbohydrate derivative binding; GO:0043208 glycosphingolipid binding; GO:0046625 sphingolipid binding; GO:0005488 binding; GO:0008289 lipid binding; GO:0005515 protein binding; GO:0005198 structural molecule activity;	K05635	LAMC1; laminin, gamma 1	mmu04151 PI3K-Akt signaling pathway - Mus musculus (mouse); mmu04510 Focal adhesion - Mus musculus (mouse); mmu04512 ECM-receptor interaction - Mus musculus (mouse); mmu05020 Prion diseases - Mus musculus (mouse); mmu05145 Toxoplasmosis - Mus musculus (mouse); mmu05146 Amoebiasis - Mus musculus (mouse); mmu05165 Human papillomavirus infection - Mus musculus (mouse); mmu05200 Pathways in cancer - …	IPR000034; IPR002049; IPR000742; IPR008211; IPR008979;	Laminin IV; Laminin EGF domain; EGF-like domain; Laminin, N-terminal; Galactose-binding domain-like;
P02468	1565	12.664	Up	0.00029988	K	Laminin subunit gamma-1	Lamc1	1	0.00101553	100.69	K(1)QEAAIMDYNR	3	-2.2866	2	extracellular	GO:0044085 cellular component biogenesis; GO:0051674 localization of cell; GO:0048666 neuron development; GO:0048869 cellular developmental process; GO:0032989 cellular component morphogenesis; GO:0022008 neurogenesis; GO:0044699 single-organism process; GO:0071711 basement membrane organization; GO:0022610 biological adhesion; GO:0009605 response to external stimulus; GO:0034446 substrate adhesi…	GO:0005615 extracellular space; GO:0044421 extracellular region part; GO:0031982 vesicle; GO:0032991 macromolecular complex; GO:0005576 extracellular region; GO:0044420 extracellular matrix component; GO:0043256 laminin complex; GO:0005604 basement membrane; GO:0031012 extracellular matrix; GO:0043226 organelle; GO:0070062 extracellular exosome; GO:0005605 basal lamina; GO:1903561 extracellular v…	GO:0005201 extracellular matrix structural constituent; GO:0051861 glycolipid binding; GO:0097367 carbohydrate derivative binding; GO:0043208 glycosphingolipid binding; GO:0046625 sphingolipid binding; GO:0005488 binding; GO:0008289 lipid binding; GO:0005515 protein binding; GO:0005198 structural molecule activity;	K05635	LAMC1; laminin, gamma 1	mmu04151 PI3K-Akt signaling pathway - Mus musculus (mouse); mmu04510 Focal adhesion - Mus musculus (mouse); mmu04512 ECM-receptor interaction - Mus musculus (mouse); mmu05020 Prion diseases - Mus musculus (mouse); mmu05145 Toxoplasmosis - Mus musculus (mouse); mmu05146 Amoebiasis - Mus musculus (mouse); mmu05165 Human papillomavirus infection - Mus musculus (mouse); mmu05200 Pathways in cancer - …	IPR000034; IPR002049; IPR000742; IPR008211; IPR008979;	Laminin IV; Laminin EGF domain; EGF-like domain; Laminin, N-terminal; Galactose-binding domain-like;
P02468	1256	9.229	Up	2.0884e-05	K	Laminin subunit gamma-1	Lamc1	1	0.000228902	150.84	VHEEAK(1)R	3	0.44924	1	extracellular	GO:0044085 cellular component biogenesis; GO:0051674 localization of cell; GO:0048666 neuron development; GO:0048869 cellular developmental process; GO:0032989 cellular component morphogenesis; GO:0022008 neurogenesis; GO:0044699 single-organism process; GO:0071711 basement membrane organization; GO:0022610 biological adhesion; GO:0009605 response to external stimulus; GO:0034446 substrate adhesi…	GO:0005615 extracellular space; GO:0044421 extracellular region part; GO:0031982 vesicle; GO:0032991 macromolecular complex; GO:0005576 extracellular region; GO:0044420 extracellular matrix component; GO:0043256 laminin complex; GO:0005604 basement membrane; GO:0031012 extracellular matrix; GO:0043226 organelle; GO:0070062 extracellular exosome; GO:0005605 basal lamina; GO:1903561 extracellular v…	GO:0005201 extracellular matrix structural constituent; GO:0051861 glycolipid binding; GO:0097367 carbohydrate derivative binding; GO:0043208 glycosphingolipid binding; GO:0046625 sphingolipid binding; GO:0005488 binding; GO:0008289 lipid binding; GO:0005515 protein binding; GO:0005198 structural molecule activity;	K05635	LAMC1; laminin, gamma 1	mmu04151 PI3K-Akt signaling pathway - Mus musculus (mouse); mmu04510 Focal adhesion - Mus musculus (mouse); mmu04512 ECM-receptor interaction - Mus musculus (mouse); mmu05020 Prion diseases - Mus musculus (mouse); mmu05145 Toxoplasmosis - Mus musculus (mouse); mmu05146 Amoebiasis - Mus musculus (mouse); mmu05165 Human papillomavirus infection - Mus musculus (mouse); mmu05200 Pathways in cancer - …	IPR000034; IPR002049; IPR000742; IPR008211; IPR008979;	Laminin IV; Laminin EGF domain; EGF-like domain; Laminin, N-terminal; Galactose-binding domain-like;
P02468	1421	3.455	Up	3.4504e-06	K	Laminin subunit gamma-1	Lamc1	1	9.36907e-26	197.67	EAQLALGNAAADATEAK(1)NK	3	1.2369	3	extracellular	GO:0044085 cellular component biogenesis; GO:0051674 localization of cell; GO:0048666 neuron development; GO:0048869 cellular developmental process; GO:0032989 cellular component morphogenesis; GO:0022008 neurogenesis; GO:0044699 single-organism process; GO:0071711 basement membrane organization; GO:0022610 biological adhesion; GO:0009605 response to external stimulus; GO:0034446 substrate adhesi…	GO:0005615 extracellular space; GO:0044421 extracellular region part; GO:0031982 vesicle; GO:0032991 macromolecular complex; GO:0005576 extracellular region; GO:0044420 extracellular matrix component; GO:0043256 laminin complex; GO:0005604 basement membrane; GO:0031012 extracellular matrix; GO:0043226 organelle; GO:0070062 extracellular exosome; GO:0005605 basal lamina; GO:1903561 extracellular v…	GO:0005201 extracellular matrix structural constituent; GO:0051861 glycolipid binding; GO:0097367 carbohydrate derivative binding; GO:0043208 glycosphingolipid binding; GO:0046625 sphingolipid binding; GO:0005488 binding; GO:0008289 lipid binding; GO:0005515 protein binding; GO:0005198 structural molecule activity;	K05635	LAMC1; laminin, gamma 1	mmu04151 PI3K-Akt signaling pathway - Mus musculus (mouse); mmu04510 Focal adhesion - Mus musculus (mouse); mmu04512 ECM-receptor interaction - Mus musculus (mouse); mmu05020 Prion diseases - Mus musculus (mouse); mmu05145 Toxoplasmosis - Mus musculus (mouse); mmu05146 Amoebiasis - Mus musculus (mouse); mmu05165 Human papillomavirus infection - Mus musculus (mouse); mmu05200 Pathways in cancer - …	IPR000034; IPR002049; IPR000742; IPR008211; IPR008979;	Laminin IV; Laminin EGF domain; EGF-like domain; Laminin, N-terminal; Galactose-binding domain-like;
P02468	800	4.443	Up	0.00057881	K	Laminin subunit gamma-1	Lamc1	1	1.85421e-09	147.56	EVVCTHCPTGTAGK(1)R	3	-4.064	1	extracellular	GO:0044085 cellular component biogenesis; GO:0051674 localization of cell; GO:0048666 neuron development; GO:0048869 cellular developmental process; GO:0032989 cellular component morphogenesis; GO:0022008 neurogenesis; GO:0044699 single-organism process; GO:0071711 basement membrane organization; GO:0022610 biological adhesion; GO:0009605 response to external stimulus; GO:0034446 substrate adhesi…	GO:0005615 extracellular space; GO:0044421 extracellular region part; GO:0031982 vesicle; GO:0032991 macromolecular complex; GO:0005576 extracellular region; GO:0044420 extracellular matrix component; GO:0043256 laminin complex; GO:0005604 basement membrane; GO:0031012 extracellular matrix; GO:0043226 organelle; GO:0070062 extracellular exosome; GO:0005605 basal lamina; GO:1903561 extracellular v…	GO:0005201 extracellular matrix structural constituent; GO:0051861 glycolipid binding; GO:0097367 carbohydrate derivative binding; GO:0043208 glycosphingolipid binding; GO:0046625 sphingolipid binding; GO:0005488 binding; GO:0008289 lipid binding; GO:0005515 protein binding; GO:0005198 structural molecule activity;	K05635	LAMC1; laminin, gamma 1	mmu04151 PI3K-Akt signaling pathway - Mus musculus (mouse); mmu04510 Focal adhesion - Mus musculus (mouse); mmu04512 ECM-receptor interaction - Mus musculus (mouse); mmu05020 Prion diseases - Mus musculus (mouse); mmu05145 Toxoplasmosis - Mus musculus (mouse); mmu05146 Amoebiasis - Mus musculus (mouse); mmu05165 Human papillomavirus infection - Mus musculus (mouse); mmu05200 Pathways in cancer - …	IPR000034; IPR002049; IPR000742; IPR008211; IPR008979;	Laminin IV; Laminin EGF domain; EGF-like domain; Laminin, N-terminal; Galactose-binding domain-like;
P02468	1301	1.956	Up	0.00096427	K	Laminin subunit gamma-1	Lamc1	1	0.0381341	89.355	LIDQK(1)LK	2	-1.4601	1	extracellular	GO:0044085 cellular component biogenesis; GO:0051674 localization of cell; GO:0048666 neuron development; GO:0048869 cellular developmental process; GO:0032989 cellular component morphogenesis; GO:0022008 neurogenesis; GO:0044699 single-organism process; GO:0071711 basement membrane organization; GO:0022610 biological adhesion; GO:0009605 response to external stimulus; GO:0034446 substrate adhesi…	GO:0005615 extracellular space; GO:0044421 extracellular region part; GO:0031982 vesicle; GO:0032991 macromolecular complex; GO:0005576 extracellular region; GO:0044420 extracellular matrix component; GO:0043256 laminin complex; GO:0005604 basement membrane; GO:0031012 extracellular matrix; GO:0043226 organelle; GO:0070062 extracellular exosome; GO:0005605 basal lamina; GO:1903561 extracellular v…	GO:0005201 extracellular matrix structural constituent; GO:0051861 glycolipid binding; GO:0097367 carbohydrate derivative binding; GO:0043208 glycosphingolipid binding; GO:0046625 sphingolipid binding; GO:0005488 binding; GO:0008289 lipid binding; GO:0005515 protein binding; GO:0005198 structural molecule activity;	K05635	LAMC1; laminin, gamma 1	mmu04151 PI3K-Akt signaling pathway - Mus musculus (mouse); mmu04510 Focal adhesion - Mus musculus (mouse); mmu04512 ECM-receptor interaction - Mus musculus (mouse); mmu05020 Prion diseases - Mus musculus (mouse); mmu05145 Toxoplasmosis - Mus musculus (mouse); mmu05146 Amoebiasis - Mus musculus (mouse); mmu05165 Human papillomavirus infection - Mus musculus (mouse); mmu05200 Pathways in cancer - …	IPR000034; IPR002049; IPR000742; IPR008211; IPR008979;	Laminin IV; Laminin EGF domain; EGF-like domain; Laminin, N-terminal; Galactose-binding domain-like;
P02468	1352	3.134	Up	0.00116022	K	Laminin subunit gamma-1	Lamc1	1	0.000750442	115.78	ALAEEAAK(1)K	2	-2.8413	1	extracellular	GO:0044085 cellular component biogenesis; GO:0051674 localization of cell; GO:0048666 neuron development; GO:0048869 cellular developmental process; GO:0032989 cellular component morphogenesis; GO:0022008 neurogenesis; GO:0044699 single-organism process; GO:0071711 basement membrane organization; GO:0022610 biological adhesion; GO:0009605 response to external stimulus; GO:0034446 substrate adhesi…	GO:0005615 extracellular space; GO:0044421 extracellular region part; GO:0031982 vesicle; GO:0032991 macromolecular complex; GO:0005576 extracellular region; GO:0044420 extracellular matrix component; GO:0043256 laminin complex; GO:0005604 basement membrane; GO:0031012 extracellular matrix; GO:0043226 organelle; GO:0070062 extracellular exosome; GO:0005605 basal lamina; GO:1903561 extracellular v…	GO:0005201 extracellular matrix structural constituent; GO:0051861 glycolipid binding; GO:0097367 carbohydrate derivative binding; GO:0043208 glycosphingolipid binding; GO:0046625 sphingolipid binding; GO:0005488 binding; GO:0008289 lipid binding; GO:0005515 protein binding; GO:0005198 structural molecule activity;	K05635	LAMC1; laminin, gamma 1	mmu04151 PI3K-Akt signaling pathway - Mus musculus (mouse); mmu04510 Focal adhesion - Mus musculus (mouse); mmu04512 ECM-receptor interaction - Mus musculus (mouse); mmu05020 Prion diseases - Mus musculus (mouse); mmu05145 Toxoplasmosis - Mus musculus (mouse); mmu05146 Amoebiasis - Mus musculus (mouse); mmu05165 Human papillomavirus infection - Mus musculus (mouse); mmu05200 Pathways in cancer - …	IPR000034; IPR002049; IPR000742; IPR008211; IPR008979;	Laminin IV; Laminin EGF domain; EGF-like domain; Laminin, N-terminal; Galactose-binding domain-like;
P02468	1423	1.756	Up	0.0026617	K	Laminin subunit gamma-1	Lamc1	1	0.00950947	88.495	NK(1)AHEAER	3	0.92743	1	extracellular	GO:0044085 cellular component biogenesis; GO:0051674 localization of cell; GO:0048666 neuron development; GO:0048869 cellular developmental process; GO:0032989 cellular component morphogenesis; GO:0022008 neurogenesis; GO:0044699 single-organism process; GO:0071711 basement membrane organization; GO:0022610 biological adhesion; GO:0009605 response to external stimulus; GO:0034446 substrate adhesi…	GO:0005615 extracellular space; GO:0044421 extracellular region part; GO:0031982 vesicle; GO:0032991 macromolecular complex; GO:0005576 extracellular region; GO:0044420 extracellular matrix component; GO:0043256 laminin complex; GO:0005604 basement membrane; GO:0031012 extracellular matrix; GO:0043226 organelle; GO:0070062 extracellular exosome; GO:0005605 basal lamina; GO:1903561 extracellular v…	GO:0005201 extracellular matrix structural constituent; GO:0051861 glycolipid binding; GO:0097367 carbohydrate derivative binding; GO:0043208 glycosphingolipid binding; GO:0046625 sphingolipid binding; GO:0005488 binding; GO:0008289 lipid binding; GO:0005515 protein binding; GO:0005198 structural molecule activity;	K05635	LAMC1; laminin, gamma 1	mmu04151 PI3K-Akt signaling pathway - Mus musculus (mouse); mmu04510 Focal adhesion - Mus musculus (mouse); mmu04512 ECM-receptor interaction - Mus musculus (mouse); mmu05020 Prion diseases - Mus musculus (mouse); mmu05145 Toxoplasmosis - Mus musculus (mouse); mmu05146 Amoebiasis - Mus musculus (mouse); mmu05165 Human papillomavirus infection - Mus musculus (mouse); mmu05200 Pathways in cancer - …	IPR000034; IPR002049; IPR000742; IPR008211; IPR008979;	Laminin IV; Laminin EGF domain; EGF-like domain; Laminin, N-terminal; Galactose-binding domain-like;
P02468	300	8.525	Up	3.6396e-05	K	Laminin subunit gamma-1	Lamc1	1	1.73474e-05	164.04	NEFDK(1)LMCNCK	2	-1.967	6	extracellular	GO:0044085 cellular component biogenesis; GO:0051674 localization of cell; GO:0048666 neuron development; GO:0048869 cellular developmental process; GO:0032989 cellular component morphogenesis; GO:0022008 neurogenesis; GO:0044699 single-organism process; GO:0071711 basement membrane organization; GO:0022610 biological adhesion; GO:0009605 response to external stimulus; GO:0034446 substrate adhesi…	GO:0005615 extracellular space; GO:0044421 extracellular region part; GO:0031982 vesicle; GO:0032991 macromolecular complex; GO:0005576 extracellular region; GO:0044420 extracellular matrix component; GO:0043256 laminin complex; GO:0005604 basement membrane; GO:0031012 extracellular matrix; GO:0043226 organelle; GO:0070062 extracellular exosome; GO:0005605 basal lamina; GO:1903561 extracellular v…	GO:0005201 extracellular matrix structural constituent; GO:0051861 glycolipid binding; GO:0097367 carbohydrate derivative binding; GO:0043208 glycosphingolipid binding; GO:0046625 sphingolipid binding; GO:0005488 binding; GO:0008289 lipid binding; GO:0005515 protein binding; GO:0005198 structural molecule activity;	K05635	LAMC1; laminin, gamma 1	mmu04151 PI3K-Akt signaling pathway - Mus musculus (mouse); mmu04510 Focal adhesion - Mus musculus (mouse); mmu04512 ECM-receptor interaction - Mus musculus (mouse); mmu05020 Prion diseases - Mus musculus (mouse); mmu05145 Toxoplasmosis - Mus musculus (mouse); mmu05146 Amoebiasis - Mus musculus (mouse); mmu05165 Human papillomavirus infection - Mus musculus (mouse); mmu05200 Pathways in cancer - …	IPR000034; IPR002049; IPR000742; IPR008211; IPR008979;	Laminin IV; Laminin EGF domain; EGF-like domain; Laminin, N-terminal; Galactose-binding domain-like;
P02469	1199	3.229	Up	0.00027579	K	Laminin subunit beta-1	Lamb1	1	0.0398381	71.614	THK(1)FLEK	3	-4.0145	1	extracellular	GO:0030335 positive regulation of cell migration; GO:0051674 localization of cell; GO:0022414 reproductive process; GO:0007420 brain development; GO:0040017 positive regulation of locomotion; GO:0048869 cellular developmental process; GO:0048666 neuron development; GO:0007566 embryo implantation; GO:0032989 cellular component morphogenesis; GO:0022008 neurogenesis; GO:0044699 single-organism proc…	GO:0043229 intracellular organelle; GO:0005615 extracellular space; GO:0044421 extracellular region part; GO:0005606 laminin-1 complex; GO:0005737 cytoplasm; GO:0031982 vesicle; GO:0032991 macromolecular complex; GO:0044424 intracellular part; GO:0043257 laminin-8 complex; GO:0005623 cell; GO:0005576 extracellular region; GO:0044420 extracellular matrix component; GO:0043256 laminin complex; GO:0…	GO:0005201 extracellular matrix structural constituent; GO:0050839 cell adhesion molecule binding; GO:0051861 glycolipid binding; GO:0097367 carbohydrate derivative binding; GO:0043208 glycosphingolipid binding; GO:0005102 receptor binding; GO:0046625 sphingolipid binding; GO:0005488 binding; GO:0044877 macromolecular complex binding; GO:0008289 lipid binding; GO:0005178 integrin binding; GO:0005…	K05636	LAMB1; laminin, beta 1	mmu04151 PI3K-Akt signaling pathway - Mus musculus (mouse); mmu04510 Focal adhesion - Mus musculus (mouse); mmu04512 ECM-receptor interaction - Mus musculus (mouse); mmu05145 Toxoplasmosis - Mus musculus (mouse); mmu05146 Amoebiasis - Mus musculus (mouse); mmu05165 Human papillomavirus infection - Mus musculus (mouse); mmu05200 Pathways in cancer - Mus musculus (mouse); mmu05222 Small cell lung c…	IPR013015; IPR002049; IPR008211; IPR000742;	Laminin IV type B; Laminin EGF domain; Laminin, N-terminal; EGF-like domain;
P04117	59	0.701	Down	0.0062587	K	Fatty acid-binding protein, adipocyte	Fabp4	1	3.59372e-14	209.19	SESTFK(1)NTEISFK	4	3.2528	4	cytoplasm	GO:0065008 regulation of biological quality; GO:0048869 cellular developmental process; GO:0044699 single-organism process; GO:0031347 regulation of defense response; GO:0051253 negative regulation of RNA metabolic process; GO:0071345 cellular response to cytokine stimulus; GO:0031400 negative regulation of protein modification process; GO:0051234 establishment of localization; GO:2001141 regulat…	GO:0043229 intracellular organelle; GO:0044421 extracellular region part; GO:0044446 intracellular organelle part; GO:0031982 vesicle; GO:0005737 cytoplasm; GO:0031981 nuclear lumen; GO:0044424 intracellular part; GO:0005623 cell; GO:0005576 extracellular region; GO:0044422 organelle part; GO:0031974 membrane-enclosed lumen; GO:0043226 organelle; GO:0070062 extracellular exosome; GO:0043231 intra…	GO:0031406 carboxylic acid binding; GO:0005488 binding; GO:0043167 ion binding; GO:0008289 lipid binding; GO:0043177 organic acid binding; GO:0043168 anion binding; GO:0005504 fatty acid binding; GO:0033293 monocarboxylic acid binding; GO:0005215 transporter activity; GO:0036094 small molecule binding;	K08753	FABP4, aP2; fatty acid-binding protein 4, adipocyte	mmu03320 PPAR signaling pathway - Mus musculus (mouse); mmu04923 Regulation of lipolysis in adipocytes - Mus musculus (mouse);	IPR000463; IPR012674; IPR000566; IPR011038;	Cytosolic fatty-acid binding; Calycin; Lipocalin/cytosolic fatty-acid binding domain; Calycin-like;
P04117	113	2.084	Up	0.0037187	K	Fatty acid-binding protein, adipocyte	Fabp4	1	0.00138711	90.412	DGDK(1)LVVECVMK	3	-0.50593	1	cytoplasm	GO:0065008 regulation of biological quality; GO:0048869 cellular developmental process; GO:0044699 single-organism process; GO:0031347 regulation of defense response; GO:0051253 negative regulation of RNA metabolic process; GO:0071345 cellular response to cytokine stimulus; GO:0031400 negative regulation of protein modification process; GO:0051234 establishment of localization; GO:2001141 regulat…	GO:0043229 intracellular organelle; GO:0044421 extracellular region part; GO:0044446 intracellular organelle part; GO:0031982 vesicle; GO:0005737 cytoplasm; GO:0031981 nuclear lumen; GO:0044424 intracellular part; GO:0005623 cell; GO:0005576 extracellular region; GO:0044422 organelle part; GO:0031974 membrane-enclosed lumen; GO:0043226 organelle; GO:0070062 extracellular exosome; GO:0043231 intra…	GO:0031406 carboxylic acid binding; GO:0005488 binding; GO:0043167 ion binding; GO:0008289 lipid binding; GO:0043177 organic acid binding; GO:0043168 anion binding; GO:0005504 fatty acid binding; GO:0033293 monocarboxylic acid binding; GO:0005215 transporter activity; GO:0036094 small molecule binding;	K08753	FABP4, aP2; fatty acid-binding protein 4, adipocyte	mmu03320 PPAR signaling pathway - Mus musculus (mouse); mmu04923 Regulation of lipolysis in adipocytes - Mus musculus (mouse);	IPR000463; IPR012674; IPR000566; IPR011038;	Cytosolic fatty-acid binding; Calycin; Lipocalin/cytosolic fatty-acid binding domain; Calycin-like;
P04247	46	1.342	Up	0.0088632	K	Myoglobin	Mb	0.996837	1.48221e-06	155.08	THPETLDK(0.003)FDK(0.997)FK	4	-1.2695	1	cytoplasm	GO:0072359 circulatory system development; GO:0015671 oxygen transport; GO:0044707 single-multicellular organism process; GO:0065008 regulation of biological quality; GO:0003012 muscle system process; GO:0015669 gas transport; GO:0002262 myeloid cell homeostasis; GO:0009628 response to abiotic stimulus; GO:0048869 cellular developmental process; GO:1901700 response to oxygen-containing compound; …	GO:0070062 extracellular exosome; GO:0043226 organelle; GO:0044421 extracellular region part; GO:0031982 vesicle; GO:1903561 extracellular vesicle; GO:0043227 membrane-bounded organelle; GO:0005576 extracellular region; GO:0043230 extracellular organelle;	GO:0097159 organic cyclic compound binding; GO:1901363 heterocyclic compound binding; GO:0020037 heme binding; GO:0019825 oxygen binding; GO:0005488 binding; GO:0043167 ion binding; GO:0022892 substrate-specific transporter activity; GO:0046872 metal ion binding; GO:0043169 cation binding; GO:0005344 oxygen transporter activity; GO:0046906 tetrapyrrole binding; GO:0005215 transporter activity;	K21892	MB; myoglobin		IPR009050; IPR000971; IPR012292;	Globin-like; Globin; Globin/Protoglobin;
P04247	146	1.509	Up	0.0124969	K	Myoglobin	Mb	1	0.0197594	87.895	NDIAAK(1)YK	3	-1.2451	3	cytoplasm	GO:0072359 circulatory system development; GO:0015671 oxygen transport; GO:0044707 single-multicellular organism process; GO:0065008 regulation of biological quality; GO:0003012 muscle system process; GO:0015669 gas transport; GO:0002262 myeloid cell homeostasis; GO:0009628 response to abiotic stimulus; GO:0048869 cellular developmental process; GO:1901700 response to oxygen-containing compound; …	GO:0070062 extracellular exosome; GO:0043226 organelle; GO:0044421 extracellular region part; GO:0031982 vesicle; GO:1903561 extracellular vesicle; GO:0043227 membrane-bounded organelle; GO:0005576 extracellular region; GO:0043230 extracellular organelle;	GO:0097159 organic cyclic compound binding; GO:1901363 heterocyclic compound binding; GO:0020037 heme binding; GO:0019825 oxygen binding; GO:0005488 binding; GO:0043167 ion binding; GO:0022892 substrate-specific transporter activity; GO:0046872 metal ion binding; GO:0043169 cation binding; GO:0005344 oxygen transporter activity; GO:0046906 tetrapyrrole binding; GO:0005215 transporter activity;	K21892	MB; myoglobin		IPR009050; IPR000971; IPR012292;	Globin-like; Globin; Globin/Protoglobin;
P05064	147	1.663	Up	0.00141824	K	Fructose-bisphosphate aldolase A	Aldoa	1	0.00902038	89.679	DGADFAK(1)WR	2	-0.8059	2	cytoplasm	GO:0044085 cellular component biogenesis; GO:0065008 regulation of biological quality; GO:0009116 nucleoside metabolic process; GO:0006165 nucleoside diphosphate phosphorylation; GO:0019362 pyridine nucleotide metabolic process; GO:0006096 glycolytic process; GO:0009163 nucleoside biosynthetic process; GO:0046129 purine ribonucleoside biosynthetic process; GO:0009185 ribonucleoside diphosphate me…	GO:0016020 membrane; GO:0005615 extracellular space; GO:0044421 extracellular region part; GO:0030054 cell junction; GO:0030016 myofibril; GO:0031982 vesicle; GO:0005737 cytoplasm; GO:0036126 sperm flagellum; GO:0097729 9+2 motile cilium; GO:0032991 macromolecular complex; GO:0099512 supramolecular fiber; GO:0044424 intracellular part; GO:0005913 cell-cell adherens junction; GO:0030018 Z disc; GO…	GO:0003723 RNA binding; GO:0016829 lyase activity; GO:0005515 protein binding; GO:0048029 monosaccharide binding; GO:0098632 protein binding involved in cell-cell adhesion; GO:0002020 protease binding; GO:0097159 organic cyclic compound binding; GO:1901363 heterocyclic compound binding; GO:0050839 cell adhesion molecule binding; GO:0098641 cadherin binding involved in cell-cell adhesion; GO:00428…	K01623	ALDO; fructose-bisphosphate aldolase, class I [EC:4.1.2.13]	mmu00010 Glycolysis / Gluconeogenesis - Mus musculus (mouse); mmu00030 Pentose phosphate pathway - Mus musculus (mouse); mmu00051 Fructose and mannose metabolism - Mus musculus (mouse); mmu01100 Metabolic pathways - Mus musculus (mouse); mmu01200 Carbon metabolism - Mus musculus (mouse); mmu01230 Biosynthesis of amino acids - Mus musculus (mouse);	IPR013785;	Aldolase-type TIM barrel;
P05064	230	1.464	Up	0.0034755	K	Fructose-bisphosphate aldolase A	Aldoa	1	9.15974e-24	147.11	ALSDHHVYLEGTLLK(1)PNMVTPGHACTQK	5	-1.8032	2	cytoplasm	GO:0044085 cellular component biogenesis; GO:0065008 regulation of biological quality; GO:0009116 nucleoside metabolic process; GO:0006165 nucleoside diphosphate phosphorylation; GO:0019362 pyridine nucleotide metabolic process; GO:0006096 glycolytic process; GO:0009163 nucleoside biosynthetic process; GO:0046129 purine ribonucleoside biosynthetic process; GO:0009185 ribonucleoside diphosphate me…	GO:0016020 membrane; GO:0005615 extracellular space; GO:0044421 extracellular region part; GO:0030054 cell junction; GO:0030016 myofibril; GO:0031982 vesicle; GO:0005737 cytoplasm; GO:0036126 sperm flagellum; GO:0097729 9+2 motile cilium; GO:0032991 macromolecular complex; GO:0099512 supramolecular fiber; GO:0044424 intracellular part; GO:0005913 cell-cell adherens junction; GO:0030018 Z disc; GO…	GO:0003723 RNA binding; GO:0016829 lyase activity; GO:0005515 protein binding; GO:0048029 monosaccharide binding; GO:0098632 protein binding involved in cell-cell adhesion; GO:0002020 protease binding; GO:0097159 organic cyclic compound binding; GO:1901363 heterocyclic compound binding; GO:0050839 cell adhesion molecule binding; GO:0098641 cadherin binding involved in cell-cell adhesion; GO:00428…	K01623	ALDO; fructose-bisphosphate aldolase, class I [EC:4.1.2.13]	mmu00010 Glycolysis / Gluconeogenesis - Mus musculus (mouse); mmu00030 Pentose phosphate pathway - Mus musculus (mouse); mmu00051 Fructose and mannose metabolism - Mus musculus (mouse); mmu01100 Metabolic pathways - Mus musculus (mouse); mmu01200 Carbon metabolism - Mus musculus (mouse); mmu01230 Biosynthesis of amino acids - Mus musculus (mouse);	IPR013785;	Aldolase-type TIM barrel;
P05064	14	1.41	Up	0.028321	K	Fructose-bisphosphate aldolase A	Aldoa	1	0.000387736	120.06	K(1)ELSDIAHR	3	-0.92301	1	cytoplasm	GO:0044085 cellular component biogenesis; GO:0065008 regulation of biological quality; GO:0009116 nucleoside metabolic process; GO:0006165 nucleoside diphosphate phosphorylation; GO:0019362 pyridine nucleotide metabolic process; GO:0006096 glycolytic process; GO:0009163 nucleoside biosynthetic process; GO:0046129 purine ribonucleoside biosynthetic process; GO:0009185 ribonucleoside diphosphate me…	GO:0016020 membrane; GO:0005615 extracellular space; GO:0044421 extracellular region part; GO:0030054 cell junction; GO:0030016 myofibril; GO:0031982 vesicle; GO:0005737 cytoplasm; GO:0036126 sperm flagellum; GO:0097729 9+2 motile cilium; GO:0032991 macromolecular complex; GO:0099512 supramolecular fiber; GO:0044424 intracellular part; GO:0005913 cell-cell adherens junction; GO:0030018 Z disc; GO…	GO:0003723 RNA binding; GO:0016829 lyase activity; GO:0005515 protein binding; GO:0048029 monosaccharide binding; GO:0098632 protein binding involved in cell-cell adhesion; GO:0002020 protease binding; GO:0097159 organic cyclic compound binding; GO:1901363 heterocyclic compound binding; GO:0050839 cell adhesion molecule binding; GO:0098641 cadherin binding involved in cell-cell adhesion; GO:00428…	K01623	ALDO; fructose-bisphosphate aldolase, class I [EC:4.1.2.13]	mmu00010 Glycolysis / Gluconeogenesis - Mus musculus (mouse); mmu00030 Pentose phosphate pathway - Mus musculus (mouse); mmu00051 Fructose and mannose metabolism - Mus musculus (mouse); mmu01100 Metabolic pathways - Mus musculus (mouse); mmu01200 Carbon metabolism - Mus musculus (mouse); mmu01230 Biosynthesis of amino acids - Mus musculus (mouse);	IPR013785;	Aldolase-type TIM barrel;
P05064	42	1.364	Up	0.0059564	K	Fructose-bisphosphate aldolase A	Aldoa	1	1.28094e-13	192.68	GILAADESTGSIAK(1)R	2	-1.3306	2	cytoplasm	GO:0044085 cellular component biogenesis; GO:0065008 regulation of biological quality; GO:0009116 nucleoside metabolic process; GO:0006165 nucleoside diphosphate phosphorylation; GO:0019362 pyridine nucleotide metabolic process; GO:0006096 glycolytic process; GO:0009163 nucleoside biosynthetic process; GO:0046129 purine ribonucleoside biosynthetic process; GO:0009185 ribonucleoside diphosphate me…	GO:0016020 membrane; GO:0005615 extracellular space; GO:0044421 extracellular region part; GO:0030054 cell junction; GO:0030016 myofibril; GO:0031982 vesicle; GO:0005737 cytoplasm; GO:0036126 sperm flagellum; GO:0097729 9+2 motile cilium; GO:0032991 macromolecular complex; GO:0099512 supramolecular fiber; GO:0044424 intracellular part; GO:0005913 cell-cell adherens junction; GO:0030018 Z disc; GO…	GO:0003723 RNA binding; GO:0016829 lyase activity; GO:0005515 protein binding; GO:0048029 monosaccharide binding; GO:0098632 protein binding involved in cell-cell adhesion; GO:0002020 protease binding; GO:0097159 organic cyclic compound binding; GO:1901363 heterocyclic compound binding; GO:0050839 cell adhesion molecule binding; GO:0098641 cadherin binding involved in cell-cell adhesion; GO:00428…	K01623	ALDO; fructose-bisphosphate aldolase, class I [EC:4.1.2.13]	mmu00010 Glycolysis / Gluconeogenesis - Mus musculus (mouse); mmu00030 Pentose phosphate pathway - Mus musculus (mouse); mmu00051 Fructose and mannose metabolism - Mus musculus (mouse); mmu01100 Metabolic pathways - Mus musculus (mouse); mmu01200 Carbon metabolism - Mus musculus (mouse); mmu01230 Biosynthesis of amino acids - Mus musculus (mouse);	IPR013785;	Aldolase-type TIM barrel;
P05202	302	1.316	Up	0.00118235	K	Aspartate aminotransferase, mitochondrial	Got2	1	2.41217e-10	157.11	VGAFTVVCKDAEEAK(1)R	3	-0.97149	2	mitochondria	GO:0019550 glutamate catabolic process to aspartate; GO:1901606 alpha-amino acid catabolic process; GO:0016053 organic acid biosynthetic process; GO:0044699 single-organism process; GO:0009058 biosynthetic process; GO:0044237 cellular metabolic process; GO:0051234 establishment of localization; GO:0008152 metabolic process; GO:0006520 cellular amino acid metabolic process; GO:0042180 cellular ket…	GO:0016020 membrane; GO:0044421 extracellular region part; GO:0031090 organelle membrane; GO:0071944 cell periphery; GO:0005737 cytoplasm; GO:0031982 vesicle; GO:0043025 neuronal cell body; GO:0032991 macromolecular complex; GO:0044424 intracellular part; GO:0005623 cell; GO:0044422 organelle part; GO:0031974 membrane-enclosed lumen; GO:0005740 mitochondrial envelope; GO:0070062 extracellular exo…	GO:0003723 RNA binding; GO:0016769 transferase activity, transferring nitrogenous groups; GO:0016597 amino acid binding; GO:0046983 protein dimerization activity; GO:0043167 ion binding; GO:0043177 organic acid binding; GO:0005515 protein binding; GO:0048037 cofactor binding; GO:0030170 pyridoxal phosphate binding; GO:1901363 heterocyclic compound binding; GO:0097159 organic cyclic compound bindi…	K14455	GOT2; aspartate aminotransferase, mitochondrial [EC:2.6.1.1]	mmu00220 Arginine biosynthesis - Mus musculus (mouse); mmu00250 Alanine, aspartate and glutamate metabolism - Mus musculus (mouse); mmu00270 Cysteine and methionine metabolism - Mus musculus (mouse); mmu00330 Arginine and proline metabolism - Mus musculus (mouse); mmu00350 Tyrosine metabolism - Mus musculus (mouse); mmu00360 Phenylalanine metabolism - Mus musculus (mouse); mmu00400 Phenylalanine,…	IPR004839; IPR015424; IPR015421;	Aminotransferase, class I/classII; Pyridoxal phosphate-dependent transferase; Pyridoxal phosphate-dependent transferase, major region, subdomain 1;
P05202	296	1.439	Up	0.0038039	K	Aspartate aminotransferase, mitochondrial	Got2	1	5.93206e-18	209.66	VGAFTVVCK(1)DAEEAKR	3	-1.2551	2	mitochondria	GO:0019550 glutamate catabolic process to aspartate; GO:1901606 alpha-amino acid catabolic process; GO:0016053 organic acid biosynthetic process; GO:0044699 single-organism process; GO:0009058 biosynthetic process; GO:0044237 cellular metabolic process; GO:0051234 establishment of localization; GO:0008152 metabolic process; GO:0006520 cellular amino acid metabolic process; GO:0042180 cellular ket…	GO:0016020 membrane; GO:0044421 extracellular region part; GO:0031090 organelle membrane; GO:0071944 cell periphery; GO:0005737 cytoplasm; GO:0031982 vesicle; GO:0043025 neuronal cell body; GO:0032991 macromolecular complex; GO:0044424 intracellular part; GO:0005623 cell; GO:0044422 organelle part; GO:0031974 membrane-enclosed lumen; GO:0005740 mitochondrial envelope; GO:0070062 extracellular exo…	GO:0003723 RNA binding; GO:0016769 transferase activity, transferring nitrogenous groups; GO:0016597 amino acid binding; GO:0046983 protein dimerization activity; GO:0043167 ion binding; GO:0043177 organic acid binding; GO:0005515 protein binding; GO:0048037 cofactor binding; GO:0030170 pyridoxal phosphate binding; GO:1901363 heterocyclic compound binding; GO:0097159 organic cyclic compound bindi…	K14455	GOT2; aspartate aminotransferase, mitochondrial [EC:2.6.1.1]	mmu00220 Arginine biosynthesis - Mus musculus (mouse); mmu00250 Alanine, aspartate and glutamate metabolism - Mus musculus (mouse); mmu00270 Cysteine and methionine metabolism - Mus musculus (mouse); mmu00330 Arginine and proline metabolism - Mus musculus (mouse); mmu00350 Tyrosine metabolism - Mus musculus (mouse); mmu00360 Phenylalanine metabolism - Mus musculus (mouse); mmu00400 Phenylalanine,…	IPR004839; IPR015424; IPR015421;	Aminotransferase, class I/classII; Pyridoxal phosphate-dependent transferase; Pyridoxal phosphate-dependent transferase, major region, subdomain 1;
P05977	86	0.507	Down	0.0111811	K	Myosin light chain 1/3, skeletal muscle isoform	Myl1	1	1.76825e-05	123.28	ALGTNPTNAEVK(1)K	2	4.0908	1	cytoplasm	GO:0003012 muscle system process; GO:0003008 system process; GO:0006936 muscle contraction; GO:0008015 blood circulation; GO:0006941 striated muscle contraction; GO:0060048 cardiac muscle contraction; GO:0003015 heart process; GO:0060047 heart contraction; GO:0003013 circulatory system process; GO:0032501 multicellular organismal process;	GO:0043229 intracellular organelle; GO:0043232 intracellular non-membrane-bounded organelle; GO:0044430 cytoskeletal part; GO:0030016 myofibril; GO:0005737 cytoplasm; GO:0044446 intracellular organelle part; GO:0032991 macromolecular complex; GO:0099512 supramolecular fiber; GO:0044424 intracellular part; GO:0099080 supramolecular complex; GO:0005623 cell; GO:0015629 actin cytoskeleton; GO:004442…	GO:0043169 cation binding; GO:0046872 metal ion binding; GO:0005509 calcium ion binding; GO:0005488 binding; GO:0043167 ion binding;	K05738	MYL1; myosin light chain 1		IPR002048; IPR011992;	EF-hand domain; EF-hand domain pair;
P05977	100	2.407	Up	0.0056579	K	Myosin light chain 1/3, skeletal muscle isoform	Myl1	1	0.00298548	70.68	VLGNPSNEEMNAK(1)K	3	2.8132	2	cytoplasm	GO:0003012 muscle system process; GO:0003008 system process; GO:0006936 muscle contraction; GO:0008015 blood circulation; GO:0006941 striated muscle contraction; GO:0060048 cardiac muscle contraction; GO:0003015 heart process; GO:0060047 heart contraction; GO:0003013 circulatory system process; GO:0032501 multicellular organismal process;	GO:0043229 intracellular organelle; GO:0043232 intracellular non-membrane-bounded organelle; GO:0044430 cytoskeletal part; GO:0030016 myofibril; GO:0005737 cytoplasm; GO:0044446 intracellular organelle part; GO:0032991 macromolecular complex; GO:0099512 supramolecular fiber; GO:0044424 intracellular part; GO:0099080 supramolecular complex; GO:0005623 cell; GO:0015629 actin cytoskeleton; GO:004442…	GO:0043169 cation binding; GO:0046872 metal ion binding; GO:0005509 calcium ion binding; GO:0005488 binding; GO:0043167 ion binding;	K05738	MYL1; myosin light chain 1		IPR002048; IPR011992;	EF-hand domain; EF-hand domain pair;
P07310	298	2.188	Up	0.00154094	K	Creatine kinase M-type	Ckm	1	0.00029462	108.72	GGVHVK(1)LANLSK	3	-1.3802	1	cytoplasm	GO:0016310 phosphorylation; GO:0006950 response to stress; GO:0009628 response to abiotic stimulus; GO:0046314 phosphocreatine biosynthetic process; GO:0006807 nitrogen compound metabolic process; GO:0042398 cellular modified amino acid biosynthetic process; GO:0009058 biosynthetic process; GO:1901566 organonitrogen compound biosynthetic process; GO:0050896 response to stimulus; GO:1901576 organi…	GO:0005615 extracellular space; GO:0044421 extracellular region part; GO:0044464 cell part; GO:0005622 intracellular; GO:0005737 cytoplasm; GO:0044424 intracellular part; GO:0005623 cell; GO:0005576 extracellular region;	GO:0005524 ATP binding; GO:1901265 nucleoside phosphate binding; GO:0004111 creatine kinase activity; GO:0001882 nucleoside binding; GO:0043167 ion binding; GO:0016775 phosphotransferase activity, nitrogenous group as acceptor; GO:0000166 nucleotide binding; GO:0097159 organic cyclic compound binding; GO:1901363 heterocyclic compound binding; GO:0032549 ribonucleoside binding; GO:0097367 carbohyd…	K00933	E2.7.3.2; creatine kinase [EC:2.7.3.2]	mmu00330 Arginine and proline metabolism - Mus musculus (mouse); mmu01100 Metabolic pathways - Mus musculus (mouse);	IPR022413; IPR022414; IPR014746;	ATP:guanido phosphotransferase, N-terminal; ATP:guanido phosphotransferase, catalytic domain; Glutamine synthetase/guanido kinase, catalytic domain;
P07310	307	2.321	Up	0.00128359	K	Creatine kinase M-type	Ckm	1	0.000141117	127.87	HPK(1)FEEILTR	2	-0.6106	2	cytoplasm	GO:0016310 phosphorylation; GO:0006950 response to stress; GO:0009628 response to abiotic stimulus; GO:0046314 phosphocreatine biosynthetic process; GO:0006807 nitrogen compound metabolic process; GO:0042398 cellular modified amino acid biosynthetic process; GO:0009058 biosynthetic process; GO:1901566 organonitrogen compound biosynthetic process; GO:0050896 response to stimulus; GO:1901576 organi…	GO:0005615 extracellular space; GO:0044421 extracellular region part; GO:0044464 cell part; GO:0005622 intracellular; GO:0005737 cytoplasm; GO:0044424 intracellular part; GO:0005623 cell; GO:0005576 extracellular region;	GO:0005524 ATP binding; GO:1901265 nucleoside phosphate binding; GO:0004111 creatine kinase activity; GO:0001882 nucleoside binding; GO:0043167 ion binding; GO:0016775 phosphotransferase activity, nitrogenous group as acceptor; GO:0000166 nucleotide binding; GO:0097159 organic cyclic compound binding; GO:1901363 heterocyclic compound binding; GO:0032549 ribonucleoside binding; GO:0097367 carbohyd…	K00933	E2.7.3.2; creatine kinase [EC:2.7.3.2]	mmu00330 Arginine and proline metabolism - Mus musculus (mouse); mmu01100 Metabolic pathways - Mus musculus (mouse);	IPR022413; IPR022414; IPR014746;	ATP:guanido phosphotransferase, N-terminal; ATP:guanido phosphotransferase, catalytic domain; Glutamine synthetase/guanido kinase, catalytic domain;
P07310	41	1.609	Up	0.0032172	K	Creatine kinase M-type	Ckm	1	9.66418e-06	146.11	VLTPDLYNK(1)LR	3	-0.3986	2	cytoplasm	GO:0016310 phosphorylation; GO:0006950 response to stress; GO:0009628 response to abiotic stimulus; GO:0046314 phosphocreatine biosynthetic process; GO:0006807 nitrogen compound metabolic process; GO:0042398 cellular modified amino acid biosynthetic process; GO:0009058 biosynthetic process; GO:1901566 organonitrogen compound biosynthetic process; GO:0050896 response to stimulus; GO:1901576 organi…	GO:0005615 extracellular space; GO:0044421 extracellular region part; GO:0044464 cell part; GO:0005622 intracellular; GO:0005737 cytoplasm; GO:0044424 intracellular part; GO:0005623 cell; GO:0005576 extracellular region;	GO:0005524 ATP binding; GO:1901265 nucleoside phosphate binding; GO:0004111 creatine kinase activity; GO:0001882 nucleoside binding; GO:0043167 ion binding; GO:0016775 phosphotransferase activity, nitrogenous group as acceptor; GO:0000166 nucleotide binding; GO:0097159 organic cyclic compound binding; GO:1901363 heterocyclic compound binding; GO:0032549 ribonucleoside binding; GO:0097367 carbohyd…	K00933	E2.7.3.2; creatine kinase [EC:2.7.3.2]	mmu00330 Arginine and proline metabolism - Mus musculus (mouse); mmu01100 Metabolic pathways - Mus musculus (mouse);	IPR022413; IPR022414; IPR014746;	ATP:guanido phosphotransferase, N-terminal; ATP:guanido phosphotransferase, catalytic domain; Glutamine synthetase/guanido kinase, catalytic domain;
P07310	15	3.568	Up	0.0021384	K	Creatine kinase M-type	Ckm	1	0.00420742	71.08	LNYK(1)PQEEYPDLSK	3	0.23218	1	cytoplasm	GO:0016310 phosphorylation; GO:0006950 response to stress; GO:0009628 response to abiotic stimulus; GO:0046314 phosphocreatine biosynthetic process; GO:0006807 nitrogen compound metabolic process; GO:0042398 cellular modified amino acid biosynthetic process; GO:0009058 biosynthetic process; GO:1901566 organonitrogen compound biosynthetic process; GO:0050896 response to stimulus; GO:1901576 organi…	GO:0005615 extracellular space; GO:0044421 extracellular region part; GO:0044464 cell part; GO:0005622 intracellular; GO:0005737 cytoplasm; GO:0044424 intracellular part; GO:0005623 cell; GO:0005576 extracellular region;	GO:0005524 ATP binding; GO:1901265 nucleoside phosphate binding; GO:0004111 creatine kinase activity; GO:0001882 nucleoside binding; GO:0043167 ion binding; GO:0016775 phosphotransferase activity, nitrogenous group as acceptor; GO:0000166 nucleotide binding; GO:0097159 organic cyclic compound binding; GO:1901363 heterocyclic compound binding; GO:0032549 ribonucleoside binding; GO:0097367 carbohyd…	K00933	E2.7.3.2; creatine kinase [EC:2.7.3.2]	mmu00330 Arginine and proline metabolism - Mus musculus (mouse); mmu01100 Metabolic pathways - Mus musculus (mouse);	IPR022413; IPR022414; IPR014746;	ATP:guanido phosphotransferase, N-terminal; ATP:guanido phosphotransferase, catalytic domain; Glutamine synthetase/guanido kinase, catalytic domain;
P07724	309	1.325	Up	0.0103168	K	Serum albumin	Alb	1	4.76949e-06	158.58	LQTCCDKPLLK(1)K	4	-0.12681	3	extracellular	GO:0010941 regulation of cell death; GO:0065008 regulation of biological quality; GO:0001907 killing by symbiont of host cells; GO:0044699 single-organism process; GO:0044764 multi-organism cellular process; GO:0035821 modification of morphology or physiology of other organism; GO:0044004 disruption by symbiont of host cell; GO:0048871 multicellular organismal homeostasis; GO:0051234 establishmen…	GO:0043229 intracellular organelle; GO:0005615 extracellular space; GO:0044421 extracellular region part; GO:0005783 endoplasmic reticulum; GO:0031982 vesicle; GO:0005737 cytoplasm; GO:0032991 macromolecular complex; GO:0012505 endomembrane system; GO:0044424 intracellular part; GO:0005623 cell; GO:0005576 extracellular region; GO:0043231 intracellular membrane-bounded organelle; GO:0043226 organ…	GO:0003677 DNA binding; GO:0015643 toxic substance binding; GO:0051087 chaperone binding; GO:0019825 oxygen binding; GO:0043167 ion binding; GO:0043177 organic acid binding; GO:0005515 protein binding; GO:0008144 drug binding; GO:0033293 monocarboxylic acid binding; GO:0048037 cofactor binding; GO:0030170 pyridoxal phosphate binding; GO:1901363 heterocyclic compound binding; GO:0097159 organic cy…	K16141	ALB; serum albumin	mmu04918 Thyroid hormone synthesis - Mus musculus (mouse);	IPR020858; IPR014760;	Serum albumin-like; Serum albumin, N-terminal;
P07724	267	1.458	Up	0.00768	K	Serum albumin	Alb	1	4.36966e-33	193.88	VNK(1)ECCHGDLLECADDRAELAK	4	-2.2896	1	extracellular	GO:0010941 regulation of cell death; GO:0065008 regulation of biological quality; GO:0001907 killing by symbiont of host cells; GO:0044699 single-organism process; GO:0044764 multi-organism cellular process; GO:0035821 modification of morphology or physiology of other organism; GO:0044004 disruption by symbiont of host cell; GO:0048871 multicellular organismal homeostasis; GO:0051234 establishmen…	GO:0043229 intracellular organelle; GO:0005615 extracellular space; GO:0044421 extracellular region part; GO:0005783 endoplasmic reticulum; GO:0031982 vesicle; GO:0005737 cytoplasm; GO:0032991 macromolecular complex; GO:0012505 endomembrane system; GO:0044424 intracellular part; GO:0005623 cell; GO:0005576 extracellular region; GO:0043231 intracellular membrane-bounded organelle; GO:0043226 organ…	GO:0003677 DNA binding; GO:0015643 toxic substance binding; GO:0051087 chaperone binding; GO:0019825 oxygen binding; GO:0043167 ion binding; GO:0043177 organic acid binding; GO:0005515 protein binding; GO:0008144 drug binding; GO:0033293 monocarboxylic acid binding; GO:0048037 cofactor binding; GO:0030170 pyridoxal phosphate binding; GO:1901363 heterocyclic compound binding; GO:0097159 organic cy…	K16141	ALB; serum albumin	mmu04918 Thyroid hormone synthesis - Mus musculus (mouse);	IPR020858; IPR014760;	Serum albumin-like; Serum albumin, N-terminal;
P07724	210	1.773	Up	5.5527e-05	K	Serum albumin	Alb	1	0.0276038	96.668	LDGVK(1)EK	2	-1.532	1	extracellular	GO:0010941 regulation of cell death; GO:0065008 regulation of biological quality; GO:0001907 killing by symbiont of host cells; GO:0044699 single-organism process; GO:0044764 multi-organism cellular process; GO:0035821 modification of morphology or physiology of other organism; GO:0044004 disruption by symbiont of host cell; GO:0048871 multicellular organismal homeostasis; GO:0051234 establishmen…	GO:0043229 intracellular organelle; GO:0005615 extracellular space; GO:0044421 extracellular region part; GO:0005783 endoplasmic reticulum; GO:0031982 vesicle; GO:0005737 cytoplasm; GO:0032991 macromolecular complex; GO:0012505 endomembrane system; GO:0044424 intracellular part; GO:0005623 cell; GO:0005576 extracellular region; GO:0043231 intracellular membrane-bounded organelle; GO:0043226 organ…	GO:0003677 DNA binding; GO:0015643 toxic substance binding; GO:0051087 chaperone binding; GO:0019825 oxygen binding; GO:0043167 ion binding; GO:0043177 organic acid binding; GO:0005515 protein binding; GO:0008144 drug binding; GO:0033293 monocarboxylic acid binding; GO:0048037 cofactor binding; GO:0030170 pyridoxal phosphate binding; GO:1901363 heterocyclic compound binding; GO:0097159 organic cy…	K16141	ALB; serum albumin	mmu04918 Thyroid hormone synthesis - Mus musculus (mouse);	IPR020858; IPR014760;	Serum albumin-like; Serum albumin, N-terminal;
P07724	229	1.566	Up	0.0061981	K	Serum albumin	Alb	1	1.04512e-07	178.65	CSSMQK(1)FGER	2	-1.6813	1	extracellular	GO:0010941 regulation of cell death; GO:0065008 regulation of biological quality; GO:0001907 killing by symbiont of host cells; GO:0044699 single-organism process; GO:0044764 multi-organism cellular process; GO:0035821 modification of morphology or physiology of other organism; GO:0044004 disruption by symbiont of host cell; GO:0048871 multicellular organismal homeostasis; GO:0051234 establishmen…	GO:0043229 intracellular organelle; GO:0005615 extracellular space; GO:0044421 extracellular region part; GO:0005783 endoplasmic reticulum; GO:0031982 vesicle; GO:0005737 cytoplasm; GO:0032991 macromolecular complex; GO:0012505 endomembrane system; GO:0044424 intracellular part; GO:0005623 cell; GO:0005576 extracellular region; GO:0043231 intracellular membrane-bounded organelle; GO:0043226 organ…	GO:0003677 DNA binding; GO:0015643 toxic substance binding; GO:0051087 chaperone binding; GO:0019825 oxygen binding; GO:0043167 ion binding; GO:0043177 organic acid binding; GO:0005515 protein binding; GO:0008144 drug binding; GO:0033293 monocarboxylic acid binding; GO:0048037 cofactor binding; GO:0030170 pyridoxal phosphate binding; GO:1901363 heterocyclic compound binding; GO:0097159 organic cy…	K16141	ALB; serum albumin	mmu04918 Thyroid hormone synthesis - Mus musculus (mouse);	IPR020858; IPR014760;	Serum albumin-like; Serum albumin, N-terminal;
P08071	261	0.731	Down	0.029119	K	Lactotransferrin	Ltf	0.940232	1.81572e-13	91.819	LLCPDNTWK(0.06)PVTEYK(0.94)ECHLAQVPSHAVVSR	5	1.1646	1	extracellular	GO:1900229 negative regulation of single-species biofilm formation in or on host organism; GO:0010941 regulation of cell death; GO:0065008 regulation of biological quality; GO:0032270 positive regulation of cellular protein metabolic process; GO:0002762 negative regulation of myeloid leukocyte differentiation; GO:0032680 regulation of tumor necrosis factor production; GO:0098542 defense response …	GO:0097708 intracellular vesicle; GO:0043229 intracellular organelle; GO:0005615 extracellular space; GO:0044421 extracellular region part; GO:0031410 cytoplasmic vesicle; GO:0031982 vesicle; GO:0005737 cytoplasm; GO:0032991 macromolecular complex; GO:0012505 endomembrane system; GO:0044424 intracellular part; GO:0005623 cell; GO:0005576 extracellular region; GO:0043231 intracellular membrane-bou…	GO:0008233 peptidase activity; GO:0005506 iron ion binding; GO:0043539 protein serine/threonine kinase activator activity; GO:0030295 protein kinase activator activity; GO:0043167 ion binding; GO:0008236 serine-type peptidase activity; GO:0016787 hydrolase activity; GO:0019887 protein kinase regulator activity; GO:0019207 kinase regulator activity; GO:0098772 molecular function regulator; GO:0008…	K17283	LTF; lactotransferrin [EC:3.4.21.-]		IPR001156;	Transferrin-like domain;
P08071	653	0.754	Down	0.0050627	K	Lactotransferrin	Ltf	1	0.0358255	50.46	CPGEFCLFQSK(1)TK	3	0.72099	1	extracellular	GO:1900229 negative regulation of single-species biofilm formation in or on host organism; GO:0010941 regulation of cell death; GO:0065008 regulation of biological quality; GO:0032270 positive regulation of cellular protein metabolic process; GO:0002762 negative regulation of myeloid leukocyte differentiation; GO:0032680 regulation of tumor necrosis factor production; GO:0098542 defense response …	GO:0097708 intracellular vesicle; GO:0043229 intracellular organelle; GO:0005615 extracellular space; GO:0044421 extracellular region part; GO:0031410 cytoplasmic vesicle; GO:0031982 vesicle; GO:0005737 cytoplasm; GO:0032991 macromolecular complex; GO:0012505 endomembrane system; GO:0044424 intracellular part; GO:0005623 cell; GO:0005576 extracellular region; GO:0043231 intracellular membrane-bou…	GO:0008233 peptidase activity; GO:0005506 iron ion binding; GO:0043539 protein serine/threonine kinase activator activity; GO:0030295 protein kinase activator activity; GO:0043167 ion binding; GO:0008236 serine-type peptidase activity; GO:0016787 hydrolase activity; GO:0019887 protein kinase regulator activity; GO:0019207 kinase regulator activity; GO:0098772 molecular function regulator; GO:0008…	K17283	LTF; lactotransferrin [EC:3.4.21.-]		IPR001156;	Transferrin-like domain;
P08074	189	1.5	Up	0.0030224	K	Carbonyl reductase [NADPH] 2	Cbr2	1	2.35751e-05	162.49	K(1)VSADPEFAR	3	-1.3475	2	cytoplasm	GO:0044085 cellular component biogenesis; GO:0016043 cellular component organization; GO:0019362 pyridine nucleotide metabolic process; GO:0006725 cellular aromatic compound metabolic process; GO:0046496 nicotinamide nucleotide metabolic process; GO:0006734 NADH metabolic process; GO:0009117 nucleotide metabolic process; GO:0044699 single-organism process; GO:0044237 cellular metabolic process; G…	GO:0005759 mitochondrial matrix; GO:0043229 intracellular organelle; GO:0044429 mitochondrial part; GO:0005737 cytoplasm; GO:0044446 intracellular organelle part; GO:0044424 intracellular part; GO:0005623 cell; GO:0005739 mitochondrion; GO:0044422 organelle part; GO:0031974 membrane-enclosed lumen; GO:0043226 organelle; GO:0043231 intracellular membrane-bounded organelle; GO:0070013 intracellular…	GO:0016614 oxidoreductase activity, acting on CH-OH group of donors; GO:0016616 oxidoreductase activity, acting on the CH-OH group of donors, NAD or NADP as acceptor; GO:0003824 catalytic activity; GO:0043621 protein self-association; GO:0005488 binding; GO:0004090 carbonyl reductase (NADPH) activity; GO:0005515 protein binding; GO:0016491 oxidoreductase activity;	K00081	CBR2; carbonyl reductase 2 [EC:1.1.1.184]	mmu00590 Arachidonic acid metabolism - Mus musculus (mouse); mmu00980 Metabolism of xenobiotics by cytochrome P450 - Mus musculus (mouse); mmu01100 Metabolic pathways - Mus musculus (mouse);	IPR016040;	NAD(P)-binding domain;
P08074	188	1.355	Up	0.002118	K	Carbonyl reductase [NADPH] 2	Cbr2	1	7.00611e-13	183.74	VNSVNPTVVLTDMGK(1)K	3	-0.79047	19	cytoplasm	GO:0044085 cellular component biogenesis; GO:0016043 cellular component organization; GO:0019362 pyridine nucleotide metabolic process; GO:0006725 cellular aromatic compound metabolic process; GO:0046496 nicotinamide nucleotide metabolic process; GO:0006734 NADH metabolic process; GO:0009117 nucleotide metabolic process; GO:0044699 single-organism process; GO:0044237 cellular metabolic process; G…	GO:0005759 mitochondrial matrix; GO:0043229 intracellular organelle; GO:0044429 mitochondrial part; GO:0005737 cytoplasm; GO:0044446 intracellular organelle part; GO:0044424 intracellular part; GO:0005623 cell; GO:0005739 mitochondrion; GO:0044422 organelle part; GO:0031974 membrane-enclosed lumen; GO:0043226 organelle; GO:0043231 intracellular membrane-bounded organelle; GO:0070013 intracellular…	GO:0016614 oxidoreductase activity, acting on CH-OH group of donors; GO:0016616 oxidoreductase activity, acting on the CH-OH group of donors, NAD or NADP as acceptor; GO:0003824 catalytic activity; GO:0043621 protein self-association; GO:0005488 binding; GO:0004090 carbonyl reductase (NADPH) activity; GO:0005515 protein binding; GO:0016491 oxidoreductase activity;	K00081	CBR2; carbonyl reductase 2 [EC:1.1.1.184]	mmu00590 Arachidonic acid metabolism - Mus musculus (mouse); mmu00980 Metabolism of xenobiotics by cytochrome P450 - Mus musculus (mouse); mmu01100 Metabolic pathways - Mus musculus (mouse);	IPR016040;	NAD(P)-binding domain;
P08113	467	1.341	Up	0.040224	K	Endoplasmin	Hsp90b1	1	0.0441362	71.451	K(1)TLDMIK	2	-2.8064	1	endoplasmic reticulum	GO:0044085 cellular component biogenesis; GO:0010941 regulation of cell death; GO:0046683 response to organophosphorus; GO:0044699 single-organism process; GO:0036503 ERAD pathway; GO:0044237 cellular metabolic process; GO:0015031 protein transport; GO:0051234 establishment of localization; GO:0006457 protein folding; GO:0030036 actin cytoskeleton organization; GO:0008152 metabolic process; GO:00…	GO:0016020 membrane; GO:0042175 nuclear outer membrane-endoplasmic reticulum membrane network; GO:0044421 extracellular region part; GO:0005783 endoplasmic reticulum; GO:0031410 cytoplasmic vesicle; GO:0071944 cell periphery; GO:0030054 cell junction; GO:0031982 vesicle; GO:0005737 cytoplasm; GO:0032991 macromolecular complex; GO:0044424 intracellular part; GO:0005623 cell; GO:0044422 organelle p…	GO:1901265 nucleoside phosphate binding; GO:0019903 protein phosphatase binding; GO:0005102 receptor binding; GO:0005515 protein binding; GO:1901363 heterocyclic compound binding; GO:0097159 organic cyclic compound binding; GO:0032553 ribonucleotide binding; GO:0005488 binding; GO:0032550 purine ribonucleoside binding; GO:0043168 anion binding; GO:0032559 adenyl ribonucleotide binding; GO:0030554…	K09487	HSP90B, TRA1; heat shock protein 90kDa beta	mmu04141 Protein processing in endoplasmic reticulum - Mus musculus (mouse); mmu04151 PI3K-Akt signaling pathway - Mus musculus (mouse); mmu04657 IL-17 signaling pathway - Mus musculus (mouse); mmu04915 Estrogen signaling pathway - Mus musculus (mouse); mmu04918 Thyroid hormone synthesis - Mus musculus (mouse); mmu05200 Pathways in cancer - Mus musculus (mouse); mmu05215 Prostate cancer - Mus mus…	IPR020575; IPR020568; IPR003594;	Heat shock protein Hsp90, N-terminal; Ribosomal protein S5 domain 2-type fold; Histidine kinase-like ATPase, C-terminal domain;
P08113	455	1.443	Up	0.0184776	K	Endoplasmin	Hsp90b1	1	0.00198118	99.283	ETLQQHK(1)LLK	3	-1.1584	1	endoplasmic reticulum	GO:0044085 cellular component biogenesis; GO:0010941 regulation of cell death; GO:0046683 response to organophosphorus; GO:0044699 single-organism process; GO:0036503 ERAD pathway; GO:0044237 cellular metabolic process; GO:0015031 protein transport; GO:0051234 establishment of localization; GO:0006457 protein folding; GO:0030036 actin cytoskeleton organization; GO:0008152 metabolic process; GO:00…	GO:0016020 membrane; GO:0042175 nuclear outer membrane-endoplasmic reticulum membrane network; GO:0044421 extracellular region part; GO:0005783 endoplasmic reticulum; GO:0031410 cytoplasmic vesicle; GO:0071944 cell periphery; GO:0030054 cell junction; GO:0031982 vesicle; GO:0005737 cytoplasm; GO:0032991 macromolecular complex; GO:0044424 intracellular part; GO:0005623 cell; GO:0044422 organelle p…	GO:1901265 nucleoside phosphate binding; GO:0019903 protein phosphatase binding; GO:0005102 receptor binding; GO:0005515 protein binding; GO:1901363 heterocyclic compound binding; GO:0097159 organic cyclic compound binding; GO:0032553 ribonucleotide binding; GO:0005488 binding; GO:0032550 purine ribonucleoside binding; GO:0043168 anion binding; GO:0032559 adenyl ribonucleotide binding; GO:0030554…	K09487	HSP90B, TRA1; heat shock protein 90kDa beta	mmu04141 Protein processing in endoplasmic reticulum - Mus musculus (mouse); mmu04151 PI3K-Akt signaling pathway - Mus musculus (mouse); mmu04657 IL-17 signaling pathway - Mus musculus (mouse); mmu04915 Estrogen signaling pathway - Mus musculus (mouse); mmu04918 Thyroid hormone synthesis - Mus musculus (mouse); mmu05200 Pathways in cancer - Mus musculus (mouse); mmu05215 Prostate cancer - Mus mus…	IPR020575; IPR020568; IPR003594;	Heat shock protein Hsp90, N-terminal; Ribosomal protein S5 domain 2-type fold; Histidine kinase-like ATPase, C-terminal domain;
P08113	603	1.375	Up	0.0169597	K	Endoplasmin	Hsp90b1	1	0.00492683	105.98	FDESEK(1)TK	2	-1.956	1	endoplasmic reticulum	GO:0044085 cellular component biogenesis; GO:0010941 regulation of cell death; GO:0046683 response to organophosphorus; GO:0044699 single-organism process; GO:0036503 ERAD pathway; GO:0044237 cellular metabolic process; GO:0015031 protein transport; GO:0051234 establishment of localization; GO:0006457 protein folding; GO:0030036 actin cytoskeleton organization; GO:0008152 metabolic process; GO:00…	GO:0016020 membrane; GO:0042175 nuclear outer membrane-endoplasmic reticulum membrane network; GO:0044421 extracellular region part; GO:0005783 endoplasmic reticulum; GO:0031410 cytoplasmic vesicle; GO:0071944 cell periphery; GO:0030054 cell junction; GO:0031982 vesicle; GO:0005737 cytoplasm; GO:0032991 macromolecular complex; GO:0044424 intracellular part; GO:0005623 cell; GO:0044422 organelle p…	GO:1901265 nucleoside phosphate binding; GO:0019903 protein phosphatase binding; GO:0005102 receptor binding; GO:0005515 protein binding; GO:1901363 heterocyclic compound binding; GO:0097159 organic cyclic compound binding; GO:0032553 ribonucleotide binding; GO:0005488 binding; GO:0032550 purine ribonucleoside binding; GO:0043168 anion binding; GO:0032559 adenyl ribonucleotide binding; GO:0030554…	K09487	HSP90B, TRA1; heat shock protein 90kDa beta	mmu04141 Protein processing in endoplasmic reticulum - Mus musculus (mouse); mmu04151 PI3K-Akt signaling pathway - Mus musculus (mouse); mmu04657 IL-17 signaling pathway - Mus musculus (mouse); mmu04915 Estrogen signaling pathway - Mus musculus (mouse); mmu04918 Thyroid hormone synthesis - Mus musculus (mouse); mmu05200 Pathways in cancer - Mus musculus (mouse); mmu05215 Prostate cancer - Mus mus…	IPR020575; IPR020568; IPR003594;	Heat shock protein Hsp90, N-terminal; Ribosomal protein S5 domain 2-type fold; Histidine kinase-like ATPase, C-terminal domain;
P08122	181	7.731	Up	2.0603e-05	K	Collagen alpha-2(IV) chain	Col4a2	1	0.00102023	156.51	EDRDK(1)YR	2	0.32644	2	extracellular	GO:0044700 single organism signaling; GO:0051093 negative regulation of developmental process; GO:0007166 cell surface receptor signaling pathway; GO:0001568 blood vessel development; GO:0097659 nucleic acid-templated transcription; GO:0048869 cellular developmental process; GO:0071560 cellular response to transforming growth factor beta stimulus; GO:0051241 negative regulation of multicellular o…	GO:0005615 extracellular space; GO:0044421 extracellular region part; GO:0005587 collagen type IV trimer; GO:0098644 complex of collagen trimers; GO:0031982 vesicle; GO:0032991 macromolecular complex; GO:0099080 supramolecular complex; GO:0005576 extracellular region; GO:0044420 extracellular matrix component; GO:0005581 collagen trimer; GO:0099081 supramolecular polymer; GO:0005604 basement memb…	GO:0005201 extracellular matrix structural constituent; GO:0005198 structural molecule activity;	K06237	COL4A; collagen, type IV, alpha	mmu04151 PI3K-Akt signaling pathway - Mus musculus (mouse); mmu04510 Focal adhesion - Mus musculus (mouse); mmu04512 ECM-receptor interaction - Mus musculus (mouse); mmu04926 Relaxin signaling pathway - Mus musculus (mouse); mmu04933 AGE-RAGE signaling pathway in diabetic complications - Mus musculus (mouse); mmu04974 Protein digestion and absorption - Mus musculus (mouse); mmu05146 Amoebiasis - …	IPR016187;	C-type lectin fold;
P08207	28	1.344	Up	0.002196	K	Protein S100-A10	S100a10	1	5.18786e-07	123.73	FAGDKDHLTK(1)EDLR	4	-0.64667	1	cytoplasm	GO:0044085 cellular component biogenesis; GO:0010256 endomembrane system organization; GO:1903391 regulation of adherens junction organization; GO:0090109 regulation of cell-substrate junction assembly; GO:0044699 single-organism process; GO:0090002 establishment of protein localization to plasma membrane; GO:0051234 establishment of localization; GO:0051130 positive regulation of cellular compon…	GO:0016020 membrane; GO:0043229 intracellular organelle; GO:0044421 extracellular region part; GO:0005783 endoplasmic reticulum; GO:0019898 extrinsic component of membrane; GO:0098857 membrane microdomain; GO:0071944 cell periphery; GO:0031982 vesicle; GO:0005737 cytoplasm; GO:0019897 extrinsic component of plasma membrane; GO:0012505 endomembrane system; GO:0044424 intracellular part; GO:0005623…	GO:0042802 identical protein binding; GO:0042803 protein homodimerization activity; GO:0005488 binding; GO:0043167 ion binding; GO:0046983 protein dimerization activity; GO:0043169 cation binding; GO:0044325 ion channel binding; GO:0046872 metal ion binding; GO:0005515 protein binding; GO:0005509 calcium ion binding;	K17274	S100A10; calpactin-1 light chain		IPR002048; IPR011992; IPR013787;	EF-hand domain; EF-hand domain pair; S100/CaBP-9k-type, calcium binding, subdomain;
P08207	54	1.381	Up	0.0081413	K	Protein S100-A10	S100a10	1	0.00144292	108.56	DPLAVDK(1)IMK	2	-1.0686	1	cytoplasm	GO:0044085 cellular component biogenesis; GO:0010256 endomembrane system organization; GO:1903391 regulation of adherens junction organization; GO:0090109 regulation of cell-substrate junction assembly; GO:0044699 single-organism process; GO:0090002 establishment of protein localization to plasma membrane; GO:0051234 establishment of localization; GO:0051130 positive regulation of cellular compon…	GO:0016020 membrane; GO:0043229 intracellular organelle; GO:0044421 extracellular region part; GO:0005783 endoplasmic reticulum; GO:0019898 extrinsic component of membrane; GO:0098857 membrane microdomain; GO:0071944 cell periphery; GO:0031982 vesicle; GO:0005737 cytoplasm; GO:0019897 extrinsic component of plasma membrane; GO:0012505 endomembrane system; GO:0044424 intracellular part; GO:0005623…	GO:0042802 identical protein binding; GO:0042803 protein homodimerization activity; GO:0005488 binding; GO:0043167 ion binding; GO:0046983 protein dimerization activity; GO:0043169 cation binding; GO:0044325 ion channel binding; GO:0046872 metal ion binding; GO:0005515 protein binding; GO:0005509 calcium ion binding;	K17274	S100A10; calpactin-1 light chain		IPR002048; IPR011992; IPR013787;	EF-hand domain; EF-hand domain pair; S100/CaBP-9k-type, calcium binding, subdomain;
P08249	239	1.631	Up	0.00109653	K	Malate dehydrogenase, mitochondrial	Mdh2	1	5.47608e-05	136.92	IQEAGTEVVK(1)AK	3	-2.1108	3	mitochondria	GO:0043648 dicarboxylic acid metabolic process; GO:0019362 pyridine nucleotide metabolic process; GO:0006725 cellular aromatic compound metabolic process; GO:0046496 nicotinamide nucleotide metabolic process; GO:0006734 NADH metabolic process; GO:0009117 nucleotide metabolic process; GO:0044267 cellular protein metabolic process; GO:0044699 single-organism process; GO:0072524 pyridine-containing …	GO:0016020 membrane; GO:0044421 extracellular region part; GO:0031090 organelle membrane; GO:0031982 vesicle; GO:0005737 cytoplasm; GO:0044424 intracellular part; GO:0005623 cell; GO:0044422 organelle part; GO:0005740 mitochondrial envelope; GO:0070062 extracellular exosome; GO:0031974 membrane-enclosed lumen; GO:0070013 intracellular organelle lumen; GO:0043209 myelin sheath; GO:0044464 cell par…	GO:0016614 oxidoreductase activity, acting on CH-OH group of donors; GO:0097159 organic cyclic compound binding; GO:1901363 heterocyclic compound binding; GO:0016616 oxidoreductase activity, acting on the CH-OH group of donors, NAD or NADP as acceptor; GO:0003723 RNA binding; GO:0042802 identical protein binding; GO:0003824 catalytic activity; GO:0043621 protein self-association; GO:0042803 prote…	K00026	MDH2; malate dehydrogenase [EC:1.1.1.37]	mmu00020 Citrate cycle (TCA cycle) - Mus musculus (mouse); mmu00270 Cysteine and methionine metabolism - Mus musculus (mouse); mmu00620 Pyruvate metabolism - Mus musculus (mouse); mmu00630 Glyoxylate and dicarboxylate metabolism - Mus musculus (mouse); mmu01100 Metabolic pathways - Mus musculus (mouse); mmu01200 Carbon metabolism - Mus musculus (mouse);	IPR022383; IPR016040; IPR001236; IPR015955;	Lactate/malate dehydrogenase, C-terminal; NAD(P)-binding domain; Lactate/malate dehydrogenase, N-terminal; Lactate dehydrogenase/glycoside hydrolase, family 4, C-terminal;
P08249	335	1.671	Up	0.0043603	K	Malate dehydrogenase, mitochondrial	Mdh2	0.999998	0.00378439	90.434	KGEDFVK(1)NMK	3	-2.121	3	mitochondria	GO:0043648 dicarboxylic acid metabolic process; GO:0019362 pyridine nucleotide metabolic process; GO:0006725 cellular aromatic compound metabolic process; GO:0046496 nicotinamide nucleotide metabolic process; GO:0006734 NADH metabolic process; GO:0009117 nucleotide metabolic process; GO:0044267 cellular protein metabolic process; GO:0044699 single-organism process; GO:0072524 pyridine-containing …	GO:0016020 membrane; GO:0044421 extracellular region part; GO:0031090 organelle membrane; GO:0031982 vesicle; GO:0005737 cytoplasm; GO:0044424 intracellular part; GO:0005623 cell; GO:0044422 organelle part; GO:0005740 mitochondrial envelope; GO:0070062 extracellular exosome; GO:0031974 membrane-enclosed lumen; GO:0070013 intracellular organelle lumen; GO:0043209 myelin sheath; GO:0044464 cell par…	GO:0016614 oxidoreductase activity, acting on CH-OH group of donors; GO:0097159 organic cyclic compound binding; GO:1901363 heterocyclic compound binding; GO:0016616 oxidoreductase activity, acting on the CH-OH group of donors, NAD or NADP as acceptor; GO:0003723 RNA binding; GO:0042802 identical protein binding; GO:0003824 catalytic activity; GO:0043621 protein self-association; GO:0042803 prote…	K00026	MDH2; malate dehydrogenase [EC:1.1.1.37]	mmu00020 Citrate cycle (TCA cycle) - Mus musculus (mouse); mmu00270 Cysteine and methionine metabolism - Mus musculus (mouse); mmu00620 Pyruvate metabolism - Mus musculus (mouse); mmu00630 Glyoxylate and dicarboxylate metabolism - Mus musculus (mouse); mmu01100 Metabolic pathways - Mus musculus (mouse); mmu01200 Carbon metabolism - Mus musculus (mouse);	IPR022383; IPR016040; IPR001236; IPR015955;	Lactate/malate dehydrogenase, C-terminal; NAD(P)-binding domain; Lactate/malate dehydrogenase, N-terminal; Lactate dehydrogenase/glycoside hydrolase, family 4, C-terminal;
P08249	329	1.403	Up	0.004621	K	Malate dehydrogenase, mitochondrial	Mdh2	1	0.000254426	119.87	K(1)GEDFVK	2	-1.0817	5	mitochondria	GO:0043648 dicarboxylic acid metabolic process; GO:0019362 pyridine nucleotide metabolic process; GO:0006725 cellular aromatic compound metabolic process; GO:0046496 nicotinamide nucleotide metabolic process; GO:0006734 NADH metabolic process; GO:0009117 nucleotide metabolic process; GO:0044267 cellular protein metabolic process; GO:0044699 single-organism process; GO:0072524 pyridine-containing …	GO:0016020 membrane; GO:0044421 extracellular region part; GO:0031090 organelle membrane; GO:0031982 vesicle; GO:0005737 cytoplasm; GO:0044424 intracellular part; GO:0005623 cell; GO:0044422 organelle part; GO:0005740 mitochondrial envelope; GO:0070062 extracellular exosome; GO:0031974 membrane-enclosed lumen; GO:0070013 intracellular organelle lumen; GO:0043209 myelin sheath; GO:0044464 cell par…	GO:0016614 oxidoreductase activity, acting on CH-OH group of donors; GO:0097159 organic cyclic compound binding; GO:1901363 heterocyclic compound binding; GO:0016616 oxidoreductase activity, acting on the CH-OH group of donors, NAD or NADP as acceptor; GO:0003723 RNA binding; GO:0042802 identical protein binding; GO:0003824 catalytic activity; GO:0043621 protein self-association; GO:0042803 prote…	K00026	MDH2; malate dehydrogenase [EC:1.1.1.37]	mmu00020 Citrate cycle (TCA cycle) - Mus musculus (mouse); mmu00270 Cysteine and methionine metabolism - Mus musculus (mouse); mmu00620 Pyruvate metabolism - Mus musculus (mouse); mmu00630 Glyoxylate and dicarboxylate metabolism - Mus musculus (mouse); mmu01100 Metabolic pathways - Mus musculus (mouse); mmu01200 Carbon metabolism - Mus musculus (mouse);	IPR022383; IPR016040; IPR001236; IPR015955;	Lactate/malate dehydrogenase, C-terminal; NAD(P)-binding domain; Lactate/malate dehydrogenase, N-terminal; Lactate dehydrogenase/glycoside hydrolase, family 4, C-terminal;
P08752	51	1.349	Up	0.0090579	K	Guanine nucleotide-binding protein G(i) subunit alpha-2	Gnai2	1	0.00385102	113.62	STIVK(1)QMK	2	-2.5206	1	cytoplasm	GO:0044700 single organism signaling; GO:0032270 positive regulation of cellular protein metabolic process; GO:0007166 cell surface receptor signaling pathway; GO:0023051 regulation of signaling; GO:1902533 positive regulation of intracellular signal transduction; GO:0044699 single-organism process; GO:0000186 activation of MAPKK activity; GO:0007193 adenylate cyclase-inhibiting G-protein coupled…	GO:0016020 membrane; GO:0030425 dendrite; GO:0044421 extracellular region part; GO:0019898 extrinsic component of membrane; GO:0098857 membrane microdomain; GO:0071944 cell periphery; GO:0098796 membrane protein complex; GO:0031982 vesicle; GO:0005737 cytoplasm; GO:0032991 macromolecular complex; GO:0044424 intracellular part; GO:0031234 extrinsic component of cytoplasmic side of plasma membrane;…	GO:1901265 nucleoside phosphate binding; GO:0005102 receptor binding; GO:0031683 G-protein beta/gamma-subunit complex binding; GO:0016817 hydrolase activity, acting on acid anhydrides; GO:0016787 hydrolase activity; GO:0005515 protein binding; GO:0004871 signal transducer activity; GO:0097159 organic cyclic compound binding; GO:1901363 heterocyclic compound binding; GO:0016462 pyrophosphatase act…	K04630	GNAI; guanine nucleotide-binding protein G(i) subunit alpha	mmu04015 Rap1 signaling pathway - Mus musculus (mouse); mmu04022 cGMP-PKG signaling pathway - Mus musculus (mouse); mmu04024 cAMP signaling pathway - Mus musculus (mouse); mmu04062 Chemokine signaling pathway - Mus musculus (mouse); mmu04071 Sphingolipid signaling pathway - Mus musculus (mouse); mmu04261 Adrenergic signaling in cardiomyocytes - Mus musculus (mouse); mmu04360 Axon guidance - Mus m…	IPR027417; IPR011025;	P-loop containing nucleoside triphosphate hydrolase; G protein alpha subunit, helical insertion;
P09055	774	0.762	Down	0.0024391	K	Integrin beta-1	Itgb1	1	0.0406048	60.196	MNAK(1)WDTGENPIYK	3	4.0774	1	extracellular	GO:0044085 cellular component biogenesis; GO:0044700 single organism signaling; GO:0090130 tissue migration; GO:0010941 regulation of cell death; GO:0022414 reproductive process; GO:0043009 chordate embryonic development; GO:0044237 cellular metabolic process; GO:0055098 response to low-density lipoprotein particle; GO:0021932 hindbrain radial glia guided cell migration; GO:0001525 angiogenesis; …	GO:0030425 dendrite; GO:0016020 membrane; GO:0044421 extracellular region part; GO:0009897 external side of plasma membrane; GO:0071437 invadopodium; GO:0098857 membrane microdomain; GO:0032587 ruffle membrane; GO:0005737 cytoplasm; GO:0032991 macromolecular complex; GO:0071438 invadopodium membrane; GO:0005887 integral component of plasma membrane; GO:0005913 cell-cell adherens junction; GO:0098…	GO:0098639 collagen binding involved in cell-matrix adhesion; GO:0001968 fibronectin binding; GO:0019960 C-X3-C chemokine binding; GO:0046982 protein heterodimerization activity; GO:0005102 receptor binding; GO:0043167 ion binding; GO:0046983 protein dimerization activity; GO:0044877 macromolecular complex binding; GO:0005515 protein binding; GO:0005178 integrin binding; GO:0098632 protein bindin…	K05719	ITGB1, CD29; integrin beta 1	mmu04015 Rap1 signaling pathway - Mus musculus (mouse); mmu04145 Phagosome - Mus musculus (mouse); mmu04151 PI3K-Akt signaling pathway - Mus musculus (mouse); mmu04360 Axon guidance - Mus musculus (mouse); mmu04510 Focal adhesion - Mus musculus (mouse); mmu04512 ECM-receptor interaction - Mus musculus (mouse); mmu04514 Cell adhesion molecules (CAMs) - Mus musculus (mouse); mmu04530 Tight junction…	IPR033760; IPR002369; IPR016201; IPR012896; IPR032695; IPR013111; IPR002035; IPR014836;	Integrin beta N-terminal; Integrin beta subunit, VWA domain; PSI domain; Integrin beta subunit, tail; Integrin domain; EGF-like domain, extracellular; von Willebrand factor, type A; Integrin beta subunit, cytoplasmic domain;
P09103	330	1.598	Up	0.028644	K	Protein disulfide-isomerase	P4hb	1	4.65067e-05	133.48	YK(1)PESDELTAEK	2	-1.0137	2	mitochondria	GO:0065008 regulation of biological quality; GO:0010941 regulation of cell death; GO:0023051 regulation of signaling; GO:0044699 single-organism process; GO:0044237 cellular metabolic process; GO:0006457 protein folding; GO:2001233 regulation of apoptotic signaling pathway; GO:0008152 metabolic process; GO:0006520 cellular amino acid metabolic process; GO:0010646 regulation of cell communication;…	GO:0016020 membrane; GO:0044421 extracellular region part; GO:0005783 endoplasmic reticulum; GO:0009897 external side of plasma membrane; GO:0031410 cytoplasmic vesicle; GO:0030054 cell junction; GO:0071944 cell periphery; GO:0031982 vesicle; GO:0005737 cytoplasm; GO:0032991 macromolecular complex; GO:0044424 intracellular part; GO:0005623 cell; GO:0044422 organelle part; GO:0048770 pigment granu…	GO:0003723 RNA binding; GO:0046982 protein heterodimerization activity; GO:0005102 receptor binding; GO:0031543 peptidyl-proline dioxygenase activity; GO:0044877 macromolecular complex binding; GO:0046983 protein dimerization activity; GO:0016705 oxidoreductase activity, acting on paired donors, with incorporation or reduction of molecular oxygen; GO:0005178 integrin binding; GO:0005515 protein b…	K09580	PDIA1, P4HB; protein disulfide-isomerase A1 [EC:5.3.4.1]	mmu04141 Protein processing in endoplasmic reticulum - Mus musculus (mouse);	IPR005788; IPR013766; IPR012336;	Disulphide isomerase; Thioredoxin domain; Thioredoxin-like fold;
P09103	285	2.006	Up	2.3287e-05	K	Protein disulfide-isomerase	P4hb	1	0.00384105	113.71	AAEGFK(1)GK	2	-1.3663	1	mitochondria	GO:0065008 regulation of biological quality; GO:0010941 regulation of cell death; GO:0023051 regulation of signaling; GO:0044699 single-organism process; GO:0044237 cellular metabolic process; GO:0006457 protein folding; GO:2001233 regulation of apoptotic signaling pathway; GO:0008152 metabolic process; GO:0006520 cellular amino acid metabolic process; GO:0010646 regulation of cell communication;…	GO:0016020 membrane; GO:0044421 extracellular region part; GO:0005783 endoplasmic reticulum; GO:0009897 external side of plasma membrane; GO:0031410 cytoplasmic vesicle; GO:0030054 cell junction; GO:0071944 cell periphery; GO:0031982 vesicle; GO:0005737 cytoplasm; GO:0032991 macromolecular complex; GO:0044424 intracellular part; GO:0005623 cell; GO:0044422 organelle part; GO:0048770 pigment granu…	GO:0003723 RNA binding; GO:0046982 protein heterodimerization activity; GO:0005102 receptor binding; GO:0031543 peptidyl-proline dioxygenase activity; GO:0044877 macromolecular complex binding; GO:0046983 protein dimerization activity; GO:0016705 oxidoreductase activity, acting on paired donors, with incorporation or reduction of molecular oxygen; GO:0005178 integrin binding; GO:0005515 protein b…	K09580	PDIA1, P4HB; protein disulfide-isomerase A1 [EC:5.3.4.1]	mmu04141 Protein processing in endoplasmic reticulum - Mus musculus (mouse);	IPR005788; IPR013766; IPR012336;	Disulphide isomerase; Thioredoxin domain; Thioredoxin-like fold;
P09103	226	1.425	Up	0.0058632	K	Protein disulfide-isomerase	P4hb	1	0.0157708	91.549	EK(1)LLDFIK	2	-0.41786	1	mitochondria	GO:0065008 regulation of biological quality; GO:0010941 regulation of cell death; GO:0023051 regulation of signaling; GO:0044699 single-organism process; GO:0044237 cellular metabolic process; GO:0006457 protein folding; GO:2001233 regulation of apoptotic signaling pathway; GO:0008152 metabolic process; GO:0006520 cellular amino acid metabolic process; GO:0010646 regulation of cell communication;…	GO:0016020 membrane; GO:0044421 extracellular region part; GO:0005783 endoplasmic reticulum; GO:0009897 external side of plasma membrane; GO:0031410 cytoplasmic vesicle; GO:0030054 cell junction; GO:0071944 cell periphery; GO:0031982 vesicle; GO:0005737 cytoplasm; GO:0032991 macromolecular complex; GO:0044424 intracellular part; GO:0005623 cell; GO:0044422 organelle part; GO:0048770 pigment granu…	GO:0003723 RNA binding; GO:0046982 protein heterodimerization activity; GO:0005102 receptor binding; GO:0031543 peptidyl-proline dioxygenase activity; GO:0044877 macromolecular complex binding; GO:0046983 protein dimerization activity; GO:0016705 oxidoreductase activity, acting on paired donors, with incorporation or reduction of molecular oxygen; GO:0005178 integrin binding; GO:0005515 protein b…	K09580	PDIA1, P4HB; protein disulfide-isomerase A1 [EC:5.3.4.1]	mmu04141 Protein processing in endoplasmic reticulum - Mus musculus (mouse);	IPR005788; IPR013766; IPR012336;	Disulphide isomerase; Thioredoxin domain; Thioredoxin-like fold;
P09405	9	1.717	Up	0.0011044	K	Nucleolin	Ncl	1	0.0201731	72.152	AGK(1)THGEAK	3	1.017	1	nucleus	GO:0001568 blood vessel development; GO:0009891 positive regulation of biosynthetic process; GO:0044699 single-organism process; GO:0071363 cellular response to growth factor stimulus; GO:1901836 regulation of transcription of nuclear large rRNA transcript from RNA polymerase I promoter; GO:2001141 regulation of RNA biosynthetic process; GO:0001525 angiogenesis; GO:0009893 positive regulation of …	GO:0016020 membrane; GO:0044421 extracellular region part; GO:0005938 cell cortex; GO:0071944 cell periphery; GO:0031982 vesicle; GO:0005737 cytoplasm; GO:0099568 cytoplasmic region; GO:0032991 macromolecular complex; GO:0044424 intracellular part; GO:0005623 cell; GO:0036464 cytoplasmic ribonucleoprotein granule; GO:0044422 organelle part; GO:0043228 non-membrane-bounded organelle; GO:0070062 ex…	GO:0097159 organic cyclic compound binding; GO:1901363 heterocyclic compound binding; GO:0003677 DNA binding; GO:0003723 RNA binding; GO:0042802 identical protein binding; GO:1901265 nucleoside phosphate binding; GO:0005488 binding; GO:0003676 nucleic acid binding; GO:0042162 telomeric DNA binding; GO:0008022 protein C-terminus binding; GO:0005515 protein binding; GO:0000166 nucleotide binding; G…	K11294	NCL, NSR1; nucleolin		IPR034230; IPR034235; IPR000504; IPR012677; IPR034233; IPR034234;	Nucleolin, RNA recognition motif 1; Nucleolin, RNA recognition motif 4; RNA recognition motif domain; Nucleotide-binding alpha-beta plait domain; Nucleolin, RNA recognition motif 2; Nucleolin, RNA recognition motif 3;
P09405	15	2.233	Up	0.00024449	K	Nucleolin	Ncl	1	3.28073e-06	160.54	THGEAK(1)K	2	-1.1731	2	nucleus	GO:0001568 blood vessel development; GO:0009891 positive regulation of biosynthetic process; GO:0044699 single-organism process; GO:0071363 cellular response to growth factor stimulus; GO:1901836 regulation of transcription of nuclear large rRNA transcript from RNA polymerase I promoter; GO:2001141 regulation of RNA biosynthetic process; GO:0001525 angiogenesis; GO:0009893 positive regulation of …	GO:0016020 membrane; GO:0044421 extracellular region part; GO:0005938 cell cortex; GO:0071944 cell periphery; GO:0031982 vesicle; GO:0005737 cytoplasm; GO:0099568 cytoplasmic region; GO:0032991 macromolecular complex; GO:0044424 intracellular part; GO:0005623 cell; GO:0036464 cytoplasmic ribonucleoprotein granule; GO:0044422 organelle part; GO:0043228 non-membrane-bounded organelle; GO:0070062 ex…	GO:0097159 organic cyclic compound binding; GO:1901363 heterocyclic compound binding; GO:0003677 DNA binding; GO:0003723 RNA binding; GO:0042802 identical protein binding; GO:1901265 nucleoside phosphate binding; GO:0005488 binding; GO:0003676 nucleic acid binding; GO:0042162 telomeric DNA binding; GO:0008022 protein C-terminus binding; GO:0005515 protein binding; GO:0000166 nucleotide binding; G…	K11294	NCL, NSR1; nucleolin		IPR034230; IPR034235; IPR000504; IPR012677; IPR034233; IPR034234;	Nucleolin, RNA recognition motif 1; Nucleolin, RNA recognition motif 4; RNA recognition motif domain; Nucleotide-binding alpha-beta plait domain; Nucleolin, RNA recognition motif 2; Nucleolin, RNA recognition motif 3;
P09405	296	1.605	Up	0.00082103	K	Nucleolin	Ncl	1	0.0351157	78.516	EAPEAK(1)K	2	-0.87738	1	nucleus	GO:0001568 blood vessel development; GO:0009891 positive regulation of biosynthetic process; GO:0044699 single-organism process; GO:0071363 cellular response to growth factor stimulus; GO:1901836 regulation of transcription of nuclear large rRNA transcript from RNA polymerase I promoter; GO:2001141 regulation of RNA biosynthetic process; GO:0001525 angiogenesis; GO:0009893 positive regulation of …	GO:0016020 membrane; GO:0044421 extracellular region part; GO:0005938 cell cortex; GO:0071944 cell periphery; GO:0031982 vesicle; GO:0005737 cytoplasm; GO:0099568 cytoplasmic region; GO:0032991 macromolecular complex; GO:0044424 intracellular part; GO:0005623 cell; GO:0036464 cytoplasmic ribonucleoprotein granule; GO:0044422 organelle part; GO:0043228 non-membrane-bounded organelle; GO:0070062 ex…	GO:0097159 organic cyclic compound binding; GO:1901363 heterocyclic compound binding; GO:0003677 DNA binding; GO:0003723 RNA binding; GO:0042802 identical protein binding; GO:1901265 nucleoside phosphate binding; GO:0005488 binding; GO:0003676 nucleic acid binding; GO:0042162 telomeric DNA binding; GO:0008022 protein C-terminus binding; GO:0005515 protein binding; GO:0000166 nucleotide binding; G…	K11294	NCL, NSR1; nucleolin		IPR034230; IPR034235; IPR000504; IPR012677; IPR034233; IPR034234;	Nucleolin, RNA recognition motif 1; Nucleolin, RNA recognition motif 4; RNA recognition motif domain; Nucleotide-binding alpha-beta plait domain; Nucleolin, RNA recognition motif 2; Nucleolin, RNA recognition motif 3;
P09411	139	1.503	Up	0.00071737	K	Phosphoglycerate kinase 1	Pgk1	1	0.00955736	99.815	DASGNK(1)VK	2	-1.2176	1	cytoplasm	GO:0006757 ATP generation from ADP; GO:0009116 nucleoside metabolic process; GO:0042278 purine nucleoside metabolic process; GO:0006165 nucleoside diphosphate phosphorylation; GO:0046031 ADP metabolic process; GO:0019362 pyridine nucleotide metabolic process; GO:0006096 glycolytic process; GO:0009167 purine ribonucleoside monophosphate metabolic process; GO:0048869 cellular developmental process;…	GO:0016020 membrane; GO:0044421 extracellular region part; GO:0098857 membrane microdomain; GO:0005737 cytoplasm; GO:0031982 vesicle; GO:0044424 intracellular part; GO:0005623 cell; GO:0005576 extracellular region; GO:0043226 organelle; GO:0070062 extracellular exosome; GO:0005622 intracellular; GO:0044464 cell part; GO:0044425 membrane part; GO:0098805 whole membrane; GO:0098589 membrane region;…	GO:0005524 ATP binding; GO:1901265 nucleoside phosphate binding; GO:0001882 nucleoside binding; GO:0043167 ion binding; GO:0000166 nucleotide binding; GO:0016774 phosphotransferase activity, carboxyl group as acceptor; GO:0097159 organic cyclic compound binding; GO:1901363 heterocyclic compound binding; GO:0032549 ribonucleoside binding; GO:0097367 carbohydrate derivative binding; GO:0016301 kina…	K00927	PGK, pgk; phosphoglycerate kinase [EC:2.7.2.3]	mmu00010 Glycolysis / Gluconeogenesis - Mus musculus (mouse); mmu01100 Metabolic pathways - Mus musculus (mouse); mmu01200 Carbon metabolism - Mus musculus (mouse); mmu01230 Biosynthesis of amino acids - Mus musculus (mouse);	IPR015824; IPR015901;	Phosphoglycerate kinase, N-terminal; Phosphoglycerate kinase, C-terminal;
P09813	62	0.706	Down	0.042121	K	Apolipoprotein A-II	Apoa2	1	9.50554e-05	103.79	TSEIQSQAK(1)AYFEK	3	-0.88363	1	extracellular	GO:0044085 cellular component biogenesis; GO:0032371 regulation of sterol transport; GO:0006066 alcohol metabolic process; GO:0009891 positive regulation of biosynthetic process; GO:0002698 negative regulation of immune effector process; GO:0044255 cellular lipid metabolic process; GO:0044237 cellular metabolic process; GO:0008610 lipid biosynthetic process; GO:0046461 neutral lipid catabolic pro…	GO:0005615 extracellular space; GO:0044421 extracellular region part; GO:0005737 cytoplasm; GO:0031982 vesicle; GO:0034358 plasma lipoprotein particle; GO:0034385 triglyceride-rich plasma lipoprotein particle; GO:0032991 macromolecular complex; GO:0044424 intracellular part; GO:0034364 high-density lipoprotein particle; GO:0042627 chylomicron; GO:0005623 cell; GO:0005829 cytosol; GO:0034361 very-…	GO:0032934 sterol binding; GO:0070405 ammonium ion binding; GO:0005102 receptor binding; GO:0046983 protein dimerization activity; GO:0005319 lipid transporter activity; GO:0022892 substrate-specific transporter activity; GO:0005515 protein binding; GO:0098772 molecular function regulator; GO:0004857 enzyme inhibitor activity; GO:0005496 steroid binding; GO:0097159 organic cyclic compound binding…	K08758	APOA2; apolipoprotein A-II	mmu03320 PPAR signaling pathway - Mus musculus (mouse); mmu04979 Cholesterol metabolism - Mus musculus (mouse);
P0DP28	78	1.816	Up	0.0177003	K	Calmodulin-3	Calm3	1	2.69911e-08	189.3	MK(1)DTDSEEEIR	2	-0.92236	3	cytoplasm,nucleus			GO:0043169 cation binding; GO:0046872 metal ion binding; GO:0005509 calcium ion binding; GO:0005488 binding; GO:0043167 ion binding;	K02183	CALM; calmodulin	mmu04014 Ras signaling pathway - Mus musculus (mouse); mmu04015 Rap1 signaling pathway - Mus musculus (mouse); mmu04020 Calcium signaling pathway - Mus musculus (mouse); mmu04022 cGMP-PKG signaling pathway - Mus musculus (mouse); mmu04024 cAMP signaling pathway - Mus musculus (mouse); mmu04070 Phosphatidylinositol signaling system - Mus musculus (mouse); mmu04114 Oocyte meiosis - Mus musculus (mo…	IPR002048; IPR011992;	EF-hand domain; EF-hand domain pair;
P10493	968	2.053	Up	0.0002551	K	Nidogen-1	Nid1	1	0.0264559	60.364	TEAK(1)AFLHIPAK	3	-0.97404	1	extracellular	GO:0016043 cellular component organization; GO:0044707 single-multicellular organism process; GO:0044699 single-organism process; GO:0072001 renal system development; GO:0032835 glomerulus development; GO:0022610 biological adhesion; GO:0043062 extracellular structure organization; GO:0022617 extracellular matrix disassembly; GO:0007160 cell-matrix adhesion; GO:0007155 cell adhesion; GO:0072006 n…	GO:0005615 extracellular space; GO:0044421 extracellular region part; GO:0071944 cell periphery; GO:0031982 vesicle; GO:0005623 cell; GO:0044420 extracellular matrix component; GO:0005576 extracellular region; GO:0005604 basement membrane; GO:0005605 basal lamina; GO:0031012 extracellular matrix; GO:0043226 organelle; GO:0070062 extracellular exosome; GO:0044464 cell part; GO:1903561 extracellula…	GO:0043167 ion binding; GO:0044877 macromolecular complex binding; GO:0043394 proteoglycan binding; GO:0043237 laminin-1 binding; GO:0005515 protein binding; GO:0050840 extracellular matrix binding; GO:0097367 carbohydrate derivative binding; GO:0043236 laminin binding; GO:0005488 binding; GO:0046872 metal ion binding; GO:0043169 cation binding; GO:0005518 collagen binding; GO:0005509 calcium ion…	K06826	NID; nidogen (entactin)		IPR003886; IPR001881; IPR000716; IPR000742; IPR009030; IPR011042; IPR009017; IPR006605; IPR026823; IPR024731; IPR023413;	NIDO domain; EGF-like calcium-binding domain; Thyroglobulin type-1; EGF-like domain; Growth factor receptor cysteine-rich domain; Six-bladed beta-propeller, TolB-like; Green fluorescent protein; G2 nidogen/fibulin G2F; Complement Clr-like EGF domain; EGF domain; Green fluorescent protein-like;
P10639	94	1.361	Up	0.00099782	K	Thioredoxin	Txn	1	9.80206e-08	179.67	VGEFSGANK(1)EK	3	-1.977	3	extracellular	GO:0010941 regulation of cell death; GO:0065008 regulation of biological quality; GO:0032270 positive regulation of cellular protein metabolic process; GO:0097659 nucleic acid-templated transcription; GO:1903533 regulation of protein targeting; GO:0090317 negative regulation of intracellular protein transport; GO:0044237 cellular metabolic process; GO:0008152 metabolic process; GO:0032879 regulat…	GO:0043229 intracellular organelle; GO:0044421 extracellular region part; GO:0031982 vesicle; GO:0005737 cytoplasm; GO:0044424 intracellular part; GO:0005623 cell; GO:0005829 cytosol; GO:0005576 extracellular region; GO:0005739 mitochondrion; GO:0043231 intracellular membrane-bounded organelle; GO:0043226 organelle; GO:0070062 extracellular exosome; GO:0005634 nucleus; GO:0005622 intracellular; G…	GO:0015035 protein disulfide oxidoreductase activity; GO:0016651 oxidoreductase activity, acting on NAD(P)H; GO:0003723 RNA binding; GO:0004791 thioredoxin-disulfide reductase activity; GO:0047134 protein-disulfide reductase activity; GO:0016209 antioxidant activity; GO:0005515 protein binding; GO:0016668 oxidoreductase activity, acting on a sulfur group of donors, NAD(P) as acceptor; GO:0016491 …	K03671	trxA; thioredoxin 1	mmu04621 NOD-like receptor signaling pathway - Mus musculus (mouse); mmu05418 Fluid shear stress and atherosclerosis - Mus musculus (mouse);	IPR012336; IPR013766;	Thioredoxin-like fold; Thioredoxin domain;
P10649	134	1.366	Up	0.0033402	K	Glutathione S-transferase Mu 1	Gstm1	1	0.0205861	101.54	TIPEK(1)MK	3	-1.5303	4	cytoplasm	GO:0006790 sulfur compound metabolic process; GO:0051716 cellular response to stimulus; GO:0035690 cellular response to drug; GO:0006518 peptide metabolic process; GO:0006807 nitrogen compound metabolic process; GO:0043603 cellular amide metabolic process; GO:0050896 response to stimulus; GO:0044237 cellular metabolic process; GO:0071704 organic substance metabolic process; GO:0042493 response to…	GO:0044424 intracellular part; GO:0005623 cell; GO:0005622 intracellular; GO:0043209 myelin sheath; GO:0044464 cell part; GO:0005737 cytoplasm;	GO:0004364 glutathione transferase activity; GO:0042802 identical protein binding; GO:0046982 protein heterodimerization activity; GO:0003824 catalytic activity; GO:0042803 protein homodimerization activity; GO:0005488 binding; GO:0046983 protein dimerization activity; GO:0016765 transferase activity, transferring alkyl or aryl (other than methyl) groups; GO:0005515 protein binding; GO:0016740 tr…	K00799	GST, gst; glutathione S-transferase [EC:2.5.1.18]	mmu00480 Glutathione metabolism - Mus musculus (mouse); mmu00980 Metabolism of xenobiotics by cytochrome P450 - Mus musculus (mouse); mmu00982 Drug metabolism - cytochrome P450 - Mus musculus (mouse); mmu00983 Drug metabolism - other enzymes - Mus musculus (mouse); mmu01524 Platinum drug resistance - Mus musculus (mouse); mmu05200 Pathways in cancer - Mus musculus (mouse); mmu05204 Chemical carci…	IPR004046; IPR010987; IPR012336; IPR004045;	Glutathione S-transferase, C-terminal; Glutathione S-transferase, C-terminal-like; Thioredoxin-like fold; Glutathione S-transferase, N-terminal;
P11276	101	1.424	Up	0.025963	K	Fibronectin	Fn1	0.999852	3.34117e-05	70.994	GFNCESKPEPEETCFDK(1)YTGNTYK	4	1.847	1	extracellular	GO:0044085 cellular component biogenesis; GO:0030335 positive regulation of cell migration; GO:0065008 regulation of biological quality; GO:0032270 positive regulation of cellular protein metabolic process; GO:0032989 cellular component morphogenesis; GO:0044237 cellular metabolic process; GO:0045927 positive regulation of growth; GO:0001558 regulation of cell growth; GO:0007492 endoderm developm…	GO:0016020 membrane; GO:0005615 extracellular space; GO:0044421 extracellular region part; GO:0016324 apical plasma membrane; GO:0071944 cell periphery; GO:0005737 cytoplasm; GO:0031982 vesicle; GO:0032991 macromolecular complex; GO:0044424 intracellular part; GO:0005623 cell; GO:0044420 extracellular matrix component; GO:0005604 basement membrane; GO:0005605 basal lamina; GO:0070062 extracellula…	GO:0005102 receptor binding; GO:0043167 ion binding; GO:0044877 macromolecular complex binding; GO:0061134 peptidase regulator activity; GO:0016504 peptidase activator activity; GO:0005515 protein binding; GO:0005178 integrin binding; GO:0008201 heparin binding; GO:0098772 molecular function regulator; GO:1901681 sulfur compound binding; GO:0002020 protease binding; GO:0050839 cell adhesion molec…	K05717	FN1; fibronectin 1	mmu04151 PI3K-Akt signaling pathway - Mus musculus (mouse); mmu04510 Focal adhesion - Mus musculus (mouse); mmu04512 ECM-receptor interaction - Mus musculus (mouse); mmu04810 Regulation of actin cytoskeleton - Mus musculus (mouse); mmu04933 AGE-RAGE signaling pathway in diabetic complications - Mus musculus (mouse); mmu05100 Bacterial invasion of epithelial cells - Mus musculus (mouse); mmu05146 …	IPR000083; IPR013783; IPR013806; IPR003961; IPR000562;	Fibronectin, type I; Immunoglobulin-like fold; Kringle-like fold; Fibronectin type III; Fibronectin, type II, collagen-binding;
P12242	73	7.975	Up	0.0028191	K	Mitochondrial brown fat uncoupling protein 1	Ucp1	1	9.62664e-05	90.379	TEGLPK(1)LYSGLPAGIQR	3	-1.701	1	extracellular	GO:0001101 response to acid chemical; GO:0048869 cellular developmental process; GO:0006839 mitochondrial transport; GO:0044236 multicellular organism metabolic process; GO:0044699 single-organism process; GO:0051234 establishment of localization; GO:0009605 response to external stimulus; GO:2001141 regulation of RNA biosynthetic process; GO:0002024 diet induced thermogenesis; GO:0008152 metaboli…	GO:0043229 intracellular organelle; GO:0016020 membrane; GO:0044429 mitochondrial part; GO:0031090 organelle membrane; GO:0031967 organelle envelope; GO:0044446 intracellular organelle part; GO:0005737 cytoplasm; GO:0031224 intrinsic component of membrane; GO:0044424 intracellular part; GO:0005623 cell; GO:0016021 integral component of membrane; GO:0044422 organelle part; GO:0005739 mitochondrion…	GO:0036041 long-chain fatty acid binding; GO:1901612 cardiolipin binding; GO:1901265 nucleoside phosphate binding; GO:0043167 ion binding; GO:0043177 organic acid binding; GO:0005515 protein binding; GO:0000166 nucleotide binding; GO:0033293 monocarboxylic acid binding; GO:1901611 phosphatidylglycerol binding; GO:0097159 organic cyclic compound binding; GO:1901363 heterocyclic compound binding; G…	K08769	UCP1, SLC25A7; solute carrier family 25 (mitochondrial uncoupling protein), member 7	mmu03320 PPAR signaling pathway - Mus musculus (mouse); mmu04371 Apelin signaling pathway - Mus musculus (mouse); mmu04714 Thermogenesis - Mus musculus (mouse); mmu05016 Huntington disease - Mus musculus (mouse);	IPR023395;	Mitochondrial carrier domain;
P12242	151	5.22	Up	0.023741	K	Mitochondrial brown fat uncoupling protein 1	Ucp1	1	2.66795e-06	143.76	MQAQSHLHGIK(1)PR	4	-0.60701	4	extracellular	GO:0001101 response to acid chemical; GO:0048869 cellular developmental process; GO:0006839 mitochondrial transport; GO:0044236 multicellular organism metabolic process; GO:0044699 single-organism process; GO:0051234 establishment of localization; GO:0009605 response to external stimulus; GO:2001141 regulation of RNA biosynthetic process; GO:0002024 diet induced thermogenesis; GO:0008152 metaboli…	GO:0043229 intracellular organelle; GO:0016020 membrane; GO:0044429 mitochondrial part; GO:0031090 organelle membrane; GO:0031967 organelle envelope; GO:0044446 intracellular organelle part; GO:0005737 cytoplasm; GO:0031224 intrinsic component of membrane; GO:0044424 intracellular part; GO:0005623 cell; GO:0016021 integral component of membrane; GO:0044422 organelle part; GO:0005739 mitochondrion…	GO:0036041 long-chain fatty acid binding; GO:1901612 cardiolipin binding; GO:1901265 nucleoside phosphate binding; GO:0043167 ion binding; GO:0043177 organic acid binding; GO:0005515 protein binding; GO:0000166 nucleotide binding; GO:0033293 monocarboxylic acid binding; GO:1901611 phosphatidylglycerol binding; GO:0097159 organic cyclic compound binding; GO:1901363 heterocyclic compound binding; G…	K08769	UCP1, SLC25A7; solute carrier family 25 (mitochondrial uncoupling protein), member 7	mmu03320 PPAR signaling pathway - Mus musculus (mouse); mmu04371 Apelin signaling pathway - Mus musculus (mouse); mmu04714 Thermogenesis - Mus musculus (mouse); mmu05016 Huntington disease - Mus musculus (mouse);	IPR023395;	Mitochondrial carrier domain;
P13541	758	0.579	Down	0.0050419	K	Myosin-3	Myh3	1	0.0211851	44.998	LLASIDIDHTQYK(1)FGHTK	4	2.9946	1	cytoplasm	GO:0044707 single-multicellular organism process; GO:0003012 muscle system process; GO:0009116 nucleoside metabolic process; GO:0042278 purine nucleoside metabolic process; GO:0006725 cellular aromatic compound metabolic process; GO:0009167 purine ribonucleoside monophosphate metabolic process; GO:0009259 ribonucleotide metabolic process; GO:0009117 nucleotide metabolic process; GO:0044699 single…	GO:0043229 intracellular organelle; GO:0044421 extracellular region part; GO:0043232 intracellular non-membrane-bounded organelle; GO:0044430 cytoskeletal part; GO:0030016 myofibril; GO:0044446 intracellular organelle part; GO:0031982 vesicle; GO:0005737 cytoplasm; GO:0032991 macromolecular complex; GO:0099512 supramolecular fiber; GO:0044424 intracellular part; GO:0099080 supramolecular complex;…	GO:0051015 actin filament binding; GO:0003774 motor activity; GO:1901265 nucleoside phosphate binding; GO:0016817 hydrolase activity, acting on acid anhydrides; GO:0016787 hydrolase activity; GO:0005515 protein binding; GO:0016887 ATPase activity; GO:0097159 organic cyclic compound binding; GO:1901363 heterocyclic compound binding; GO:0016462 pyrophosphatase activity; GO:0008092 cytoskeletal prot…	K10352	MYH; myosin heavy chain	mmu04530 Tight junction - Mus musculus (mouse); mmu04810 Regulation of actin cytoskeleton - Mus musculus (mouse);	IPR002928; IPR004009; IPR027417; IPR001609; IPR027401;	Myosin tail; Myosin, N-terminal, SH3-like; P-loop containing nucleoside triphosphate hydrolase; Myosin head, motor domain; Myosin-like IQ motif-containing domain;
P13542	1898	4.296	Up	0.00102116	K	Myosin-8	Myh8	1	6.63917e-13	141.1	QAEEAEEQSNANLAK(1)FR	3	1.9071	2	cytoplasm	GO:0030048 actin filament-based movement; GO:0044707 single-multicellular organism process; GO:0030049 muscle filament sliding; GO:0070252 actin-mediated cell contraction; GO:0003012 muscle system process; GO:0009116 nucleoside metabolic process; GO:0042278 purine nucleoside metabolic process; GO:0006725 cellular aromatic compound metabolic process; GO:0009167 purine ribonucleoside monophosphate …	GO:0043229 intracellular organelle; GO:0043232 intracellular non-membrane-bounded organelle; GO:0044430 cytoskeletal part; GO:0030016 myofibril; GO:0044446 intracellular organelle part; GO:0005737 cytoplasm; GO:0032991 macromolecular complex; GO:0099512 supramolecular fiber; GO:0044424 intracellular part; GO:0099080 supramolecular complex; GO:0005623 cell; GO:0015629 actin cytoskeleton; GO:004442…	GO:0003774 motor activity; GO:1901265 nucleoside phosphate binding; GO:0016817 hydrolase activity, acting on acid anhydrides; GO:0005515 protein binding; GO:0016787 hydrolase activity; GO:0016887 ATPase activity; GO:0097159 organic cyclic compound binding; GO:1901363 heterocyclic compound binding; GO:0008092 cytoskeletal protein binding; GO:0016462 pyrophosphatase activity; GO:0003824 catalytic a…	K10352	MYH; myosin heavy chain	mmu04530 Tight junction - Mus musculus (mouse); mmu04810 Regulation of actin cytoskeleton - Mus musculus (mouse);	IPR002928; IPR004009; IPR027417; IPR001609; IPR027401;	Myosin tail; Myosin, N-terminal, SH3-like; P-loop containing nucleoside triphosphate hydrolase; Myosin head, motor domain; Myosin-like IQ motif-containing domain;
P13542	1462	1.795	Up	0.0075597	K	Myosin-8	Myh8	1	8.14024e-16	195.2	QK(1)YEETQAELESCQK	3	-4.2896	5	cytoplasm	GO:0030048 actin filament-based movement; GO:0044707 single-multicellular organism process; GO:0030049 muscle filament sliding; GO:0070252 actin-mediated cell contraction; GO:0003012 muscle system process; GO:0009116 nucleoside metabolic process; GO:0042278 purine nucleoside metabolic process; GO:0006725 cellular aromatic compound metabolic process; GO:0009167 purine ribonucleoside monophosphate …	GO:0043229 intracellular organelle; GO:0043232 intracellular non-membrane-bounded organelle; GO:0044430 cytoskeletal part; GO:0030016 myofibril; GO:0044446 intracellular organelle part; GO:0005737 cytoplasm; GO:0032991 macromolecular complex; GO:0099512 supramolecular fiber; GO:0044424 intracellular part; GO:0099080 supramolecular complex; GO:0005623 cell; GO:0015629 actin cytoskeleton; GO:004442…	GO:0003774 motor activity; GO:1901265 nucleoside phosphate binding; GO:0016817 hydrolase activity, acting on acid anhydrides; GO:0005515 protein binding; GO:0016787 hydrolase activity; GO:0016887 ATPase activity; GO:0097159 organic cyclic compound binding; GO:1901363 heterocyclic compound binding; GO:0008092 cytoskeletal protein binding; GO:0016462 pyrophosphatase activity; GO:0003824 catalytic a…	K10352	MYH; myosin heavy chain	mmu04530 Tight junction - Mus musculus (mouse); mmu04810 Regulation of actin cytoskeleton - Mus musculus (mouse);	IPR002928; IPR004009; IPR027417; IPR001609; IPR027401;	Myosin tail; Myosin, N-terminal, SH3-like; P-loop containing nucleoside triphosphate hydrolase; Myosin head, motor domain; Myosin-like IQ motif-containing domain;
P13595	121	1.329	Up	0.041904	K	Neural cell adhesion molecule 1	Ncam1	1	0.00227056	82.85	LMFK(1)NAPTPQEFK	3	2.9036	1	extracellular	GO:0060627 regulation of vesicle-mediated transport; GO:0044700 single organism signaling; GO:0050850 positive regulation of calcium-mediated signaling; GO:0007166 cell surface receptor signaling pathway; GO:0048666 neuron development; GO:0048869 cellular developmental process; GO:0023051 regulation of signaling; GO:1902533 positive regulation of intracellular signal transduction; GO:0051046 regu…	GO:0016020 membrane; GO:0044421 extracellular region part; GO:0009897 external side of plasma membrane; GO:0030054 cell junction; GO:0071944 cell periphery; GO:0031982 vesicle; GO:0005737 cytoplasm; GO:0043025 neuronal cell body; GO:0031224 intrinsic component of membrane; GO:0044424 intracellular part; GO:0030426 growth cone; GO:0005911 cell-cell junction; GO:0005623 cell; GO:0070062 extracellul…	GO:0097367 carbohydrate derivative binding; GO:0043168 anion binding; GO:0005515 protein binding; GO:0042802 identical protein binding; GO:0008201 heparin binding; GO:0005539 glycosaminoglycan binding; GO:1901681 sulfur compound binding; GO:0005488 binding; GO:0043167 ion binding;	K06491	NCAM, CD56; neural cell adhesion molecule	mmu04514 Cell adhesion molecules (CAMs) - Mus musculus (mouse); mmu05020 Prion diseases - Mus musculus (mouse);	IPR003598; IPR007110; IPR013783; IPR003599; IPR013106; IPR003961; IPR013098;	Immunoglobulin subtype 2; Immunoglobulin-like domain; Immunoglobulin-like fold; Immunoglobulin subtype; Immunoglobulin V-set domain; Fibronectin type III; Immunoglobulin I-set;
P13707	272	2.246	Up	0.0031008	K	Glycerol-3-phosphate dehydrogenase [NAD(+)], cytoplasmic	Gpd1	1	0.0344393	68.657	K(1)VAEAFAR	2	-0.45772	1	cytoplasm	GO:0019362 pyridine nucleotide metabolic process; GO:0046683 response to organophosphorus; GO:0044255 cellular lipid metabolic process; GO:0051194 positive regulation of cofactor metabolic process; GO:0071345 cellular response to cytokine stimulus; GO:0044237 cellular metabolic process; GO:0006006 glucose metabolic process; GO:0008152 metabolic process; GO:0006094 gluconeogenesis; GO:0006091 gene…	GO:0043229 intracellular organelle; GO:0044421 extracellular region part; GO:0031982 vesicle; GO:0005737 cytoplasm; GO:0032991 macromolecular complex; GO:0044424 intracellular part; GO:0005623 cell; GO:0005829 cytosol; GO:0005576 extracellular region; GO:0005739 mitochondrion; GO:0043231 intracellular membrane-bounded organelle; GO:0043226 organelle; GO:0070062 extracellular exosome; GO:1902494 c…	GO:1901265 nucleoside phosphate binding; GO:0046983 protein dimerization activity; GO:0005515 protein binding; GO:0000166 nucleotide binding; GO:0048037 cofactor binding; GO:0004368 glycerol-3-phosphate dehydrogenase activity; GO:0016491 oxidoreductase activity; GO:0016614 oxidoreductase activity, acting on CH-OH group of donors; GO:1901363 heterocyclic compound binding; GO:0097159 organic cyclic…	K00006	GPD1; glycerol-3-phosphate dehydrogenase (NAD+) [EC:1.1.1.8]	mmu00564 Glycerophospholipid metabolism - Mus musculus (mouse);	IPR008927; IPR013328; IPR016040; IPR011128; IPR006109;	6-phosphogluconate dehydrogenase C-terminal domain-like; 6-phosphogluconate dehydrogenase, domain 2; NAD(P)-binding domain; Glycerol-3-phosphate dehydrogenase, NAD-dependent, N-terminal; Glycerol-3-phosphate dehydrogenase, NAD-dependent, C-terminal;
P13707	62	1.458	Up	0.0050586	K	Glycerol-3-phosphate dehydrogenase [NAD(+)], cytoplasmic	Gpd1	1	2.88685e-05	85.937	LTEIINTQHENVK(1)YLPGHK	4	3.1139	1	cytoplasm	GO:0019362 pyridine nucleotide metabolic process; GO:0046683 response to organophosphorus; GO:0044255 cellular lipid metabolic process; GO:0051194 positive regulation of cofactor metabolic process; GO:0071345 cellular response to cytokine stimulus; GO:0044237 cellular metabolic process; GO:0006006 glucose metabolic process; GO:0008152 metabolic process; GO:0006094 gluconeogenesis; GO:0006091 gene…	GO:0043229 intracellular organelle; GO:0044421 extracellular region part; GO:0031982 vesicle; GO:0005737 cytoplasm; GO:0032991 macromolecular complex; GO:0044424 intracellular part; GO:0005623 cell; GO:0005829 cytosol; GO:0005576 extracellular region; GO:0005739 mitochondrion; GO:0043231 intracellular membrane-bounded organelle; GO:0043226 organelle; GO:0070062 extracellular exosome; GO:1902494 c…	GO:1901265 nucleoside phosphate binding; GO:0046983 protein dimerization activity; GO:0005515 protein binding; GO:0000166 nucleotide binding; GO:0048037 cofactor binding; GO:0004368 glycerol-3-phosphate dehydrogenase activity; GO:0016491 oxidoreductase activity; GO:0016614 oxidoreductase activity, acting on CH-OH group of donors; GO:1901363 heterocyclic compound binding; GO:0097159 organic cyclic…	K00006	GPD1; glycerol-3-phosphate dehydrogenase (NAD+) [EC:1.1.1.8]	mmu00564 Glycerophospholipid metabolism - Mus musculus (mouse);	IPR008927; IPR013328; IPR016040; IPR011128; IPR006109;	6-phosphogluconate dehydrogenase C-terminal domain-like; 6-phosphogluconate dehydrogenase, domain 2; NAD(P)-binding domain; Glycerol-3-phosphate dehydrogenase, NAD-dependent, N-terminal; Glycerol-3-phosphate dehydrogenase, NAD-dependent, C-terminal;
P13707	313	1.421	Up	0.028739	K	Glycerol-3-phosphate dehydrogenase [NAD(+)], cytoplasmic	Gpd1	1	2.2595e-08	162.37	ELHSILQHK(1)GLVDK	4	-1.0022	1	cytoplasm	GO:0019362 pyridine nucleotide metabolic process; GO:0046683 response to organophosphorus; GO:0044255 cellular lipid metabolic process; GO:0051194 positive regulation of cofactor metabolic process; GO:0071345 cellular response to cytokine stimulus; GO:0044237 cellular metabolic process; GO:0006006 glucose metabolic process; GO:0008152 metabolic process; GO:0006094 gluconeogenesis; GO:0006091 gene…	GO:0043229 intracellular organelle; GO:0044421 extracellular region part; GO:0031982 vesicle; GO:0005737 cytoplasm; GO:0032991 macromolecular complex; GO:0044424 intracellular part; GO:0005623 cell; GO:0005829 cytosol; GO:0005576 extracellular region; GO:0005739 mitochondrion; GO:0043231 intracellular membrane-bounded organelle; GO:0043226 organelle; GO:0070062 extracellular exosome; GO:1902494 c…	GO:1901265 nucleoside phosphate binding; GO:0046983 protein dimerization activity; GO:0005515 protein binding; GO:0000166 nucleotide binding; GO:0048037 cofactor binding; GO:0004368 glycerol-3-phosphate dehydrogenase activity; GO:0016491 oxidoreductase activity; GO:0016614 oxidoreductase activity, acting on CH-OH group of donors; GO:1901363 heterocyclic compound binding; GO:0097159 organic cyclic…	K00006	GPD1; glycerol-3-phosphate dehydrogenase (NAD+) [EC:1.1.1.8]	mmu00564 Glycerophospholipid metabolism - Mus musculus (mouse);	IPR008927; IPR013328; IPR016040; IPR011128; IPR006109;	6-phosphogluconate dehydrogenase C-terminal domain-like; 6-phosphogluconate dehydrogenase, domain 2; NAD(P)-binding domain; Glycerol-3-phosphate dehydrogenase, NAD-dependent, N-terminal; Glycerol-3-phosphate dehydrogenase, NAD-dependent, C-terminal;
P14069	31	1.49	Up	0.032339	K	Protein S100-A6	S100a6	1	0.000222526	120.55	EGDKHTLSK(1)K	4	1.2576	2	cytoplasm	GO:0006810 transport; GO:0055085 transmembrane transport; GO:0034220 ion transmembrane transport; GO:0051179 localization; GO:0006811 ion transport; GO:0051234 establishment of localization;	GO:0016020 membrane; GO:0044421 extracellular region part; GO:0019898 extrinsic component of membrane; GO:0071944 cell periphery; GO:0031982 vesicle; GO:0005737 cytoplasm; GO:0044424 intracellular part; GO:0031234 extrinsic component of cytoplasmic side of plasma membrane; GO:0005623 cell; GO:0009898 cytoplasmic side of plasma membrane; GO:0098562 cytoplasmic side of membrane; GO:0044422 organell…	GO:0015075 ion transmembrane transporter activity; GO:0046983 protein dimerization activity; GO:0043167 ion binding; GO:0022892 substrate-specific transporter activity; GO:0005515 protein binding; GO:0005523 tropomyosin binding; GO:0008270 zinc ion binding; GO:0048306 calcium-dependent protein binding; GO:0022891 substrate-specific transmembrane transporter activity; GO:0008092 cytoskeletal prote…				IPR011992; IPR002048; IPR013787;	EF-hand domain pair; EF-hand domain; S100/CaBP-9k-type, calcium binding, subdomain;
P14211	159	1.441	Up	0.000196925	K	Calreticulin	Calr	1	0.00502979	99.283	NVLINK(1)DIR	2	-0.90489	1	endoplasmic reticulum	GO:0044085 cellular component biogenesis; GO:0022414 reproductive process; GO:0010608 posttranscriptional regulation of gene expression; GO:0009891 positive regulation of biosynthetic process; GO:0010564 regulation of cell cycle process; GO:1901224 positive regulation of NIK/NF-kappaB signaling; GO:0065003 macromolecular complex assembly; GO:0051716 cellular response to stimulus; GO:0051054 posit…	GO:0016020 membrane; GO:0044421 extracellular region part; GO:0009897 external side of plasma membrane; GO:0005737 cytoplasm; GO:0032991 macromolecular complex; GO:0033018 sarcoplasmic reticulum lumen; GO:0016528 sarcoplasm; GO:0005623 cell; GO:0044422 organelle part; GO:0070062 extracellular exosome; GO:0005925 focal adhesion; GO:0005622 intracellular; GO:0099503 secretory vesicle; GO:0030055 ce…	GO:0031625 ubiquitin protein ligase binding; GO:0005102 receptor binding; GO:0042562 hormone binding; GO:0050681 androgen receptor binding; GO:0005515 protein binding; GO:0005178 integrin binding; GO:0051427 hormone receptor binding; GO:1901363 heterocyclic compound binding; GO:0097159 organic cyclic compound binding; GO:0003729 mRNA binding; GO:0042277 peptide binding; GO:0005488 binding; GO:003…	K08057	CALR; calreticulin	mmu04141 Protein processing in endoplasmic reticulum - Mus musculus (mouse); mmu04145 Phagosome - Mus musculus (mouse); mmu04612 Antigen processing and presentation - Mus musculus (mouse); mmu05142 Chagas disease (American trypanosomiasis) - Mus musculus (mouse); mmu05163 Human cytomegalovirus infection - Mus musculus (mouse); mmu05166 Human T-cell leukemia virus 1 infection - Mus musculus (mouse…	IPR009033; IPR013320;	Calreticulin/calnexin, P domain; Concanavalin A-like lectin/glucanase domain;
P14211	153	1.525	Up	0.00196127	K	Calreticulin	Calr	1	0.00280179	122.52	GK(1)NVLINK	3	0.77768	2	endoplasmic reticulum	GO:0044085 cellular component biogenesis; GO:0022414 reproductive process; GO:0010608 posttranscriptional regulation of gene expression; GO:0009891 positive regulation of biosynthetic process; GO:0010564 regulation of cell cycle process; GO:1901224 positive regulation of NIK/NF-kappaB signaling; GO:0065003 macromolecular complex assembly; GO:0051716 cellular response to stimulus; GO:0051054 posit…	GO:0016020 membrane; GO:0044421 extracellular region part; GO:0009897 external side of plasma membrane; GO:0005737 cytoplasm; GO:0032991 macromolecular complex; GO:0033018 sarcoplasmic reticulum lumen; GO:0016528 sarcoplasm; GO:0005623 cell; GO:0044422 organelle part; GO:0070062 extracellular exosome; GO:0005925 focal adhesion; GO:0005622 intracellular; GO:0099503 secretory vesicle; GO:0030055 ce…	GO:0031625 ubiquitin protein ligase binding; GO:0005102 receptor binding; GO:0042562 hormone binding; GO:0050681 androgen receptor binding; GO:0005515 protein binding; GO:0005178 integrin binding; GO:0051427 hormone receptor binding; GO:1901363 heterocyclic compound binding; GO:0097159 organic cyclic compound binding; GO:0003729 mRNA binding; GO:0042277 peptide binding; GO:0005488 binding; GO:003…	K08057	CALR; calreticulin	mmu04141 Protein processing in endoplasmic reticulum - Mus musculus (mouse); mmu04145 Phagosome - Mus musculus (mouse); mmu04612 Antigen processing and presentation - Mus musculus (mouse); mmu05142 Chagas disease (American trypanosomiasis) - Mus musculus (mouse); mmu05163 Human cytomegalovirus infection - Mus musculus (mouse); mmu05166 Human T-cell leukemia virus 1 infection - Mus musculus (mouse…	IPR009033; IPR013320;	Calreticulin/calnexin, P domain; Concanavalin A-like lectin/glucanase domain;
P14211	48	1.55	Up	0.02604	K	Calreticulin	Calr	1	0.018812	65.043	SDFGK(1)FVLSSGK	3	-2.2125	1	endoplasmic reticulum	GO:0044085 cellular component biogenesis; GO:0022414 reproductive process; GO:0010608 posttranscriptional regulation of gene expression; GO:0009891 positive regulation of biosynthetic process; GO:0010564 regulation of cell cycle process; GO:1901224 positive regulation of NIK/NF-kappaB signaling; GO:0065003 macromolecular complex assembly; GO:0051716 cellular response to stimulus; GO:0051054 posit…	GO:0016020 membrane; GO:0044421 extracellular region part; GO:0009897 external side of plasma membrane; GO:0005737 cytoplasm; GO:0032991 macromolecular complex; GO:0033018 sarcoplasmic reticulum lumen; GO:0016528 sarcoplasm; GO:0005623 cell; GO:0044422 organelle part; GO:0070062 extracellular exosome; GO:0005925 focal adhesion; GO:0005622 intracellular; GO:0099503 secretory vesicle; GO:0030055 ce…	GO:0031625 ubiquitin protein ligase binding; GO:0005102 receptor binding; GO:0042562 hormone binding; GO:0050681 androgen receptor binding; GO:0005515 protein binding; GO:0005178 integrin binding; GO:0051427 hormone receptor binding; GO:1901363 heterocyclic compound binding; GO:0097159 organic cyclic compound binding; GO:0003729 mRNA binding; GO:0042277 peptide binding; GO:0005488 binding; GO:003…	K08057	CALR; calreticulin	mmu04141 Protein processing in endoplasmic reticulum - Mus musculus (mouse); mmu04145 Phagosome - Mus musculus (mouse); mmu04612 Antigen processing and presentation - Mus musculus (mouse); mmu05142 Chagas disease (American trypanosomiasis) - Mus musculus (mouse); mmu05163 Human cytomegalovirus infection - Mus musculus (mouse); mmu05166 Human T-cell leukemia virus 1 infection - Mus musculus (mouse…	IPR009033; IPR013320;	Calreticulin/calnexin, P domain; Concanavalin A-like lectin/glucanase domain;
P14733	458	1.362	Up	0.021279	K	Lamin-B1	Lmnb1	1	0.000292192	77.08	LK(1)NTSEQDQPMGGWEMIR	3	1.676	1	nucleus	GO:0046330 positive regulation of JNK cascade; GO:1904031 positive regulation of cyclin-dependent protein kinase activity; GO:0032872 regulation of stress-activated MAPK cascade; GO:0032270 positive regulation of cellular protein metabolic process; GO:0023051 regulation of signaling; GO:1902533 positive regulation of intracellular signal transduction; GO:0010564 regulation of cell cycle process; …	GO:0016020 membrane; GO:0031090 organelle membrane; GO:0099512 supramolecular fiber; GO:0044424 intracellular part; GO:0099080 supramolecular complex; GO:0005623 cell; GO:0044422 organelle part; GO:0043228 non-membrane-bounded organelle; GO:0005652 nuclear lamina; GO:0005856 cytoskeleton; GO:0031974 membrane-enclosed lumen; GO:0005654 nucleoplasm; GO:0031965 nuclear membrane; GO:0070013 intracell…	GO:0005515 protein binding; GO:0008432 JUN kinase binding; GO:0019900 kinase binding; GO:0043274 phospholipase binding; GO:0005198 structural molecule activity; GO:0005488 binding; GO:0019899 enzyme binding; GO:0019901 protein kinase binding;	K07611	LMNB; lamin B	mmu04210 Apoptosis - Mus musculus (mouse);	IPR001322;	Lamin Tail Domain;
P14733	112	1.342	Up	0.023555	K	Lamin-B1	Lmnb1	1	0.00143876	83.856	FK(1)AEHDQLLLNYAK	3	0.91267	1	nucleus	GO:0046330 positive regulation of JNK cascade; GO:1904031 positive regulation of cyclin-dependent protein kinase activity; GO:0032872 regulation of stress-activated MAPK cascade; GO:0032270 positive regulation of cellular protein metabolic process; GO:0023051 regulation of signaling; GO:1902533 positive regulation of intracellular signal transduction; GO:0010564 regulation of cell cycle process; …	GO:0016020 membrane; GO:0031090 organelle membrane; GO:0099512 supramolecular fiber; GO:0044424 intracellular part; GO:0099080 supramolecular complex; GO:0005623 cell; GO:0044422 organelle part; GO:0043228 non-membrane-bounded organelle; GO:0005652 nuclear lamina; GO:0005856 cytoskeleton; GO:0031974 membrane-enclosed lumen; GO:0005654 nucleoplasm; GO:0031965 nuclear membrane; GO:0070013 intracell…	GO:0005515 protein binding; GO:0008432 JUN kinase binding; GO:0019900 kinase binding; GO:0043274 phospholipase binding; GO:0005198 structural molecule activity; GO:0005488 binding; GO:0019899 enzyme binding; GO:0019901 protein kinase binding;	K07611	LMNB; lamin B	mmu04210 Apoptosis - Mus musculus (mouse);	IPR001322;	Lamin Tail Domain;
P14733	380	1.714	Up	0.00180209	K	Lamin-B1	Lmnb1	1	8.50546e-05	153.66	K(1)LLEGEEER	2	-2.3539	1	nucleus	GO:0046330 positive regulation of JNK cascade; GO:1904031 positive regulation of cyclin-dependent protein kinase activity; GO:0032872 regulation of stress-activated MAPK cascade; GO:0032270 positive regulation of cellular protein metabolic process; GO:0023051 regulation of signaling; GO:1902533 positive regulation of intracellular signal transduction; GO:0010564 regulation of cell cycle process; …	GO:0016020 membrane; GO:0031090 organelle membrane; GO:0099512 supramolecular fiber; GO:0044424 intracellular part; GO:0099080 supramolecular complex; GO:0005623 cell; GO:0044422 organelle part; GO:0043228 non-membrane-bounded organelle; GO:0005652 nuclear lamina; GO:0005856 cytoskeleton; GO:0031974 membrane-enclosed lumen; GO:0005654 nucleoplasm; GO:0031965 nuclear membrane; GO:0070013 intracell…	GO:0005515 protein binding; GO:0008432 JUN kinase binding; GO:0019900 kinase binding; GO:0043274 phospholipase binding; GO:0005198 structural molecule activity; GO:0005488 binding; GO:0019899 enzyme binding; GO:0019901 protein kinase binding;	K07611	LMNB; lamin B	mmu04210 Apoptosis - Mus musculus (mouse);	IPR001322;	Lamin Tail Domain;
P16015	39	2.132	Up	0.0092359	K	Carbonic anhydrase 3	Ca3	1	1.40422e-07	103.92	DIK(1)HDPSLQPWSASYDPGSAK	3	-2.0485	1	cytoplasm	GO:0006950 response to stress; GO:0045471 response to ethanol; GO:0044281 small molecule metabolic process; GO:1901700 response to oxygen-containing compound; GO:0044763 single-organism cellular process; GO:0044699 single-organism process; GO:0097305 response to alcohol; GO:0010033 response to organic substance; GO:0050896 response to stimulus; GO:0016311 dephosphorylation; GO:0044237 cellular me…	GO:0044464 cell part; GO:0005622 intracellular; GO:0005737 cytoplasm; GO:0044424 intracellular part; GO:0005623 cell; GO:0005829 cytosol; GO:0044444 cytoplasmic part;	GO:0016791 phosphatase activity; GO:0043167 ion binding; GO:0016829 lyase activity; GO:0016836 hydro-lyase activity; GO:0016787 hydrolase activity; GO:0008270 zinc ion binding; GO:0004089 carbonate dehydratase activity; GO:0016151 nickel cation binding; GO:0016835 carbon-oxygen lyase activity; GO:0046914 transition metal ion binding; GO:0042578 phosphoric ester hydrolase activity; GO:0003824 cata…	K01672	CA; carbonic anhydrase [EC:4.2.1.1]	mmu00910 Nitrogen metabolism - Mus musculus (mouse);	IPR001148;	Alpha carbonic anhydrase;
P16015	36	1.786	Up	0.0192585	K	Carbonic anhydrase 3	Ca3	1	1.42544e-29	242.48	GDNQSPIELHTK(1)DIK	4	-1.3471	2	cytoplasm	GO:0006950 response to stress; GO:0045471 response to ethanol; GO:0044281 small molecule metabolic process; GO:1901700 response to oxygen-containing compound; GO:0044763 single-organism cellular process; GO:0044699 single-organism process; GO:0097305 response to alcohol; GO:0010033 response to organic substance; GO:0050896 response to stimulus; GO:0016311 dephosphorylation; GO:0044237 cellular me…	GO:0044464 cell part; GO:0005622 intracellular; GO:0005737 cytoplasm; GO:0044424 intracellular part; GO:0005623 cell; GO:0005829 cytosol; GO:0044444 cytoplasmic part;	GO:0016791 phosphatase activity; GO:0043167 ion binding; GO:0016829 lyase activity; GO:0016836 hydro-lyase activity; GO:0016787 hydrolase activity; GO:0008270 zinc ion binding; GO:0004089 carbonate dehydratase activity; GO:0016151 nickel cation binding; GO:0016835 carbon-oxygen lyase activity; GO:0046914 transition metal ion binding; GO:0042578 phosphoric ester hydrolase activity; GO:0003824 cata…	K01672	CA; carbonic anhydrase [EC:4.2.1.1]	mmu00910 Nitrogen metabolism - Mus musculus (mouse);	IPR001148;	Alpha carbonic anhydrase;
P16015	64	1.455	Up	0.021879	K	Carbonic anhydrase 3	Ca3	1	7.73035e-20	227.36	TILNNGK(1)TCR	2	-2.8312	2	cytoplasm	GO:0006950 response to stress; GO:0045471 response to ethanol; GO:0044281 small molecule metabolic process; GO:1901700 response to oxygen-containing compound; GO:0044763 single-organism cellular process; GO:0044699 single-organism process; GO:0097305 response to alcohol; GO:0010033 response to organic substance; GO:0050896 response to stimulus; GO:0016311 dephosphorylation; GO:0044237 cellular me…	GO:0044464 cell part; GO:0005622 intracellular; GO:0005737 cytoplasm; GO:0044424 intracellular part; GO:0005623 cell; GO:0005829 cytosol; GO:0044444 cytoplasmic part;	GO:0016791 phosphatase activity; GO:0043167 ion binding; GO:0016829 lyase activity; GO:0016836 hydro-lyase activity; GO:0016787 hydrolase activity; GO:0008270 zinc ion binding; GO:0004089 carbonate dehydratase activity; GO:0016151 nickel cation binding; GO:0016835 carbon-oxygen lyase activity; GO:0046914 transition metal ion binding; GO:0042578 phosphoric ester hydrolase activity; GO:0003824 cata…	K01672	CA; carbonic anhydrase [EC:4.2.1.1]	mmu00910 Nitrogen metabolism - Mus musculus (mouse);	IPR001148;	Alpha carbonic anhydrase;
P16546	637	1.421	Up	0.0098799	K	Spectrin alpha chain, non-erythrocytic 1	Sptan1	1	4.25926e-06	142.1	AGQK(1)LIDVNHYAK	3	-3.8001	1	nucleus	GO:0050794 regulation of cellular process; GO:0030833 regulation of actin filament polymerization; GO:0016043 cellular component organization; GO:0065008 regulation of biological quality; GO:0030835 negative regulation of actin filament depolymerization; GO:0032956 regulation of actin cytoskeleton organization; GO:0051129 negative regulation of cellular component organization; GO:0044699 single-o…	GO:0016020 membrane; GO:0044421 extracellular region part; GO:0005938 cell cortex; GO:0044291 cell-cell contact zone; GO:0030054 cell junction; GO:0071944 cell periphery; GO:0030016 myofibril; GO:0031982 vesicle; GO:0005737 cytoplasm; GO:0099568 cytoplasmic region; GO:0030863 cortical cytoskeleton; GO:0030864 cortical actin cytoskeleton; GO:0099512 supramolecular fiber; GO:0044424 intracellular p…	GO:0046982 protein heterodimerization activity; GO:0043167 ion binding; GO:0046983 protein dimerization activity; GO:0005515 protein binding; GO:0098632 protein binding involved in cell-cell adhesion; GO:0005516 calmodulin binding; GO:0030507 spectrin binding; GO:0050839 cell adhesion molecule binding; GO:0098641 cadherin binding involved in cell-cell adhesion; GO:0008092 cytoskeletal protein bin…	K06114	SPTA; spectrin alpha	mmu04210 Apoptosis - Mus musculus (mouse);	IPR014837; IPR013315; IPR001452; IPR002048; IPR011992;	EF-hand, Ca insensitive; Spectrin alpha chain, SH3 domain; SH3 domain; EF-hand domain; EF-hand domain pair;
P16858	225	1.368	Up	0.0092988	K	Glyceraldehyde-3-phosphate dehydrogenase	Gapdh	1	0.000130201	98.654	VIPELNGK(1)LTGMAFR	3	-0.14616	2	cytoplasm	GO:0065008 regulation of biological quality; GO:0009116 nucleoside metabolic process; GO:0006165 nucleoside diphosphate phosphorylation; GO:0019362 pyridine nucleotide metabolic process; GO:0070997 neuron death; GO:0006096 glycolytic process; GO:0010608 posttranscriptional regulation of gene expression; GO:0009185 ribonucleoside diphosphate metabolic process; GO:0071345 cellular response to cytok…	GO:0016020 membrane; GO:0044421 extracellular region part; GO:0031090 organelle membrane; GO:0071944 cell periphery; GO:0005737 cytoplasm; GO:0031982 vesicle; GO:0032991 macromolecular complex; GO:0044424 intracellular part; GO:0005623 cell; GO:0097452 GAIT complex; GO:0044422 organelle part; GO:0043228 non-membrane-bounded organelle; GO:0005856 cytoskeleton; GO:0070062 extracellular exosome; GO:…	GO:0016769 transferase activity, transferring nitrogenous groups; GO:1901265 nucleoside phosphate binding; GO:0016903 oxidoreductase activity, acting on the aldehyde or oxo group of donors; GO:0015631 tubulin binding; GO:0005515 protein binding; GO:0000166 nucleotide binding; GO:0048037 cofactor binding; GO:0016491 oxidoreductase activity; GO:0097159 organic cyclic compound binding; GO:1901363 he…	K00134	GAPDH, gapA; glyceraldehyde 3-phosphate dehydrogenase [EC:1.2.1.12]	mmu00010 Glycolysis / Gluconeogenesis - Mus musculus (mouse); mmu01100 Metabolic pathways - Mus musculus (mouse); mmu01200 Carbon metabolism - Mus musculus (mouse); mmu01230 Biosynthesis of amino acids - Mus musculus (mouse); mmu04066 HIF-1 signaling pathway - Mus musculus (mouse); mmu05010 Alzheimer disease - Mus musculus (mouse);	IPR020829; IPR016040; IPR020828;	Glyceraldehyde 3-phosphate dehydrogenase, catalytic domain; NAD(P)-binding domain; Glyceraldehyde 3-phosphate dehydrogenase, NAD(P) binding domain;
P16858	111	1.361	Up	0.0141793	K	Glyceraldehyde-3-phosphate dehydrogenase	Gapdh	1	0.00218412	98.048	AGAHLK(1)GGAK	3	-0.066555	1	cytoplasm	GO:0065008 regulation of biological quality; GO:0009116 nucleoside metabolic process; GO:0006165 nucleoside diphosphate phosphorylation; GO:0019362 pyridine nucleotide metabolic process; GO:0070997 neuron death; GO:0006096 glycolytic process; GO:0010608 posttranscriptional regulation of gene expression; GO:0009185 ribonucleoside diphosphate metabolic process; GO:0071345 cellular response to cytok…	GO:0016020 membrane; GO:0044421 extracellular region part; GO:0031090 organelle membrane; GO:0071944 cell periphery; GO:0005737 cytoplasm; GO:0031982 vesicle; GO:0032991 macromolecular complex; GO:0044424 intracellular part; GO:0005623 cell; GO:0097452 GAIT complex; GO:0044422 organelle part; GO:0043228 non-membrane-bounded organelle; GO:0005856 cytoskeleton; GO:0070062 extracellular exosome; GO:…	GO:0016769 transferase activity, transferring nitrogenous groups; GO:1901265 nucleoside phosphate binding; GO:0016903 oxidoreductase activity, acting on the aldehyde or oxo group of donors; GO:0015631 tubulin binding; GO:0005515 protein binding; GO:0000166 nucleotide binding; GO:0048037 cofactor binding; GO:0016491 oxidoreductase activity; GO:0097159 organic cyclic compound binding; GO:1901363 he…	K00134	GAPDH, gapA; glyceraldehyde 3-phosphate dehydrogenase [EC:1.2.1.12]	mmu00010 Glycolysis / Gluconeogenesis - Mus musculus (mouse); mmu01100 Metabolic pathways - Mus musculus (mouse); mmu01200 Carbon metabolism - Mus musculus (mouse); mmu01230 Biosynthesis of amino acids - Mus musculus (mouse); mmu04066 HIF-1 signaling pathway - Mus musculus (mouse); mmu05010 Alzheimer disease - Mus musculus (mouse);	IPR020829; IPR016040; IPR020828;	Glyceraldehyde 3-phosphate dehydrogenase, catalytic domain; NAD(P)-binding domain; Glyceraldehyde 3-phosphate dehydrogenase, NAD(P) binding domain;
P17182	193	1.61	Up	0.00020157	K	Alpha-enolase	Eno1	1	8.3831e-15	197.36	IGAEVYHNLK(1)NVIK	3	-1.3211	1	cytoplasm	GO:0006757 ATP generation from ADP; GO:0009116 nucleoside metabolic process; GO:0042278 purine nucleoside metabolic process; GO:0006165 nucleoside diphosphate phosphorylation; GO:0046031 ADP metabolic process; GO:0019362 pyridine nucleotide metabolic process; GO:0006096 glycolytic process; GO:0009167 purine ribonucleoside monophosphate metabolic process; GO:0043009 chordate embryonic development;…	GO:0016020 membrane; GO:0005615 extracellular space; GO:0044421 extracellular region part; GO:0019898 extrinsic component of membrane; GO:0030054 cell junction; GO:0071944 cell periphery; GO:0031982 vesicle; GO:0005737 cytoplasm; GO:0032991 macromolecular complex; GO:0044424 intracellular part; GO:0005913 cell-cell adherens junction; GO:0005911 cell-cell junction; GO:0005623 cell; GO:0070062 extr…	GO:0000287 magnesium ion binding; GO:0003723 RNA binding; GO:0004634 phosphopyruvate hydratase activity; GO:0046982 protein heterodimerization activity; GO:0046983 protein dimerization activity; GO:0043167 ion binding; GO:0016829 lyase activity; GO:0005515 protein binding; GO:0016836 hydro-lyase activity; GO:0098632 protein binding involved in cell-cell adhesion; GO:0016835 carbon-oxygen lyase ac…	K01689	ENO, eno; enolase [EC:4.2.1.11]	mmu00010 Glycolysis / Gluconeogenesis - Mus musculus (mouse); mmu01100 Metabolic pathways - Mus musculus (mouse); mmu01200 Carbon metabolism - Mus musculus (mouse); mmu01230 Biosynthesis of amino acids - Mus musculus (mouse); mmu03018 RNA degradation - Mus musculus (mouse); mmu04066 HIF-1 signaling pathway - Mus musculus (mouse);	IPR029065; IPR029017; IPR020810; IPR020811;	Enolase C-terminal domain-like; Enolase N-terminal domain-like; Enolase, C-terminal TIM barrel domain; Enolase, N-terminal;
P17182	202	1.402	Up	0.0067755	K	Alpha-enolase	Eno1	1	1.73158e-30	189.07	YGK(1)DATNVGDEGGFAPNILENK	3	-0.51323	1	cytoplasm	GO:0006757 ATP generation from ADP; GO:0009116 nucleoside metabolic process; GO:0042278 purine nucleoside metabolic process; GO:0006165 nucleoside diphosphate phosphorylation; GO:0046031 ADP metabolic process; GO:0019362 pyridine nucleotide metabolic process; GO:0006096 glycolytic process; GO:0009167 purine ribonucleoside monophosphate metabolic process; GO:0043009 chordate embryonic development;…	GO:0016020 membrane; GO:0005615 extracellular space; GO:0044421 extracellular region part; GO:0019898 extrinsic component of membrane; GO:0030054 cell junction; GO:0071944 cell periphery; GO:0031982 vesicle; GO:0005737 cytoplasm; GO:0032991 macromolecular complex; GO:0044424 intracellular part; GO:0005913 cell-cell adherens junction; GO:0005911 cell-cell junction; GO:0005623 cell; GO:0070062 extr…	GO:0000287 magnesium ion binding; GO:0003723 RNA binding; GO:0004634 phosphopyruvate hydratase activity; GO:0046982 protein heterodimerization activity; GO:0046983 protein dimerization activity; GO:0043167 ion binding; GO:0016829 lyase activity; GO:0005515 protein binding; GO:0016836 hydro-lyase activity; GO:0098632 protein binding involved in cell-cell adhesion; GO:0016835 carbon-oxygen lyase ac…	K01689	ENO, eno; enolase [EC:4.2.1.11]	mmu00010 Glycolysis / Gluconeogenesis - Mus musculus (mouse); mmu01100 Metabolic pathways - Mus musculus (mouse); mmu01200 Carbon metabolism - Mus musculus (mouse); mmu01230 Biosynthesis of amino acids - Mus musculus (mouse); mmu03018 RNA degradation - Mus musculus (mouse); mmu04066 HIF-1 signaling pathway - Mus musculus (mouse);	IPR029065; IPR029017; IPR020810; IPR020811;	Enolase C-terminal domain-like; Enolase N-terminal domain-like; Enolase, C-terminal TIM barrel domain; Enolase, N-terminal;
P17182	60	1.502	Up	0.00123639	K	Alpha-enolase	Eno1	1	8.09881e-16	194.77	FMGK(1)GVSQAVEHINK	3	-2.0049	2	cytoplasm	GO:0006757 ATP generation from ADP; GO:0009116 nucleoside metabolic process; GO:0042278 purine nucleoside metabolic process; GO:0006165 nucleoside diphosphate phosphorylation; GO:0046031 ADP metabolic process; GO:0019362 pyridine nucleotide metabolic process; GO:0006096 glycolytic process; GO:0009167 purine ribonucleoside monophosphate metabolic process; GO:0043009 chordate embryonic development;…	GO:0016020 membrane; GO:0005615 extracellular space; GO:0044421 extracellular region part; GO:0019898 extrinsic component of membrane; GO:0030054 cell junction; GO:0071944 cell periphery; GO:0031982 vesicle; GO:0005737 cytoplasm; GO:0032991 macromolecular complex; GO:0044424 intracellular part; GO:0005913 cell-cell adherens junction; GO:0005911 cell-cell junction; GO:0005623 cell; GO:0070062 extr…	GO:0000287 magnesium ion binding; GO:0003723 RNA binding; GO:0004634 phosphopyruvate hydratase activity; GO:0046982 protein heterodimerization activity; GO:0046983 protein dimerization activity; GO:0043167 ion binding; GO:0016829 lyase activity; GO:0005515 protein binding; GO:0016836 hydro-lyase activity; GO:0098632 protein binding involved in cell-cell adhesion; GO:0016835 carbon-oxygen lyase ac…	K01689	ENO, eno; enolase [EC:4.2.1.11]	mmu00010 Glycolysis / Gluconeogenesis - Mus musculus (mouse); mmu01100 Metabolic pathways - Mus musculus (mouse); mmu01200 Carbon metabolism - Mus musculus (mouse); mmu01230 Biosynthesis of amino acids - Mus musculus (mouse); mmu03018 RNA degradation - Mus musculus (mouse); mmu04066 HIF-1 signaling pathway - Mus musculus (mouse);	IPR029065; IPR029017; IPR020810; IPR020811;	Enolase C-terminal domain-like; Enolase N-terminal domain-like; Enolase, C-terminal TIM barrel domain; Enolase, N-terminal;
P17751	244	1.337	Up	0.0176613	K	Triosephosphate isomerase	Tpi1	1	7.72744e-10	147.17	GWLK(1)SNVNDGVAQSTR	2	-2.159	2	cytoplasm	GO:0006757 ATP generation from ADP; GO:0006739 NADP metabolic process; GO:0009116 nucleoside metabolic process; GO:0042278 purine nucleoside metabolic process; GO:0006165 nucleoside diphosphate phosphorylation; GO:0046031 ADP metabolic process; GO:0019362 pyridine nucleotide metabolic process; GO:0019319 hexose biosynthetic process; GO:0006096 glycolytic process; GO:0009167 purine ribonucleoside …	GO:0043229 intracellular organelle; GO:0005615 extracellular space; GO:0044421 extracellular region part; GO:0031982 vesicle; GO:0005737 cytoplasm; GO:0044424 intracellular part; GO:0005623 cell; GO:0005829 cytosol; GO:0005576 extracellular region; GO:0043231 intracellular membrane-bounded organelle; GO:0043226 organelle; GO:0070062 extracellular exosome; GO:0005634 nucleus; GO:0005622 intracellu…	GO:0016853 isomerase activity; GO:0004807 triose-phosphate isomerase activity; GO:0031625 ubiquitin protein ligase binding; GO:0003824 catalytic activity; GO:0005488 binding; GO:0005515 protein binding; GO:0016860 intramolecular oxidoreductase activity; GO:0044389 ubiquitin-like protein ligase binding; GO:0016861 intramolecular oxidoreductase activity, interconverting aldoses and ketoses; GO:0019…	K01803	TPI, tpiA; triosephosphate isomerase (TIM) [EC:5.3.1.1]	mmu00010 Glycolysis / Gluconeogenesis - Mus musculus (mouse); mmu00051 Fructose and mannose metabolism - Mus musculus (mouse); mmu00562 Inositol phosphate metabolism - Mus musculus (mouse); mmu01100 Metabolic pathways - Mus musculus (mouse); mmu01200 Carbon metabolism - Mus musculus (mouse); mmu01230 Biosynthesis of amino acids - Mus musculus (mouse);	IPR013785;	Aldolase-type TIM barrel;
P18242	174	1.557	Up	1.92426e-05	K	Cathepsin D	Ctsd	1	9.71009e-05	150.22	VEK(1)QIFGEATK	3	-1.2232	2	extracellular	GO:0044085 cellular component biogenesis; GO:0016043 cellular component organization; GO:1905037 autophagosome organization; GO:0006914 autophagy; GO:0044238 primary metabolic process; GO:0044237 cellular metabolic process; GO:0071704 organic substance metabolic process; GO:1901575 organic substance catabolic process; GO:0008152 metabolic process; GO:0022607 cellular component assembly; GO:007092…	GO:0016020 membrane; GO:0097708 intracellular vesicle; GO:0043229 intracellular organelle; GO:0005615 extracellular space; GO:0044421 extracellular region part; GO:0031410 cytoplasmic vesicle; GO:0098857 membrane microdomain; GO:0042470 melanosome; GO:0005737 cytoplasm; GO:0031982 vesicle; GO:0044424 intracellular part; GO:0005623 cell; GO:0005576 extracellular region; GO:0005739 mitochondrion; G…	GO:0004175 endopeptidase activity; GO:0008233 peptidase activity; GO:0003824 catalytic activity; GO:0004190 aspartic-type endopeptidase activity; GO:0070011 peptidase activity, acting on L-amino acid peptides; GO:0016787 hydrolase activity; GO:0070001 aspartic-type peptidase activity;	K01379	CTSD; cathepsin D [EC:3.4.23.5]	mmu04071 Sphingolipid signaling pathway - Mus musculus (mouse); mmu04140 Autophagy - animal - Mus musculus (mouse); mmu04142 Lysosome - Mus musculus (mouse); mmu04210 Apoptosis - Mus musculus (mouse); mmu04915 Estrogen signaling pathway - Mus musculus (mouse); mmu05152 Tuberculosis - Mus musculus (mouse);	IPR012848; IPR033121; IPR021109;	Aspartic peptidase, N-terminal; Peptidase family A1 domain; Aspartic peptidase domain;
P19096	1920	1.402	Up	0.0098958	K	Fatty acid synthase	Fasn	1	0.000253269	140.11	TGYQAK(1)HIR	3	0.27584	1	cytoplasm	GO:0001649 osteoblast differentiation; GO:0044707 single-multicellular organism process; GO:0048732 gland development; GO:0016053 organic acid biosynthetic process; GO:0071310 cellular response to organic substance; GO:0048869 cellular developmental process; GO:0044699 single-organism process; GO:0044255 cellular lipid metabolic process; GO:0009058 biosynthetic process; GO:0050896 response to sti…	GO:0016020 membrane; GO:0044421 extracellular region part; GO:0031410 cytoplasmic vesicle; GO:0071944 cell periphery; GO:0030054 cell junction; GO:0031982 vesicle; GO:0005737 cytoplasm; GO:0044424 intracellular part; GO:0005913 cell-cell adherens junction; GO:0005623 cell; GO:0005911 cell-cell junction; GO:0048770 pigment granule; GO:0070062 extracellular exosome; GO:0042587 glycogen granule; GO:…	GO:0016417 S-acyltransferase activity; GO:0070402 NADPH binding; GO:0097159 organic cyclic compound binding; GO:0016746 transferase activity, transferring acyl groups; GO:0042802 identical protein binding; GO:0003824 catalytic activity; GO:0005488 binding; GO:0043168 anion binding; GO:0004312 fatty acid synthase activity; GO:0016419 S-malonyltransferase activity; GO:0004313 [acyl-carrier-protein]…	K00665	FASN; fatty acid synthase, animal type [EC:2.3.1.85]	mmu00061 Fatty acid biosynthesis - Mus musculus (mouse); mmu01100 Metabolic pathways - Mus musculus (mouse); mmu01212 Fatty acid metabolism - Mus musculus (mouse); mmu04152 AMPK signaling pathway - Mus musculus (mouse); mmu04910 Insulin signaling pathway - Mus musculus (mouse);	IPR016035; IPR020807; IPR013149; IPR020841; IPR011032; IPR020843; IPR013968; IPR013217; IPR016036; IPR032821; IPR014031; IPR029058; IPR029063; IPR014043; IPR014030; IPR020801; IPR016039; IPR020806; IPR023102; IPR001031; IPR001227; IPR016040; IPR009081;	Acyl transferase/acyl hydrolase/lysophospholipase; Polyketide synthase, dehydratase domain; Alcohol dehydrogenase, C-terminal; Polyketide synthase, beta-ketoacyl synthase domain; GroES-like; Polyketide synthase, enoylreductase domain; Polyketide synthase, ketoreductase domain; Methyltransferase type 12; Malonyl-CoA ACP transacylase, ACP-binding; Ketoacyl-synthetase, C-terminal extension; Beta-ket…
P19096	2108	1.774	Up	0.0043637	K	Fatty acid synthase	Fasn	1	0.00220242	85.45	K(1)AVAHGDGDTQR	3	-0.46278	1	cytoplasm	GO:0001649 osteoblast differentiation; GO:0044707 single-multicellular organism process; GO:0048732 gland development; GO:0016053 organic acid biosynthetic process; GO:0071310 cellular response to organic substance; GO:0048869 cellular developmental process; GO:0044699 single-organism process; GO:0044255 cellular lipid metabolic process; GO:0009058 biosynthetic process; GO:0050896 response to sti…	GO:0016020 membrane; GO:0044421 extracellular region part; GO:0031410 cytoplasmic vesicle; GO:0071944 cell periphery; GO:0030054 cell junction; GO:0031982 vesicle; GO:0005737 cytoplasm; GO:0044424 intracellular part; GO:0005913 cell-cell adherens junction; GO:0005623 cell; GO:0005911 cell-cell junction; GO:0048770 pigment granule; GO:0070062 extracellular exosome; GO:0042587 glycogen granule; GO:…	GO:0016417 S-acyltransferase activity; GO:0070402 NADPH binding; GO:0097159 organic cyclic compound binding; GO:0016746 transferase activity, transferring acyl groups; GO:0042802 identical protein binding; GO:0003824 catalytic activity; GO:0005488 binding; GO:0043168 anion binding; GO:0004312 fatty acid synthase activity; GO:0016419 S-malonyltransferase activity; GO:0004313 [acyl-carrier-protein]…	K00665	FASN; fatty acid synthase, animal type [EC:2.3.1.85]	mmu00061 Fatty acid biosynthesis - Mus musculus (mouse); mmu01100 Metabolic pathways - Mus musculus (mouse); mmu01212 Fatty acid metabolism - Mus musculus (mouse); mmu04152 AMPK signaling pathway - Mus musculus (mouse); mmu04910 Insulin signaling pathway - Mus musculus (mouse);	IPR016035; IPR020807; IPR013149; IPR020841; IPR011032; IPR020843; IPR013968; IPR013217; IPR016036; IPR032821; IPR014031; IPR029058; IPR029063; IPR014043; IPR014030; IPR020801; IPR016039; IPR020806; IPR023102; IPR001031; IPR001227; IPR016040; IPR009081;	Acyl transferase/acyl hydrolase/lysophospholipase; Polyketide synthase, dehydratase domain; Alcohol dehydrogenase, C-terminal; Polyketide synthase, beta-ketoacyl synthase domain; GroES-like; Polyketide synthase, enoylreductase domain; Polyketide synthase, ketoreductase domain; Methyltransferase type 12; Malonyl-CoA ACP transacylase, ACP-binding; Ketoacyl-synthetase, C-terminal extension; Beta-ket…
P19536	85	1.486	Up	0.005361	K	Cytochrome c oxidase subunit 5B, mitochondrial	Cox5b	1	2.73289e-07	170.98	EDPNLVPSISNK(1)R	2	-1.469	2	mitochondria	GO:0009116 nucleoside metabolic process; GO:0042278 purine nucleoside metabolic process; GO:0006123 mitochondrial electron transport, cytochrome c to oxygen; GO:0009167 purine ribonucleoside monophosphate metabolic process; GO:0006839 mitochondrial transport; GO:0009117 nucleotide metabolic process; GO:0044699 single-organism process; GO:0009058 biosynthetic process; GO:0009163 nucleoside biosynt…	GO:0016020 membrane; GO:0098800 inner mitochondrial membrane protein complex; GO:0031090 organelle membrane; GO:0098796 membrane protein complex; GO:0005737 cytoplasm; GO:0032991 macromolecular complex; GO:0098798 mitochondrial protein complex; GO:0044424 intracellular part; GO:0044455 mitochondrial membrane part; GO:0005623 cell; GO:0044422 organelle part; GO:0005740 mitochondrial envelope; GO:0…	GO:0015075 ion transmembrane transporter activity; GO:0043167 ion binding; GO:0022892 substrate-specific transporter activity; GO:0015077 monovalent inorganic cation transmembrane transporter activity; GO:0016676 oxidoreductase activity, acting on a heme group of donors, oxygen as acceptor; GO:0016675 oxidoreductase activity, acting on a heme group of donors; GO:0015078 hydrogen ion transmembrane…	K02265	COX5B; cytochrome c oxidase subunit 5b	mmu00190 Oxidative phosphorylation - Mus musculus (mouse); mmu01100 Metabolic pathways - Mus musculus (mouse); mmu04260 Cardiac muscle contraction - Mus musculus (mouse); mmu04714 Thermogenesis - Mus musculus (mouse); mmu04932 Non-alcoholic fatty liver disease (NAFLD) - Mus musculus (mouse); mmu05010 Alzheimer disease - Mus musculus (mouse); mmu05012 Parkinson disease - Mus musculus (mouse); mmu0…
P20152	104	1.347	Up	0.021398	K	Vimentin	Vim	1	9.80734e-10	190.44	TNEK(1)VELQELNDR	2	-1.1147	2	nucleus	GO:0044700 single organism signaling; GO:0051093 negative regulation of developmental process; GO:0045109 intermediate filament organization; GO:0007166 cell surface receptor signaling pathway; GO:0051129 negative regulation of cellular component organization; GO:0048869 cellular developmental process; GO:0070306 lens fiber cell differentiation; GO:0051241 negative regulation of multicellular org…	GO:0016020 membrane; GO:0044421 extracellular region part; GO:0071944 cell periphery; GO:0030054 cell junction; GO:0031982 vesicle; GO:0005737 cytoplasm; GO:0045098 type III intermediate filament; GO:0099512 supramolecular fiber; GO:0044424 intracellular part; GO:0099080 supramolecular complex; GO:0005623 cell; GO:0044422 organelle part; GO:0043228 non-membrane-bounded organelle; GO:0070062 extra…	GO:0005212 structural constituent of eye lens; GO:0003723 RNA binding; GO:0003725 double-stranded RNA binding; GO:0044877 macromolecular complex binding; GO:0097110 scaffold protein binding; GO:0005515 protein binding; GO:1901363 heterocyclic compound binding; GO:0097159 organic cyclic compound binding; GO:0097367 carbohydrate derivative binding; GO:0042802 identical protein binding; GO:0005200 s…	K07606	VIM; vimentin	mmu05169 Epstein-Barr virus infection - Mus musculus (mouse); mmu05206 MicroRNAs in cancer - Mus musculus (mouse);	IPR006821;	Intermediate filament head, DNA-binding domain;
P20152	120	1.569	Up	0.0067195	K	Vimentin	Vim	1	0.000591637	130.98	FANYIDK(1)VR	2	-0.92685	1	nucleus	GO:0044700 single organism signaling; GO:0051093 negative regulation of developmental process; GO:0045109 intermediate filament organization; GO:0007166 cell surface receptor signaling pathway; GO:0051129 negative regulation of cellular component organization; GO:0048869 cellular developmental process; GO:0070306 lens fiber cell differentiation; GO:0051241 negative regulation of multicellular org…	GO:0016020 membrane; GO:0044421 extracellular region part; GO:0071944 cell periphery; GO:0030054 cell junction; GO:0031982 vesicle; GO:0005737 cytoplasm; GO:0045098 type III intermediate filament; GO:0099512 supramolecular fiber; GO:0044424 intracellular part; GO:0099080 supramolecular complex; GO:0005623 cell; GO:0044422 organelle part; GO:0043228 non-membrane-bounded organelle; GO:0070062 extra…	GO:0005212 structural constituent of eye lens; GO:0003723 RNA binding; GO:0003725 double-stranded RNA binding; GO:0044877 macromolecular complex binding; GO:0097110 scaffold protein binding; GO:0005515 protein binding; GO:1901363 heterocyclic compound binding; GO:0097159 organic cyclic compound binding; GO:0097367 carbohydrate derivative binding; GO:0042802 identical protein binding; GO:0005200 s…	K07606	VIM; vimentin	mmu05169 Epstein-Barr virus infection - Mus musculus (mouse); mmu05206 MicroRNAs in cancer - Mus musculus (mouse);	IPR006821;	Intermediate filament head, DNA-binding domain;
P20152	188	1.352	Up	0.0154957	K	Vimentin	Vim	1	0.000108939	155.99	EK(1)LQEEMLQR	2	-1.2666	1	nucleus	GO:0044700 single organism signaling; GO:0051093 negative regulation of developmental process; GO:0045109 intermediate filament organization; GO:0007166 cell surface receptor signaling pathway; GO:0051129 negative regulation of cellular component organization; GO:0048869 cellular developmental process; GO:0070306 lens fiber cell differentiation; GO:0051241 negative regulation of multicellular org…	GO:0016020 membrane; GO:0044421 extracellular region part; GO:0071944 cell periphery; GO:0030054 cell junction; GO:0031982 vesicle; GO:0005737 cytoplasm; GO:0045098 type III intermediate filament; GO:0099512 supramolecular fiber; GO:0044424 intracellular part; GO:0099080 supramolecular complex; GO:0005623 cell; GO:0044422 organelle part; GO:0043228 non-membrane-bounded organelle; GO:0070062 extra…	GO:0005212 structural constituent of eye lens; GO:0003723 RNA binding; GO:0003725 double-stranded RNA binding; GO:0044877 macromolecular complex binding; GO:0097110 scaffold protein binding; GO:0005515 protein binding; GO:1901363 heterocyclic compound binding; GO:0097159 organic cyclic compound binding; GO:0097367 carbohydrate derivative binding; GO:0042802 identical protein binding; GO:0005200 s…	K07606	VIM; vimentin	mmu05169 Epstein-Barr virus infection - Mus musculus (mouse); mmu05206 MicroRNAs in cancer - Mus musculus (mouse);	IPR006821;	Intermediate filament head, DNA-binding domain;
P20152	168	1.328	Up	0.0164024	K	Vimentin	Vim	1	6.64991e-13	208.08	QVDQLTNDK(1)AR	2	-2.5124	1	nucleus	GO:0044700 single organism signaling; GO:0051093 negative regulation of developmental process; GO:0045109 intermediate filament organization; GO:0007166 cell surface receptor signaling pathway; GO:0051129 negative regulation of cellular component organization; GO:0048869 cellular developmental process; GO:0070306 lens fiber cell differentiation; GO:0051241 negative regulation of multicellular org…	GO:0016020 membrane; GO:0044421 extracellular region part; GO:0071944 cell periphery; GO:0030054 cell junction; GO:0031982 vesicle; GO:0005737 cytoplasm; GO:0045098 type III intermediate filament; GO:0099512 supramolecular fiber; GO:0044424 intracellular part; GO:0099080 supramolecular complex; GO:0005623 cell; GO:0044422 organelle part; GO:0043228 non-membrane-bounded organelle; GO:0070062 extra…	GO:0005212 structural constituent of eye lens; GO:0003723 RNA binding; GO:0003725 double-stranded RNA binding; GO:0044877 macromolecular complex binding; GO:0097110 scaffold protein binding; GO:0005515 protein binding; GO:1901363 heterocyclic compound binding; GO:0097159 organic cyclic compound binding; GO:0097367 carbohydrate derivative binding; GO:0042802 identical protein binding; GO:0005200 s…	K07606	VIM; vimentin	mmu05169 Epstein-Barr virus infection - Mus musculus (mouse); mmu05206 MicroRNAs in cancer - Mus musculus (mouse);	IPR006821;	Intermediate filament head, DNA-binding domain;
P20152	294	1.623	Up	0.0069965	K	Vimentin	Vim	1	1.93832e-13	207.97	SK(1)FADLSEAANR	2	-1.8363	1	nucleus	GO:0044700 single organism signaling; GO:0051093 negative regulation of developmental process; GO:0045109 intermediate filament organization; GO:0007166 cell surface receptor signaling pathway; GO:0051129 negative regulation of cellular component organization; GO:0048869 cellular developmental process; GO:0070306 lens fiber cell differentiation; GO:0051241 negative regulation of multicellular org…	GO:0016020 membrane; GO:0044421 extracellular region part; GO:0071944 cell periphery; GO:0030054 cell junction; GO:0031982 vesicle; GO:0005737 cytoplasm; GO:0045098 type III intermediate filament; GO:0099512 supramolecular fiber; GO:0044424 intracellular part; GO:0099080 supramolecular complex; GO:0005623 cell; GO:0044422 organelle part; GO:0043228 non-membrane-bounded organelle; GO:0070062 extra…	GO:0005212 structural constituent of eye lens; GO:0003723 RNA binding; GO:0003725 double-stranded RNA binding; GO:0044877 macromolecular complex binding; GO:0097110 scaffold protein binding; GO:0005515 protein binding; GO:1901363 heterocyclic compound binding; GO:0097159 organic cyclic compound binding; GO:0097367 carbohydrate derivative binding; GO:0042802 identical protein binding; GO:0005200 s…	K07606	VIM; vimentin	mmu05169 Epstein-Barr virus infection - Mus musculus (mouse); mmu05206 MicroRNAs in cancer - Mus musculus (mouse);	IPR006821;	Intermediate filament head, DNA-binding domain;
P21107	169	1.555	Up	0.0171241	K	Tropomyosin alpha-3 chain	Tpm3	1	8.16533e-05	122.64	K(1)LVIIEGDLER	2	-0.058326	1	cytoplasm	GO:0016043 cellular component organization; GO:0003012 muscle system process; GO:0003008 system process; GO:0044763 single-organism cellular process; GO:0007015 actin filament organization; GO:0044699 single-organism process; GO:0032501 multicellular organismal process; GO:1902589 single-organism organelle organization; GO:0030036 actin cytoskeleton organization; GO:0006936 muscle contraction; GO…	GO:0044421 extracellular region part; GO:0005938 cell cortex; GO:0071944 cell periphery; GO:0030016 myofibril; GO:0031982 vesicle; GO:0099568 cytoplasmic region; GO:0005737 cytoplasm; GO:0030863 cortical cytoskeleton; GO:0032991 macromolecular complex; GO:0099512 supramolecular fiber; GO:0030426 growth cone; GO:0044424 intracellular part; GO:0099080 supramolecular complex; GO:0005623 cell; GO:003…	GO:0051015 actin filament binding; GO:0008092 cytoskeletal protein binding; GO:0005488 binding; GO:0044877 macromolecular complex binding; GO:0003779 actin binding; GO:0005515 protein binding; GO:0008307 structural constituent of muscle; GO:0005198 structural molecule activity; GO:0032403 protein complex binding;	K09290	TPM3; tropomyosin 3	mmu04260 Cardiac muscle contraction - Mus musculus (mouse); mmu04261 Adrenergic signaling in cardiomyocytes - Mus musculus (mouse); mmu05200 Pathways in cancer - Mus musculus (mouse); mmu05216 Thyroid cancer - Mus musculus (mouse); mmu05410 Hypertrophic cardiomyopathy (HCM) - Mus musculus (mouse); mmu05414 Dilated cardiomyopathy (DCM) - Mus musculus (mouse);
P21279	276	1.443	Up	0.0043167	K	Guanine nucleotide-binding protein G(q) subunit alpha	Gnaq	1	0.021743	89.08	K(1)DLLEEK	2	0.62643	1	cytoskeleton	GO:0044085 cellular component biogenesis; GO:0044700 single organism signaling; GO:0021700 developmental maturation; GO:0065008 regulation of biological quality; GO:0022414 reproductive process; GO:0007166 cell surface receptor signaling pathway; GO:1903533 regulation of protein targeting; GO:0007420 brain development; GO:0050796 regulation of insulin secretion; GO:0045634 regulation of melanocyt…	GO:0016020 membrane; GO:0030425 dendrite; GO:0044421 extracellular region part; GO:0019898 extrinsic component of membrane; GO:0031090 organelle membrane; GO:0071944 cell periphery; GO:0098796 membrane protein complex; GO:0005737 cytoplasm; GO:0031982 vesicle; GO:0032991 macromolecular complex; GO:0044424 intracellular part; GO:0031234 extrinsic component of cytoplasmic side of plasma membrane; G…	GO:1901265 nucleoside phosphate binding; GO:0005102 receptor binding; GO:0060589 nucleoside-triphosphatase regulator activity; GO:0030695 GTPase regulator activity; GO:0031683 G-protein beta/gamma-subunit complex binding; GO:0016817 hydrolase activity, acting on acid anhydrides; GO:0016787 hydrolase activity; GO:0031826 type 2A serotonin receptor binding; GO:0005515 protein binding; GO:0098772 mo…	K04634	GNAQ; guanine nucleotide-binding protein G(q) subunit alpha	mmu04015 Rap1 signaling pathway - Mus musculus (mouse); mmu04020 Calcium signaling pathway - Mus musculus (mouse); mmu04022 cGMP-PKG signaling pathway - Mus musculus (mouse); mmu04071 Sphingolipid signaling pathway - Mus musculus (mouse); mmu04261 Adrenergic signaling in cardiomyocytes - Mus musculus (mouse); mmu04270 Vascular smooth muscle contraction - Mus musculus (mouse); mmu04371 Apelin sign…	IPR027417; IPR011025;	P-loop containing nucleoside triphosphate hydrolase; G protein alpha subunit, helical insertion;
P21550	28	2.489	Up	0.00115584	K	Beta-enolase	Eno3	1	6.47351e-12	177.58	GNPTVEVDLHTAK(1)GR	3	-2.2885	1	cytoplasm	GO:0006757 ATP generation from ADP; GO:0009116 nucleoside metabolic process; GO:0042278 purine nucleoside metabolic process; GO:0006165 nucleoside diphosphate phosphorylation; GO:0046031 ADP metabolic process; GO:0019362 pyridine nucleotide metabolic process; GO:0006096 glycolytic process; GO:0009167 purine ribonucleoside monophosphate metabolic process; GO:0009117 nucleotide metabolic process; G…	GO:0016020 membrane; GO:0005615 extracellular space; GO:0044421 extracellular region part; GO:0071944 cell periphery; GO:0031982 vesicle; GO:0005737 cytoplasm; GO:0032991 macromolecular complex; GO:0044424 intracellular part; GO:0005829 cytosol; GO:0005623 cell; GO:0005576 extracellular region; GO:0005886 plasma membrane; GO:0043226 organelle; GO:0070062 extracellular exosome; GO:1902494 catalyti…	GO:0000287 magnesium ion binding; GO:0004634 phosphopyruvate hydratase activity; GO:0046982 protein heterodimerization activity; GO:0046983 protein dimerization activity; GO:0043167 ion binding; GO:0016829 lyase activity; GO:0005515 protein binding; GO:0016836 hydro-lyase activity; GO:0016835 carbon-oxygen lyase activity; GO:0042802 identical protein binding; GO:0003824 catalytic activity; GO:000…	K01689	ENO, eno; enolase [EC:4.2.1.11]	mmu00010 Glycolysis / Gluconeogenesis - Mus musculus (mouse); mmu01100 Metabolic pathways - Mus musculus (mouse); mmu01200 Carbon metabolism - Mus musculus (mouse); mmu01230 Biosynthesis of amino acids - Mus musculus (mouse); mmu03018 RNA degradation - Mus musculus (mouse); mmu04066 HIF-1 signaling pathway - Mus musculus (mouse);	IPR029065; IPR020810; IPR029017; IPR020811;	Enolase C-terminal domain-like; Enolase, C-terminal TIM barrel domain; Enolase N-terminal domain-like; Enolase, N-terminal;
P21550	80	1.615	Up	0.027821	K	Beta-enolase	Eno3	1	0.000744411	110.08	TLGPALLEK(1)K	3	0.028736	2	cytoplasm	GO:0006757 ATP generation from ADP; GO:0009116 nucleoside metabolic process; GO:0042278 purine nucleoside metabolic process; GO:0006165 nucleoside diphosphate phosphorylation; GO:0046031 ADP metabolic process; GO:0019362 pyridine nucleotide metabolic process; GO:0006096 glycolytic process; GO:0009167 purine ribonucleoside monophosphate metabolic process; GO:0009117 nucleotide metabolic process; G…	GO:0016020 membrane; GO:0005615 extracellular space; GO:0044421 extracellular region part; GO:0071944 cell periphery; GO:0031982 vesicle; GO:0005737 cytoplasm; GO:0032991 macromolecular complex; GO:0044424 intracellular part; GO:0005829 cytosol; GO:0005623 cell; GO:0005576 extracellular region; GO:0005886 plasma membrane; GO:0043226 organelle; GO:0070062 extracellular exosome; GO:1902494 catalyti…	GO:0000287 magnesium ion binding; GO:0004634 phosphopyruvate hydratase activity; GO:0046982 protein heterodimerization activity; GO:0046983 protein dimerization activity; GO:0043167 ion binding; GO:0016829 lyase activity; GO:0005515 protein binding; GO:0016836 hydro-lyase activity; GO:0016835 carbon-oxygen lyase activity; GO:0042802 identical protein binding; GO:0003824 catalytic activity; GO:000…	K01689	ENO, eno; enolase [EC:4.2.1.11]	mmu00010 Glycolysis / Gluconeogenesis - Mus musculus (mouse); mmu01100 Metabolic pathways - Mus musculus (mouse); mmu01200 Carbon metabolism - Mus musculus (mouse); mmu01230 Biosynthesis of amino acids - Mus musculus (mouse); mmu03018 RNA degradation - Mus musculus (mouse); mmu04066 HIF-1 signaling pathway - Mus musculus (mouse);	IPR029065; IPR020810; IPR029017; IPR020811;	Enolase C-terminal domain-like; Enolase, C-terminal TIM barrel domain; Enolase N-terminal domain-like; Enolase, N-terminal;
P22599	292	0.669	Down	0.0130242	K	Alpha-1-antitrypsin 1-2	Serpina1b	1	0.000275603	137.01	ELISK(1)ILLNR	2	0.078551	2	plasma membrane	GO:0043413 macromolecule glycosylation; GO:0043009 chordate embryonic development; GO:0044699 single-organism process; GO:0009058 biosynthetic process; GO:0044237 cellular metabolic process; GO:0010466 negative regulation of peptidase activity; GO:0008152 metabolic process; GO:1901137 carbohydrate derivative biosynthetic process; GO:0009719 response to endogenous stimulus; GO:0043170 macromolecul…	GO:0043229 intracellular organelle; GO:0005615 extracellular space; GO:0044421 extracellular region part; GO:0005783 endoplasmic reticulum; GO:0031982 vesicle; GO:0005737 cytoplasm; GO:0012505 endomembrane system; GO:0044424 intracellular part; GO:0005623 cell; GO:0005576 extracellular region; GO:0043231 intracellular membrane-bounded organelle; GO:0043226 organelle; GO:0070062 extracellular exos…	GO:0061134 peptidase regulator activity; GO:0005515 protein binding; GO:0004857 enzyme inhibitor activity; GO:0098772 molecular function regulator; GO:0004866 endopeptidase inhibitor activity; GO:0002020 protease binding; GO:0004867 serine-type endopeptidase inhibitor activity; GO:0097367 carbohydrate derivative binding; GO:0042802 identical protein binding; GO:0030234 enzyme regulator activity; …	K03984	SERPINA1, AAT; alpha-1-antitrypsin	mmu04610 Complement and coagulation cascades - Mus musculus (mouse);	IPR023796;	Serpin domain;
P22599	214	0.763	Down	0.022018	K	Alpha-1-antitrypsin 1-2	Serpina1b	1	0.000393011	79.489	K(1)PFDPENTEEAEFHVDK	3	0.43656	1	plasma membrane	GO:0043413 macromolecule glycosylation; GO:0043009 chordate embryonic development; GO:0044699 single-organism process; GO:0009058 biosynthetic process; GO:0044237 cellular metabolic process; GO:0010466 negative regulation of peptidase activity; GO:0008152 metabolic process; GO:1901137 carbohydrate derivative biosynthetic process; GO:0009719 response to endogenous stimulus; GO:0043170 macromolecul…	GO:0043229 intracellular organelle; GO:0005615 extracellular space; GO:0044421 extracellular region part; GO:0005783 endoplasmic reticulum; GO:0031982 vesicle; GO:0005737 cytoplasm; GO:0012505 endomembrane system; GO:0044424 intracellular part; GO:0005623 cell; GO:0005576 extracellular region; GO:0043231 intracellular membrane-bounded organelle; GO:0043226 organelle; GO:0070062 extracellular exos…	GO:0061134 peptidase regulator activity; GO:0005515 protein binding; GO:0004857 enzyme inhibitor activity; GO:0098772 molecular function regulator; GO:0004866 endopeptidase inhibitor activity; GO:0002020 protease binding; GO:0004867 serine-type endopeptidase inhibitor activity; GO:0097367 carbohydrate derivative binding; GO:0042802 identical protein binding; GO:0030234 enzyme regulator activity; …	K03984	SERPINA1, AAT; alpha-1-antitrypsin	mmu04610 Complement and coagulation cascades - Mus musculus (mouse);	IPR023796;	Serpin domain;
P24270	506	0.722	Down	0.0059434	K	Catalase	Cat	0.837548	1.13042e-14	135.55	YNAEK(0.162)PK(0.838)NAIHTYTQAGSHMAAK	5	1.2806	2	cytoplasm	GO:0044085 cellular component biogenesis; GO:0001649 osteoblast differentiation; GO:0010941 regulation of cell death; GO:0006066 alcohol metabolic process; GO:0044255 cellular lipid metabolic process; GO:0044237 cellular metabolic process; GO:0032088 negative regulation of NF-kappaB transcription factor activity; GO:0033189 response to vitamin A; GO:0009605 response to external stimulus; GO:00081…	GO:0016020 membrane; GO:0005783 endoplasmic reticulum; GO:0005615 extracellular space; GO:0044421 extracellular region part; GO:0031090 organelle membrane; GO:0071944 cell periphery; GO:0030054 cell junction; GO:0031982 vesicle; GO:0005737 cytoplasm; GO:0044438 microbody part; GO:0044424 intracellular part; GO:0005623 cell; GO:0044422 organelle part; GO:0005778 peroxisomal membrane; GO:0031974 me…	GO:1901265 nucleoside phosphate binding; GO:0005102 receptor binding; GO:0043167 ion binding; GO:0046983 protein dimerization activity; GO:0016209 antioxidant activity; GO:0004096 catalase activity; GO:0016787 hydrolase activity; GO:0005515 protein binding; GO:0000166 nucleotide binding; GO:0004046 aminoacylase activity; GO:0048037 cofactor binding; GO:0016491 oxidoreductase activity; GO:0097159 …	K03781	katE, CAT, catB, srpA; catalase [EC:1.11.1.6]	mmu00380 Tryptophan metabolism - Mus musculus (mouse); mmu00630 Glyoxylate and dicarboxylate metabolism - Mus musculus (mouse); mmu01200 Carbon metabolism - Mus musculus (mouse); mmu04068 FoxO signaling pathway - Mus musculus (mouse); mmu04146 Peroxisome - Mus musculus (mouse); mmu04211 Longevity regulating pathway - Mus musculus (mouse); mmu04213 Longevity regulating pathway - multiple species -…	IPR020835; IPR011614; IPR010582;	Catalase-like domain; Catalase core domain; Catalase immune-responsive domain;
P24369	165	1.34	Up	0.0025764	K	Peptidyl-prolyl cis-trans isomerase B	Ppib	1	0.000656684	94.688	TSWLDGK(1)HVVFGK	3	-0.73095	1	extracellular	GO:0065008 regulation of biological quality; GO:0044827 modulation by host of viral genome replication; GO:0061077 chaperone-mediated protein folding; GO:0044699 single-organism process; GO:0035821 modification of morphology or physiology of other organism; GO:0044237 cellular metabolic process; GO:0045927 positive regulation of growth; GO:0006457 protein folding; GO:0008152 metabolic process; GO…	GO:0005790 smooth endoplasmic reticulum; GO:0016020 membrane; GO:0044421 extracellular region part; GO:0005783 endoplasmic reticulum; GO:0031410 cytoplasmic vesicle; GO:0030054 cell junction; GO:0031982 vesicle; GO:0005737 cytoplasm; GO:0032991 macromolecular complex; GO:0044424 intracellular part; GO:0005623 cell; GO:0044422 organelle part; GO:0048770 pigment granule; GO:0070062 extracellular ex…	GO:0097159 organic cyclic compound binding; GO:1901363 heterocyclic compound binding; GO:0003723 RNA binding; GO:0003755 peptidyl-prolyl cis-trans isomerase activity; GO:0016853 isomerase activity; GO:0003824 catalytic activity; GO:0005488 binding; GO:0044877 macromolecular complex binding; GO:0003676 nucleic acid binding; GO:0005515 protein binding; GO:0070063 RNA polymerase binding; GO:0016859 …	K03768	PPIB, ppiB; peptidyl-prolyl cis-trans isomerase B (cyclophilin B) [EC:5.2.1.8]		IPR002130; IPR029000;	Cyclophilin-type peptidyl-prolyl cis-trans isomerase domain; Cyclophilin-like domain;
P24369	186	1.304	Up	0.0152214	K	Peptidyl-prolyl cis-trans isomerase B	Ppib	0.99967	0.0425662	60.157	KVESTK(1)TDSR	3	-2.9814	1	extracellular	GO:0065008 regulation of biological quality; GO:0044827 modulation by host of viral genome replication; GO:0061077 chaperone-mediated protein folding; GO:0044699 single-organism process; GO:0035821 modification of morphology or physiology of other organism; GO:0044237 cellular metabolic process; GO:0045927 positive regulation of growth; GO:0006457 protein folding; GO:0008152 metabolic process; GO…	GO:0005790 smooth endoplasmic reticulum; GO:0016020 membrane; GO:0044421 extracellular region part; GO:0005783 endoplasmic reticulum; GO:0031410 cytoplasmic vesicle; GO:0030054 cell junction; GO:0031982 vesicle; GO:0005737 cytoplasm; GO:0032991 macromolecular complex; GO:0044424 intracellular part; GO:0005623 cell; GO:0044422 organelle part; GO:0048770 pigment granule; GO:0070062 extracellular ex…	GO:0097159 organic cyclic compound binding; GO:1901363 heterocyclic compound binding; GO:0003723 RNA binding; GO:0003755 peptidyl-prolyl cis-trans isomerase activity; GO:0016853 isomerase activity; GO:0003824 catalytic activity; GO:0005488 binding; GO:0044877 macromolecular complex binding; GO:0003676 nucleic acid binding; GO:0005515 protein binding; GO:0070063 RNA polymerase binding; GO:0016859 …	K03768	PPIB, ppiB; peptidyl-prolyl cis-trans isomerase B (cyclophilin B) [EC:5.2.1.8]		IPR002130; IPR029000;	Cyclophilin-type peptidyl-prolyl cis-trans isomerase domain; Cyclophilin-like domain;
P24549	435	1.386	Up	0.003245	K	Retinal dehydrogenase 1	Aldh1a1	1	3.94997e-22	178.72	ANNTTYGLAAGLFTK(1)DLDK	3	-0.67641	1	cytoplasm	GO:0002072 optic cup morphogenesis involved in camera-type eye development; GO:0010941 regulation of cell death; GO:0065008 regulation of biological quality; GO:0016053 organic acid biosynthetic process; GO:0006066 alcohol metabolic process; GO:0042904 9-cis-retinoic acid biosynthetic process; GO:0044699 single-organism process; GO:0044255 cellular lipid metabolic process; GO:0009058 biosynthetic…	GO:0044421 extracellular region part; GO:0031982 vesicle; GO:0005737 cytoplasm; GO:0044424 intracellular part; GO:0005623 cell; GO:0005829 cytosol; GO:0005576 extracellular region; GO:0043226 organelle; GO:0070062 extracellular exosome; GO:0005622 intracellular; GO:0044464 cell part; GO:1903561 extracellular vesicle; GO:0043227 membrane-bounded organelle; GO:0043230 extracellular organelle; GO:00…	GO:0004028 3-chloroallyl aldehyde dehydrogenase activity; GO:0016620 oxidoreductase activity, acting on the aldehyde or oxo group of donors, NAD or NADP as acceptor; GO:0018479 benzaldehyde dehydrogenase (NAD+) activity; GO:0003824 catalytic activity; GO:0016903 oxidoreductase activity, acting on the aldehyde or oxo group of donors; GO:0001758 retinal dehydrogenase activity; GO:0016491 oxidoreduc…	K07249	ALDH1A; retinal dehydrogenase [EC:1.2.1.36]	mmu00830 Retinol metabolism - Mus musculus (mouse); mmu01100 Metabolic pathways - Mus musculus (mouse);	IPR016161; IPR015590; IPR016162; IPR016163;	Aldehyde/histidinol dehydrogenase; Aldehyde dehydrogenase domain; Aldehyde dehydrogenase N-terminal domain; Aldehyde dehydrogenase, C-terminal;
P24549	255	1.574	Up	0.00053976	K	Retinal dehydrogenase 1	Aldh1a1	1	0.0108854	98.048	LIK(1)EAAGK	2	-3.593	2	cytoplasm	GO:0002072 optic cup morphogenesis involved in camera-type eye development; GO:0010941 regulation of cell death; GO:0065008 regulation of biological quality; GO:0016053 organic acid biosynthetic process; GO:0006066 alcohol metabolic process; GO:0042904 9-cis-retinoic acid biosynthetic process; GO:0044699 single-organism process; GO:0044255 cellular lipid metabolic process; GO:0009058 biosynthetic…	GO:0044421 extracellular region part; GO:0031982 vesicle; GO:0005737 cytoplasm; GO:0044424 intracellular part; GO:0005623 cell; GO:0005829 cytosol; GO:0005576 extracellular region; GO:0043226 organelle; GO:0070062 extracellular exosome; GO:0005622 intracellular; GO:0044464 cell part; GO:1903561 extracellular vesicle; GO:0043227 membrane-bounded organelle; GO:0043230 extracellular organelle; GO:00…	GO:0004028 3-chloroallyl aldehyde dehydrogenase activity; GO:0016620 oxidoreductase activity, acting on the aldehyde or oxo group of donors, NAD or NADP as acceptor; GO:0018479 benzaldehyde dehydrogenase (NAD+) activity; GO:0003824 catalytic activity; GO:0016903 oxidoreductase activity, acting on the aldehyde or oxo group of donors; GO:0001758 retinal dehydrogenase activity; GO:0016491 oxidoreduc…	K07249	ALDH1A; retinal dehydrogenase [EC:1.2.1.36]	mmu00830 Retinol metabolism - Mus musculus (mouse); mmu01100 Metabolic pathways - Mus musculus (mouse);	IPR016161; IPR015590; IPR016162; IPR016163;	Aldehyde/histidinol dehydrogenase; Aldehyde dehydrogenase domain; Aldehyde dehydrogenase N-terminal domain; Aldehyde dehydrogenase, C-terminal;
P24549	410	0.762	Down	0.021017	K	Retinal dehydrogenase 1	Aldh1a1	1	0.00208129	76.759	EEIFGPVQQIMK(1)FK	3	3.1597	3	cytoplasm	GO:0002072 optic cup morphogenesis involved in camera-type eye development; GO:0010941 regulation of cell death; GO:0065008 regulation of biological quality; GO:0016053 organic acid biosynthetic process; GO:0006066 alcohol metabolic process; GO:0042904 9-cis-retinoic acid biosynthetic process; GO:0044699 single-organism process; GO:0044255 cellular lipid metabolic process; GO:0009058 biosynthetic…	GO:0044421 extracellular region part; GO:0031982 vesicle; GO:0005737 cytoplasm; GO:0044424 intracellular part; GO:0005623 cell; GO:0005829 cytosol; GO:0005576 extracellular region; GO:0043226 organelle; GO:0070062 extracellular exosome; GO:0005622 intracellular; GO:0044464 cell part; GO:1903561 extracellular vesicle; GO:0043227 membrane-bounded organelle; GO:0043230 extracellular organelle; GO:00…	GO:0004028 3-chloroallyl aldehyde dehydrogenase activity; GO:0016620 oxidoreductase activity, acting on the aldehyde or oxo group of donors, NAD or NADP as acceptor; GO:0018479 benzaldehyde dehydrogenase (NAD+) activity; GO:0003824 catalytic activity; GO:0016903 oxidoreductase activity, acting on the aldehyde or oxo group of donors; GO:0001758 retinal dehydrogenase activity; GO:0016491 oxidoreduc…	K07249	ALDH1A; retinal dehydrogenase [EC:1.2.1.36]	mmu00830 Retinol metabolism - Mus musculus (mouse); mmu01100 Metabolic pathways - Mus musculus (mouse);	IPR016161; IPR015590; IPR016162; IPR016163;	Aldehyde/histidinol dehydrogenase; Aldehyde dehydrogenase domain; Aldehyde dehydrogenase N-terminal domain; Aldehyde dehydrogenase, C-terminal;
P26039	284	1.948	Up	0.00050263	K	Talin-1	Tln1	1	3.75652e-16	176.21	IFQAHK(1)NCGQMSEIEAK	3	-1.7405	2	cytoplasm,nucleus	GO:0044085 cellular component biogenesis; GO:0044707 single-multicellular organism process; GO:0016043 cellular component organization; GO:0034329 cell junction assembly; GO:0007596 blood coagulation; GO:0065008 regulation of biological quality; GO:0007016 cytoskeletal anchoring at plasma membrane; GO:0044699 single-organism process; GO:0050896 response to stimulus; GO:0030865 cortical cytoskelet…	GO:0016020 membrane; GO:0044421 extracellular region part; GO:0071944 cell periphery; GO:0030054 cell junction; GO:0032587 ruffle membrane; GO:0031982 vesicle; GO:0005737 cytoplasm; GO:0044424 intracellular part; GO:0005913 cell-cell adherens junction; GO:0005911 cell-cell junction; GO:0005623 cell; GO:0043228 non-membrane-bounded organelle; GO:0005856 cytoskeleton; GO:0070062 extracellular exoso…	GO:0051015 actin filament binding; GO:0005102 receptor binding; GO:0044877 macromolecular complex binding; GO:0030274 LIM domain binding; GO:0005178 integrin binding; GO:0005515 protein binding; GO:0098632 protein binding involved in cell-cell adhesion; GO:0050839 cell adhesion molecule binding; GO:0098641 cadherin binding involved in cell-cell adhesion; GO:0008092 cytoskeletal protein binding; G…	K06271	TLN; talin	mmu04015 Rap1 signaling pathway - Mus musculus (mouse); mmu04510 Focal adhesion - Mus musculus (mouse); mmu04611 Platelet activation - Mus musculus (mouse); mmu05166 Human T-cell leukemia virus 1 infection - Mus musculus (mouse);	IPR019748; IPR002558; IPR015224; IPR032425; IPR019749; IPR018979; IPR015009; IPR011993; IPR029071; IPR014352; IPR000299;	FERM central domain; I/LWEQ domain; Talin, central; Talin, N-terminal F0 domain; Band 4.1 domain; FERM, N-terminal; Vinculin-binding site-containing domain; PH domain-like; Ubiquitin-related domain; FERM/acyl-CoA-binding protein, 3-helical bundle; FERM domain;
P26041	237	1.388	Up	0.0108412	K	Moesin	Msn	1	1.94448e-07	171.99	LTPK(1)IGFPWSEIR	3	-1.2111	2	cytoplasm	GO:0001738 morphogenesis of a polarized epithelium; GO:0060627 regulation of vesicle-mediated transport; GO:0065008 regulation of biological quality; GO:0048732 gland development; GO:0032270 positive regulation of cellular protein metabolic process; GO:0035088 establishment or maintenance of apical/basal cell polarity; GO:1903364 positive regulation of cellular protein catabolic process; GO:00226…	GO:0016323 basolateral plasma membrane; GO:0016020 membrane; GO:0005615 extracellular space; GO:0044421 extracellular region part; GO:0016324 apical plasma membrane; GO:0019898 extrinsic component of membrane; GO:0030054 cell junction; GO:0071944 cell periphery; GO:0005737 cytoplasm; GO:0031982 vesicle; GO:0044424 intracellular part; GO:0098858 actin-based cell projection; GO:0005623 cell; GO:003…	GO:0097159 organic cyclic compound binding; GO:1901363 heterocyclic compound binding; GO:0050839 cell adhesion molecule binding; GO:0003723 RNA binding; GO:0008092 cytoskeletal protein binding; GO:0005102 receptor binding; GO:0003725 double-stranded RNA binding; GO:0005488 binding; GO:0003676 nucleic acid binding; GO:0019901 protein kinase binding; GO:0003779 actin binding; GO:0005515 protein bin…	K05763	MSN; moesin	mmu04530 Tight junction - Mus musculus (mouse); mmu04670 Leukocyte transendothelial migration - Mus musculus (mouse); mmu04810 Regulation of actin cytoskeleton - Mus musculus (mouse); mmu05162 Measles - Mus musculus (mouse); mmu05205 Proteoglycans in cancer - Mus musculus (mouse);	IPR019748; IPR018980; IPR008954; IPR018979; IPR019749; IPR029071; IPR011993; IPR011259; IPR014352; IPR000299;	FERM central domain; FERM, C-terminal PH-like domain; Moesin tail domain; FERM, N-terminal; Band 4.1 domain; Ubiquitin-related domain; PH domain-like; Ezrin/radixin/moesin, C-terminal; FERM/acyl-CoA-binding protein, 3-helical bundle; FERM domain;
P26041	165	1.47	Up	0.00064377	K	Moesin	Msn	1	5.94284e-09	190.57	LNK(1)DQWEER	2	-0.86691	1	cytoplasm	GO:0001738 morphogenesis of a polarized epithelium; GO:0060627 regulation of vesicle-mediated transport; GO:0065008 regulation of biological quality; GO:0048732 gland development; GO:0032270 positive regulation of cellular protein metabolic process; GO:0035088 establishment or maintenance of apical/basal cell polarity; GO:1903364 positive regulation of cellular protein catabolic process; GO:00226…	GO:0016323 basolateral plasma membrane; GO:0016020 membrane; GO:0005615 extracellular space; GO:0044421 extracellular region part; GO:0016324 apical plasma membrane; GO:0019898 extrinsic component of membrane; GO:0030054 cell junction; GO:0071944 cell periphery; GO:0005737 cytoplasm; GO:0031982 vesicle; GO:0044424 intracellular part; GO:0098858 actin-based cell projection; GO:0005623 cell; GO:003…	GO:0097159 organic cyclic compound binding; GO:1901363 heterocyclic compound binding; GO:0050839 cell adhesion molecule binding; GO:0003723 RNA binding; GO:0008092 cytoskeletal protein binding; GO:0005102 receptor binding; GO:0003725 double-stranded RNA binding; GO:0005488 binding; GO:0003676 nucleic acid binding; GO:0019901 protein kinase binding; GO:0003779 actin binding; GO:0005515 protein bin…	K05763	MSN; moesin	mmu04530 Tight junction - Mus musculus (mouse); mmu04670 Leukocyte transendothelial migration - Mus musculus (mouse); mmu04810 Regulation of actin cytoskeleton - Mus musculus (mouse); mmu05162 Measles - Mus musculus (mouse); mmu05205 Proteoglycans in cancer - Mus musculus (mouse);	IPR019748; IPR018980; IPR008954; IPR018979; IPR019749; IPR029071; IPR011993; IPR011259; IPR014352; IPR000299;	FERM central domain; FERM, C-terminal PH-like domain; Moesin tail domain; FERM, N-terminal; Band 4.1 domain; Ubiquitin-related domain; PH domain-like; Ezrin/radixin/moesin, C-terminal; FERM/acyl-CoA-binding protein, 3-helical bundle; FERM domain;
P26041	139	1.331	Up	0.007361	K	Moesin	Msn	1	0.000934417	105.65	YGDFNK(1)EVHK	3	-0.73406	1	cytoplasm	GO:0001738 morphogenesis of a polarized epithelium; GO:0060627 regulation of vesicle-mediated transport; GO:0065008 regulation of biological quality; GO:0048732 gland development; GO:0032270 positive regulation of cellular protein metabolic process; GO:0035088 establishment or maintenance of apical/basal cell polarity; GO:1903364 positive regulation of cellular protein catabolic process; GO:00226…	GO:0016323 basolateral plasma membrane; GO:0016020 membrane; GO:0005615 extracellular space; GO:0044421 extracellular region part; GO:0016324 apical plasma membrane; GO:0019898 extrinsic component of membrane; GO:0030054 cell junction; GO:0071944 cell periphery; GO:0005737 cytoplasm; GO:0031982 vesicle; GO:0044424 intracellular part; GO:0098858 actin-based cell projection; GO:0005623 cell; GO:003…	GO:0097159 organic cyclic compound binding; GO:1901363 heterocyclic compound binding; GO:0050839 cell adhesion molecule binding; GO:0003723 RNA binding; GO:0008092 cytoskeletal protein binding; GO:0005102 receptor binding; GO:0003725 double-stranded RNA binding; GO:0005488 binding; GO:0003676 nucleic acid binding; GO:0019901 protein kinase binding; GO:0003779 actin binding; GO:0005515 protein bin…	K05763	MSN; moesin	mmu04530 Tight junction - Mus musculus (mouse); mmu04670 Leukocyte transendothelial migration - Mus musculus (mouse); mmu04810 Regulation of actin cytoskeleton - Mus musculus (mouse); mmu05162 Measles - Mus musculus (mouse); mmu05205 Proteoglycans in cancer - Mus musculus (mouse);	IPR019748; IPR018980; IPR008954; IPR018979; IPR019749; IPR029071; IPR011993; IPR011259; IPR014352; IPR000299;	FERM central domain; FERM, C-terminal PH-like domain; Moesin tail domain; FERM, N-terminal; Band 4.1 domain; Ubiquitin-related domain; PH domain-like; Ezrin/radixin/moesin, C-terminal; FERM/acyl-CoA-binding protein, 3-helical bundle; FERM domain;
P26041	151	1.366	Up	0.049024	K	Moesin	Msn	1	7.70071e-06	125.97	SGYLAGDK(1)LLPQR	2	0.87097	1	cytoplasm	GO:0001738 morphogenesis of a polarized epithelium; GO:0060627 regulation of vesicle-mediated transport; GO:0065008 regulation of biological quality; GO:0048732 gland development; GO:0032270 positive regulation of cellular protein metabolic process; GO:0035088 establishment or maintenance of apical/basal cell polarity; GO:1903364 positive regulation of cellular protein catabolic process; GO:00226…	GO:0016323 basolateral plasma membrane; GO:0016020 membrane; GO:0005615 extracellular space; GO:0044421 extracellular region part; GO:0016324 apical plasma membrane; GO:0019898 extrinsic component of membrane; GO:0030054 cell junction; GO:0071944 cell periphery; GO:0005737 cytoplasm; GO:0031982 vesicle; GO:0044424 intracellular part; GO:0098858 actin-based cell projection; GO:0005623 cell; GO:003…	GO:0097159 organic cyclic compound binding; GO:1901363 heterocyclic compound binding; GO:0050839 cell adhesion molecule binding; GO:0003723 RNA binding; GO:0008092 cytoskeletal protein binding; GO:0005102 receptor binding; GO:0003725 double-stranded RNA binding; GO:0005488 binding; GO:0003676 nucleic acid binding; GO:0019901 protein kinase binding; GO:0003779 actin binding; GO:0005515 protein bin…	K05763	MSN; moesin	mmu04530 Tight junction - Mus musculus (mouse); mmu04670 Leukocyte transendothelial migration - Mus musculus (mouse); mmu04810 Regulation of actin cytoskeleton - Mus musculus (mouse); mmu05162 Measles - Mus musculus (mouse); mmu05205 Proteoglycans in cancer - Mus musculus (mouse);	IPR019748; IPR018980; IPR008954; IPR018979; IPR019749; IPR029071; IPR011993; IPR011259; IPR014352; IPR000299;	FERM central domain; FERM, C-terminal PH-like domain; Moesin tail domain; FERM, N-terminal; Band 4.1 domain; Ubiquitin-related domain; PH domain-like; Ezrin/radixin/moesin, C-terminal; FERM/acyl-CoA-binding protein, 3-helical bundle; FERM domain;
P26443	390	1.711	Up	0.0040975	K	Glutamate dehydrogenase 1, mitochondrial	Glud1	1	2.24687e-08	183.95	QLTK(1)SNAPR	2	-3.2316	11	mitochondria	GO:1901606 alpha-amino acid catabolic process; GO:0065008 regulation of biological quality; GO:0016053 organic acid biosynthetic process; GO:0007420 brain development; GO:0050796 regulation of insulin secretion; GO:0023051 regulation of signaling; GO:0051046 regulation of secretion; GO:0044699 single-organism process; GO:0009058 biosynthetic process; GO:0002793 positive regulation of peptide secr…	GO:0016020 membrane; GO:0005759 mitochondrial matrix; GO:0043229 intracellular organelle; GO:0044429 mitochondrial part; GO:0031090 organelle membrane; GO:0031967 organelle envelope; GO:0005737 cytoplasm; GO:0044446 intracellular organelle part; GO:0044424 intracellular part; GO:0005623 cell; GO:0005739 mitochondrion; GO:0044422 organelle part; GO:0005740 mitochondrial envelope; GO:0031974 membra…	GO:0016597 amino acid binding; GO:1901265 nucleoside phosphate binding; GO:0005515 protein binding; GO:0070403 NAD+ binding; GO:0070728 leucine binding; GO:0097159 organic cyclic compound binding; GO:1901363 heterocyclic compound binding; GO:0031406 carboxylic acid binding; GO:0003824 catalytic activity; GO:0032553 ribonucleotide binding; GO:0005488 binding; GO:0032550 purine ribonucleoside bindi…	K00261	GLUD1_2, gdhA; glutamate dehydrogenase (NAD(P)+) [EC:1.4.1.3]	mmu00220 Arginine biosynthesis - Mus musculus (mouse); mmu00250 Alanine, aspartate and glutamate metabolism - Mus musculus (mouse); mmu00471 D-Glutamine and D-glutamate metabolism - Mus musculus (mouse); mmu00910 Nitrogen metabolism - Mus musculus (mouse); mmu01100 Metabolic pathways - Mus musculus (mouse); mmu01200 Carbon metabolism - Mus musculus (mouse); mmu04217 Necroptosis - Mus musculus (mo…	IPR006096; IPR016040; IPR033922; IPR006097;	Glutamate/phenylalanine/leucine/valine dehydrogenase, C-terminal; NAD(P)-binding domain; NAD(P) binding domain of glutamate dehydrogenase; Glutamate/phenylalanine/leucine/valine dehydrogenase, dimerisation domain;
P26443	187	1.562	Up	0.00021795	K	Glutamate dehydrogenase 1, mitochondrial	Glud1	1	0.00653699	103.83	AGVK(1)INPK	2	-1.2763	2	mitochondria	GO:1901606 alpha-amino acid catabolic process; GO:0065008 regulation of biological quality; GO:0016053 organic acid biosynthetic process; GO:0007420 brain development; GO:0050796 regulation of insulin secretion; GO:0023051 regulation of signaling; GO:0051046 regulation of secretion; GO:0044699 single-organism process; GO:0009058 biosynthetic process; GO:0002793 positive regulation of peptide secr…	GO:0016020 membrane; GO:0005759 mitochondrial matrix; GO:0043229 intracellular organelle; GO:0044429 mitochondrial part; GO:0031090 organelle membrane; GO:0031967 organelle envelope; GO:0005737 cytoplasm; GO:0044446 intracellular organelle part; GO:0044424 intracellular part; GO:0005623 cell; GO:0005739 mitochondrion; GO:0044422 organelle part; GO:0005740 mitochondrial envelope; GO:0031974 membra…	GO:0016597 amino acid binding; GO:1901265 nucleoside phosphate binding; GO:0005515 protein binding; GO:0070403 NAD+ binding; GO:0070728 leucine binding; GO:0097159 organic cyclic compound binding; GO:1901363 heterocyclic compound binding; GO:0031406 carboxylic acid binding; GO:0003824 catalytic activity; GO:0032553 ribonucleotide binding; GO:0005488 binding; GO:0032550 purine ribonucleoside bindi…	K00261	GLUD1_2, gdhA; glutamate dehydrogenase (NAD(P)+) [EC:1.4.1.3]	mmu00220 Arginine biosynthesis - Mus musculus (mouse); mmu00250 Alanine, aspartate and glutamate metabolism - Mus musculus (mouse); mmu00471 D-Glutamine and D-glutamate metabolism - Mus musculus (mouse); mmu00910 Nitrogen metabolism - Mus musculus (mouse); mmu01100 Metabolic pathways - Mus musculus (mouse); mmu01200 Carbon metabolism - Mus musculus (mouse); mmu04217 Necroptosis - Mus musculus (mo…	IPR006096; IPR016040; IPR033922; IPR006097;	Glutamate/phenylalanine/leucine/valine dehydrogenase, C-terminal; NAD(P)-binding domain; NAD(P) binding domain of glutamate dehydrogenase; Glutamate/phenylalanine/leucine/valine dehydrogenase, dimerisation domain;
P27601	363	4.398	Up	7.9521e-05	K	Guanine nucleotide-binding protein subunit alpha-13	Gna13	1	1.16676e-06	171.73	DVK(1)DTILHDNLK	3	-0.65745	2	extracellular	GO:0044700 single organism signaling; GO:0007596 blood coagulation; GO:0065008 regulation of biological quality; GO:0072503 cellular divalent inorganic cation homeostasis; GO:0001568 blood vessel development; GO:0043009 chordate embryonic development; GO:0048869 cellular developmental process; GO:0044699 single-organism process; GO:0048754 branching morphogenesis of an epithelial tube; GO:0009611…	GO:0016020 membrane; GO:0098862 cluster of actin-based cell projections; GO:0044421 extracellular region part; GO:0005903 brush border; GO:0031410 cytoplasmic vesicle; GO:0019898 extrinsic component of membrane; GO:0071944 cell periphery; GO:0098796 membrane protein complex; GO:0030054 cell junction; GO:0031982 vesicle; GO:0005737 cytoplasm; GO:0032991 macromolecular complex; GO:0044424 intracell…	GO:1901265 nucleoside phosphate binding; GO:0005102 receptor binding; GO:0031683 G-protein beta/gamma-subunit complex binding; GO:0016817 hydrolase activity, acting on acid anhydrides; GO:0016787 hydrolase activity; GO:0005515 protein binding; GO:0004871 signal transducer activity; GO:0050780 dopamine receptor binding; GO:0097159 organic cyclic compound binding; GO:1901363 heterocyclic compound b…	K04639	GNA13; guanine nucleotide-binding protein subunit alpha-13	mmu04022 cGMP-PKG signaling pathway - Mus musculus (mouse); mmu04071 Sphingolipid signaling pathway - Mus musculus (mouse); mmu04072 Phospholipase D signaling pathway - Mus musculus (mouse); mmu04270 Vascular smooth muscle contraction - Mus musculus (mouse); mmu04371 Apelin signaling pathway - Mus musculus (mouse); mmu04611 Platelet activation - Mus musculus (mouse); mmu04730 Long-term depression…	IPR027417; IPR011025;	P-loop containing nucleoside triphosphate hydrolase; G protein alpha subunit, helical insertion;
P27661	6	0.55	Down	7.6783e-05	K	Histone H2AX	H2afx	1	0.000771534	144.65	GK(1)TGGK(1)AR	2	-1.3973	2	nucleus	GO:0022414 reproductive process; GO:0007420 brain development; GO:0048869 cellular developmental process; GO:0044699 single-organism process; GO:0021987 cerebral cortex development; GO:0044237 cellular metabolic process; GO:0051253 negative regulation of RNA metabolic process; GO:0021537 telencephalon development; GO:2001141 regulation of RNA biosynthetic process; GO:0008152 metabolic process; GO…	GO:0044421 extracellular region part; GO:0000781 chromosome, telomeric region; GO:0031982 vesicle; GO:0000803 sex chromosome; GO:0032991 macromolecular complex; GO:0044424 intracellular part; GO:0016604 nuclear body; GO:0005623 cell; GO:0044422 organelle part; GO:0044427 chromosomal part; GO:0043228 non-membrane-bounded organelle; GO:0000793 condensed chromosome; GO:0031974 membrane-enclosed lume…	GO:0042393 histone binding; GO:0097159 organic cyclic compound binding; GO:1901363 heterocyclic compound binding; GO:0003677 DNA binding; GO:0046982 protein heterodimerization activity; GO:0005488 binding; GO:0046983 protein dimerization activity; GO:0003676 nucleic acid binding; GO:0005515 protein binding; GO:0003684 damaged DNA binding; GO:0019899 enzyme binding;	K11251	H2A; histone H2A	mmu04217 Necroptosis - Mus musculus (mouse); mmu05034 Alcoholism - Mus musculus (mouse); mmu05322 Systemic lupus erythematosus - Mus musculus (mouse);	IPR032454; IPR009072; IPR007125;	Histone H2A, C-terminal domain; Histone-fold; Histone H2A/H2B/H3;
P27661	134	0.739	Down	0.0026416	K	Histone H2AX	H2afx	1	0.0150869	94.407	APAVGK(1)K	2	-0.023364	4	nucleus	GO:0022414 reproductive process; GO:0007420 brain development; GO:0048869 cellular developmental process; GO:0044699 single-organism process; GO:0021987 cerebral cortex development; GO:0044237 cellular metabolic process; GO:0051253 negative regulation of RNA metabolic process; GO:0021537 telencephalon development; GO:2001141 regulation of RNA biosynthetic process; GO:0008152 metabolic process; GO…	GO:0044421 extracellular region part; GO:0000781 chromosome, telomeric region; GO:0031982 vesicle; GO:0000803 sex chromosome; GO:0032991 macromolecular complex; GO:0044424 intracellular part; GO:0016604 nuclear body; GO:0005623 cell; GO:0044422 organelle part; GO:0044427 chromosomal part; GO:0043228 non-membrane-bounded organelle; GO:0000793 condensed chromosome; GO:0031974 membrane-enclosed lume…	GO:0042393 histone binding; GO:0097159 organic cyclic compound binding; GO:1901363 heterocyclic compound binding; GO:0003677 DNA binding; GO:0046982 protein heterodimerization activity; GO:0005488 binding; GO:0046983 protein dimerization activity; GO:0003676 nucleic acid binding; GO:0005515 protein binding; GO:0003684 damaged DNA binding; GO:0019899 enzyme binding;	K11251	H2A; histone H2A	mmu04217 Necroptosis - Mus musculus (mouse); mmu05034 Alcoholism - Mus musculus (mouse); mmu05322 Systemic lupus erythematosus - Mus musculus (mouse);	IPR032454; IPR009072; IPR007125;	Histone H2A, C-terminal domain; Histone-fold; Histone H2A/H2B/H3;
P27661	10	0.55	Down	7.6783e-05	K	Histone H2AX	H2afx	1	0.000771534	144.65	GK(1)TGGK(1)AR	2	-1.3973	2	nucleus	GO:0022414 reproductive process; GO:0007420 brain development; GO:0048869 cellular developmental process; GO:0044699 single-organism process; GO:0021987 cerebral cortex development; GO:0044237 cellular metabolic process; GO:0051253 negative regulation of RNA metabolic process; GO:0021537 telencephalon development; GO:2001141 regulation of RNA biosynthetic process; GO:0008152 metabolic process; GO…	GO:0044421 extracellular region part; GO:0000781 chromosome, telomeric region; GO:0031982 vesicle; GO:0000803 sex chromosome; GO:0032991 macromolecular complex; GO:0044424 intracellular part; GO:0016604 nuclear body; GO:0005623 cell; GO:0044422 organelle part; GO:0044427 chromosomal part; GO:0043228 non-membrane-bounded organelle; GO:0000793 condensed chromosome; GO:0031974 membrane-enclosed lume…	GO:0042393 histone binding; GO:0097159 organic cyclic compound binding; GO:1901363 heterocyclic compound binding; GO:0003677 DNA binding; GO:0046982 protein heterodimerization activity; GO:0005488 binding; GO:0046983 protein dimerization activity; GO:0003676 nucleic acid binding; GO:0005515 protein binding; GO:0003684 damaged DNA binding; GO:0019899 enzyme binding;	K11251	H2A; histone H2A	mmu04217 Necroptosis - Mus musculus (mouse); mmu05034 Alcoholism - Mus musculus (mouse); mmu05322 Systemic lupus erythematosus - Mus musculus (mouse);	IPR032454; IPR009072; IPR007125;	Histone H2A, C-terminal domain; Histone-fold; Histone H2A/H2B/H3;
P27773	225	1.369	Up	0.0079021	K	Protein disulfide-isomerase A3	Pdia3	1	0.00147763	114.99	TVAYTEK(1)K	3	-2.0054	2	endoplasmic reticulum	GO:0050794 regulation of cellular process; GO:0033554 cellular response to stress; GO:0010941 regulation of cell death; GO:0065008 regulation of biological quality; GO:0034976 response to endoplasmic reticulum stress; GO:0023051 regulation of signaling; GO:0045454 cell redox homeostasis; GO:0043067 regulation of programmed cell death; GO:0043065 positive regulation of apoptotic process; GO:004469…	GO:0044421 extracellular region part; GO:0005783 endoplasmic reticulum; GO:0031410 cytoplasmic vesicle; GO:0030054 cell junction; GO:0031982 vesicle; GO:0005737 cytoplasm; GO:0044424 intracellular part; GO:0005623 cell; GO:0044422 organelle part; GO:0048770 pigment granule; GO:0070062 extracellular exosome; GO:0031974 membrane-enclosed lumen; GO:0005925 focal adhesion; GO:0070013 intracellular or…	GO:0097159 organic cyclic compound binding; GO:1901363 heterocyclic compound binding; GO:0016864 intramolecular oxidoreductase activity, transposing S-S bonds; GO:0003723 RNA binding; GO:0016853 isomerase activity; GO:0003824 catalytic activity; GO:0005488 binding; GO:0003676 nucleic acid binding; GO:0005515 protein binding; GO:0016860 intramolecular oxidoreductase activity; GO:0003756 protein di…	K08056	PDIA3, GRP58; protein disulfide isomerase family A, member 3 [EC:5.3.4.1]	mmu04141 Protein processing in endoplasmic reticulum - Mus musculus (mouse); mmu04612 Antigen processing and presentation - Mus musculus (mouse); mmu05163 Human cytomegalovirus infection - Mus musculus (mouse); mmu05169 Epstein-Barr virus infection - Mus musculus (mouse); mmu05170 Human immunodeficiency virus 1 infection - Mus musculus (mouse);	IPR005788; IPR013766; IPR012336;	Disulphide isomerase; Thioredoxin domain; Thioredoxin-like fold;
P27773	129	1.369	Up	0.0154575	K	Protein disulfide-isomerase A3	Pdia3	1	6.82331e-05	129.34	TADGIVSHLK(1)K	3	-1.0845	1	endoplasmic reticulum	GO:0050794 regulation of cellular process; GO:0033554 cellular response to stress; GO:0010941 regulation of cell death; GO:0065008 regulation of biological quality; GO:0034976 response to endoplasmic reticulum stress; GO:0023051 regulation of signaling; GO:0045454 cell redox homeostasis; GO:0043067 regulation of programmed cell death; GO:0043065 positive regulation of apoptotic process; GO:004469…	GO:0044421 extracellular region part; GO:0005783 endoplasmic reticulum; GO:0031410 cytoplasmic vesicle; GO:0030054 cell junction; GO:0031982 vesicle; GO:0005737 cytoplasm; GO:0044424 intracellular part; GO:0005623 cell; GO:0044422 organelle part; GO:0048770 pigment granule; GO:0070062 extracellular exosome; GO:0031974 membrane-enclosed lumen; GO:0005925 focal adhesion; GO:0070013 intracellular or…	GO:0097159 organic cyclic compound binding; GO:1901363 heterocyclic compound binding; GO:0016864 intramolecular oxidoreductase activity, transposing S-S bonds; GO:0003723 RNA binding; GO:0016853 isomerase activity; GO:0003824 catalytic activity; GO:0005488 binding; GO:0003676 nucleic acid binding; GO:0005515 protein binding; GO:0016860 intramolecular oxidoreductase activity; GO:0003756 protein di…	K08056	PDIA3, GRP58; protein disulfide isomerase family A, member 3 [EC:5.3.4.1]	mmu04141 Protein processing in endoplasmic reticulum - Mus musculus (mouse); mmu04612 Antigen processing and presentation - Mus musculus (mouse); mmu05163 Human cytomegalovirus infection - Mus musculus (mouse); mmu05169 Epstein-Barr virus infection - Mus musculus (mouse); mmu05170 Human immunodeficiency virus 1 infection - Mus musculus (mouse);	IPR005788; IPR013766; IPR012336;	Disulphide isomerase; Thioredoxin domain; Thioredoxin-like fold;
P27773	218	1.394	Up	0.029735	K	Protein disulfide-isomerase A3	Pdia3	1	0.00197576	95.417	FEDK(1)TVAYTEK	3	-0.46848	1	endoplasmic reticulum	GO:0050794 regulation of cellular process; GO:0033554 cellular response to stress; GO:0010941 regulation of cell death; GO:0065008 regulation of biological quality; GO:0034976 response to endoplasmic reticulum stress; GO:0023051 regulation of signaling; GO:0045454 cell redox homeostasis; GO:0043067 regulation of programmed cell death; GO:0043065 positive regulation of apoptotic process; GO:004469…	GO:0044421 extracellular region part; GO:0005783 endoplasmic reticulum; GO:0031410 cytoplasmic vesicle; GO:0030054 cell junction; GO:0031982 vesicle; GO:0005737 cytoplasm; GO:0044424 intracellular part; GO:0005623 cell; GO:0044422 organelle part; GO:0048770 pigment granule; GO:0070062 extracellular exosome; GO:0031974 membrane-enclosed lumen; GO:0005925 focal adhesion; GO:0070013 intracellular or…	GO:0097159 organic cyclic compound binding; GO:1901363 heterocyclic compound binding; GO:0016864 intramolecular oxidoreductase activity, transposing S-S bonds; GO:0003723 RNA binding; GO:0016853 isomerase activity; GO:0003824 catalytic activity; GO:0005488 binding; GO:0003676 nucleic acid binding; GO:0005515 protein binding; GO:0016860 intramolecular oxidoreductase activity; GO:0003756 protein di…	K08056	PDIA3, GRP58; protein disulfide isomerase family A, member 3 [EC:5.3.4.1]	mmu04141 Protein processing in endoplasmic reticulum - Mus musculus (mouse); mmu04612 Antigen processing and presentation - Mus musculus (mouse); mmu05163 Human cytomegalovirus infection - Mus musculus (mouse); mmu05169 Epstein-Barr virus infection - Mus musculus (mouse); mmu05170 Human immunodeficiency virus 1 infection - Mus musculus (mouse);	IPR005788; IPR013766; IPR012336;	Disulphide isomerase; Thioredoxin domain; Thioredoxin-like fold;
P28033	133	1.377	Up	0.0158829	K	CCAAT/enhancer-binding protein beta	Cebpb	1	2.96962e-08	86.18	AAPPACFPPPPPAALK(1)AEPGFEPADCK	4	-1.5014	1	nucleus	GO:0044700 single organism signaling; GO:0002694 regulation of leukocyte activation; GO:0050672 negative regulation of lymphocyte proliferation; GO:0010941 regulation of cell death; GO:0048732 gland development; GO:0022414 reproductive process; GO:0043009 chordate embryonic development; GO:0098542 defense response to other organism; GO:0009891 positive regulation of biosynthetic process; GO:00435…	GO:0005737 cytoplasm; GO:0032991 macromolecular complex; GO:0044424 intracellular part; GO:0005623 cell; GO:0044422 organelle part; GO:0044427 chromosomal part; GO:0043228 non-membrane-bounded organelle; GO:0000793 condensed chromosome; GO:0031974 membrane-enclosed lumen; GO:0005654 nucleoplasm; GO:0070013 intracellular organelle lumen; GO:0044454 nuclear chromosome part; GO:0005622 intracellular…	GO:0000981 RNA polymerase II transcription factor activity, sequence-specific DNA binding; GO:0001077 transcriptional activator activity, RNA polymerase II core promoter proximal region sequence-specific binding; GO:0035259 glucocorticoid receptor binding; GO:0005102 receptor binding; GO:0003690 double-stranded DNA binding; GO:0003705 transcription factor activity, RNA polymerase II distal enhanc…	K10048	CEBPB; CCAAT/enhancer binding protein (C/EBP), beta	mmu04657 IL-17 signaling pathway - Mus musculus (mouse); mmu04668 TNF signaling pathway - Mus musculus (mouse); mmu05152 Tuberculosis - Mus musculus (mouse); mmu05202 Transcriptional misregulation in cancer - Mus musculus (mouse);	IPR004827;	Basic-leucine zipper domain;
P28653	329	1.459	Up	0.034858	K	Biglycan	Bgn	1	4.49246e-06	116.9	VGINDFCPMGFGVK(1)R	3	-1.4503	1	extracellular	GO:0044700 single organism signaling; GO:0009968 negative regulation of signal transduction; GO:0007166 cell surface receptor signaling pathway; GO:0018209 peptidyl-serine modification; GO:0023051 regulation of signaling; GO:0044699 single-organism process; GO:0071345 cellular response to cytokine stimulus; GO:0044237 cellular metabolic process; GO:0031400 negative regulation of protein modificat…	GO:0016020 membrane; GO:0097708 intracellular vesicle; GO:0043229 intracellular organelle; GO:0005615 extracellular space; GO:0044421 extracellular region part; GO:0031410 cytoplasmic vesicle; GO:0071944 cell periphery; GO:0031982 vesicle; GO:0005737 cytoplasm; GO:0012505 endomembrane system; GO:0044424 intracellular part; GO:0005623 cell; GO:0005576 extracellular region; GO:0005886 plasma membra…	GO:0097367 carbohydrate derivative binding; GO:0030234 enzyme regulator activity; GO:0019210 kinase inhibitor activity; GO:0005488 binding; GO:0005515 protein binding; GO:0004860 protein kinase inhibitor activity; GO:0019207 kinase regulator activity; GO:0019887 protein kinase regulator activity; GO:0005539 glycosaminoglycan binding; GO:0004857 enzyme inhibitor activity; GO:0098772 molecular func…	K08118	BGN; biglycan		IPR000372; IPR032675;	Leucine-rich repeat N-terminal domain; Leucine-rich repeat domain, L domain-like;
P28654	230	1.54	Up	0.0045157	K	Decorin	Dcn	1	0.000315921	122.34	ITK(1)VDAPSLK	2	-0.92431	2	extracellular	GO:0044700 single organism signaling; GO:0065008 regulation of biological quality; GO:0007166 cell surface receptor signaling pathway; GO:0022414 reproductive process; GO:0009891 positive regulation of biosynthetic process; GO:0010821 regulation of mitochondrion organization; GO:0071345 cellular response to cytokine stimulus; GO:0044237 cellular metabolic process; GO:0010594 regulation of endothe…	GO:0005615 extracellular space; GO:0044421 extracellular region part; GO:0005737 cytoplasm; GO:0005589 collagen type VI trimer; GO:0032991 macromolecular complex; GO:0099512 supramolecular fiber; GO:0044424 intracellular part; GO:0099080 supramolecular complex; GO:0005623 cell; GO:0005576 extracellular region; GO:0005581 collagen trimer; GO:0099081 supramolecular polymer; GO:0031012 extracellular…	GO:0003723 RNA binding; GO:0047485 protein N-terminus binding; GO:0044877 macromolecular complex binding; GO:0005515 protein binding; GO:0004860 protein kinase inhibitor activity; GO:0019887 protein kinase regulator activity; GO:0019207 kinase regulator activity; GO:0004857 enzyme inhibitor activity; GO:0098772 molecular function regulator; GO:0050840 extracellular matrix binding; GO:0097159 orga…	K04660	DCN; decorin	mmu04350 TGF-beta signaling pathway - Mus musculus (mouse); mmu05205 Proteoglycans in cancer - Mus musculus (mouse);	IPR000372; IPR032675;	Leucine-rich repeat N-terminal domain; Leucine-rich repeat domain, L domain-like;
P28843	383	2.836	Up	0.000136408	K	Dipeptidyl peptidase 4	Dpp4	1	0.0251624	63.816	HICHFPK(1)DK	4	0.75331	1	endoplasmic reticulum	GO:0050863 regulation of T cell activation; GO:0044409 entry into host; GO:0002694 regulation of leukocyte activation; GO:0090130 tissue migration; GO:0045321 leukocyte activation; GO:0051674 localization of cell; GO:0051129 negative regulation of cellular component organization; GO:0044699 single-organism process; GO:0031294 lymphocyte costimulation; GO:0044764 multi-organism cellular process; G…	GO:0016020 membrane; GO:0044421 extracellular region part; GO:0016324 apical plasma membrane; GO:0031410 cytoplasmic vesicle; GO:0031090 organelle membrane; GO:0071437 invadopodium; GO:0098857 membrane microdomain; GO:0030054 cell junction; GO:0071944 cell periphery; GO:0005737 cytoplasm; GO:0031982 vesicle; GO:0031224 intrinsic component of membrane; GO:0071438 invadopodium membrane; GO:0044424 …	GO:0008238 exopeptidase activity; GO:0008233 peptidase activity; GO:0005102 receptor binding; GO:0046983 protein dimerization activity; GO:0008236 serine-type peptidase activity; GO:0008239 dipeptidyl-peptidase activity; GO:0004177 aminopeptidase activity; GO:0016787 hydrolase activity; GO:0005515 protein binding; GO:0001618 virus receptor activity; GO:0002020 protease binding; GO:0004252 serine-…	K01278	DPP4, CD26; dipeptidyl-peptidase 4 [EC:3.4.14.5]	mmu04974 Protein digestion and absorption - Mus musculus (mouse);	IPR001375; IPR029058; IPR002469;	Peptidase S9, prolyl oligopeptidase, catalytic domain; Alpha/Beta hydrolase fold; Dipeptidylpeptidase IV, N-terminal domain;
P29595	6	1.349	Up	0.000183291	K	NEDD8	Nedd8	1	0.0216025	100.84	VK(1)TLTGK	2	-2.5686	1	cytoplasm	GO:0050794 regulation of cellular process; GO:0060255 regulation of macromolecule metabolic process; GO:0019219 regulation of nucleobase-containing compound metabolic process; GO:0044267 cellular protein metabolic process; GO:0050896 response to stimulus; GO:0044237 cellular metabolic process; GO:0071704 organic substance metabolic process; GO:2001141 regulation of RNA biosynthetic process; GO:00…	GO:0043229 intracellular organelle; GO:0044421 extracellular region part; GO:0031982 vesicle; GO:0044424 intracellular part; GO:0005623 cell; GO:0005576 extracellular region; GO:0043226 organelle; GO:0070062 extracellular exosome; GO:0043231 intracellular membrane-bounded organelle; GO:0005634 nucleus; GO:0005622 intracellular; GO:0044464 cell part; GO:1903561 extracellular vesicle; GO:0043227 me…	GO:0005515 protein binding; GO:0031625 ubiquitin protein ligase binding; GO:0044389 ubiquitin-like protein ligase binding; GO:0019899 enzyme binding; GO:0005488 binding;	K12158	NEDD8; ubiquitin-like protein Nedd8		IPR029071; IPR000626;	Ubiquitin-related domain; Ubiquitin domain;
P30115	123	1.949	Up	0.00075795	K	Glutathione S-transferase A3	Gsta3	1	0.0052684	105.52	EASLAK(1)IK	2	-0.87353	1	cytoplasm	GO:0044707 single-multicellular organism process; GO:0006518 peptide metabolic process; GO:0044699 single-organism process; GO:1901376 organic heteropentacyclic compound metabolic process; GO:0072001 renal system development; GO:0044237 cellular metabolic process; GO:0001823 mesonephros development; GO:0071704 organic substance metabolic process; GO:0008152 metabolic process; GO:0006575 cellular …	GO:0070062 extracellular exosome; GO:0043226 organelle; GO:0044421 extracellular region part; GO:0044464 cell part; GO:0005622 intracellular; GO:0005737 cytoplasm; GO:0031982 vesicle; GO:1903561 extracellular vesicle; GO:0044424 intracellular part; GO:0005829 cytosol; GO:0005623 cell; GO:0043227 membrane-bounded organelle; GO:0005576 extracellular region; GO:0043230 extracellular organelle; GO:00…	GO:0004364 glutathione transferase activity; GO:0016765 transferase activity, transferring alkyl or aryl (other than methyl) groups; GO:0005515 protein binding; GO:0003824 catalytic activity; GO:0016740 transferase activity; GO:0005488 binding;	K00799	GST, gst; glutathione S-transferase [EC:2.5.1.18]	mmu00480 Glutathione metabolism - Mus musculus (mouse); mmu00980 Metabolism of xenobiotics by cytochrome P450 - Mus musculus (mouse); mmu00982 Drug metabolism - cytochrome P450 - Mus musculus (mouse); mmu00983 Drug metabolism - other enzymes - Mus musculus (mouse); mmu01524 Platinum drug resistance - Mus musculus (mouse); mmu05200 Pathways in cancer - Mus musculus (mouse); mmu05204 Chemical carci…	IPR004046; IPR010987; IPR004045; IPR012336;	Glutathione S-transferase, C-terminal; Glutathione S-transferase, C-terminal-like; Glutathione S-transferase, N-terminal; Thioredoxin-like fold;
P30115	217	1.471	Up	0.0072836	K	Glutathione S-transferase A3	Gsta3	1	0.0194891	91.853	CVESAK(1)K	2	-1.8656	1	cytoplasm	GO:0044707 single-multicellular organism process; GO:0006518 peptide metabolic process; GO:0044699 single-organism process; GO:1901376 organic heteropentacyclic compound metabolic process; GO:0072001 renal system development; GO:0044237 cellular metabolic process; GO:0001823 mesonephros development; GO:0071704 organic substance metabolic process; GO:0008152 metabolic process; GO:0006575 cellular …	GO:0070062 extracellular exosome; GO:0043226 organelle; GO:0044421 extracellular region part; GO:0044464 cell part; GO:0005622 intracellular; GO:0005737 cytoplasm; GO:0031982 vesicle; GO:1903561 extracellular vesicle; GO:0044424 intracellular part; GO:0005829 cytosol; GO:0005623 cell; GO:0043227 membrane-bounded organelle; GO:0005576 extracellular region; GO:0043230 extracellular organelle; GO:00…	GO:0004364 glutathione transferase activity; GO:0016765 transferase activity, transferring alkyl or aryl (other than methyl) groups; GO:0005515 protein binding; GO:0003824 catalytic activity; GO:0016740 transferase activity; GO:0005488 binding;	K00799	GST, gst; glutathione S-transferase [EC:2.5.1.18]	mmu00480 Glutathione metabolism - Mus musculus (mouse); mmu00980 Metabolism of xenobiotics by cytochrome P450 - Mus musculus (mouse); mmu00982 Drug metabolism - cytochrome P450 - Mus musculus (mouse); mmu00983 Drug metabolism - other enzymes - Mus musculus (mouse); mmu01524 Platinum drug resistance - Mus musculus (mouse); mmu05200 Pathways in cancer - Mus musculus (mouse); mmu05204 Chemical carci…	IPR004046; IPR010987; IPR004045; IPR012336;	Glutathione S-transferase, C-terminal; Glutathione S-transferase, C-terminal-like; Glutathione S-transferase, N-terminal; Thioredoxin-like fold;
P30681	3	1.615	Up	0.00158394	K	High mobility group protein B2	Hmgb2	1	0.00267465	99.973	GK(1)GDPNKPR	3	-0.54319	1	nucleus	GO:0032481 positive regulation of type I interferon production; GO:0010941 regulation of cell death; GO:0065008 regulation of biological quality; GO:0022414 reproductive process; GO:0097659 nucleic acid-templated transcription; GO:0008584 male gonad development; GO:0098542 defense response to other organism; GO:0009891 positive regulation of biosynthetic process; GO:0031347 regulation of defense …	GO:0005615 extracellular space; GO:0044421 extracellular region part; GO:0005737 cytoplasm; GO:0032991 macromolecular complex; GO:0044424 intracellular part; GO:0005623 cell; GO:0044422 organelle part; GO:0044427 chromosomal part; GO:0043228 non-membrane-bounded organelle; GO:0031974 membrane-enclosed lumen; GO:0000793 condensed chromosome; GO:0070013 intracellular organelle lumen; GO:0044454 nuc…	GO:0003723 RNA binding; GO:0003677 DNA binding; GO:0001158 enhancer sequence-specific DNA binding; GO:0005102 receptor binding; GO:0000976 transcription regulatory region sequence-specific DNA binding; GO:0003690 double-stranded DNA binding; GO:1990837 sequence-specific double-stranded DNA binding; GO:0005515 protein binding; GO:0043565 sequence-specific DNA binding; GO:0035326 enhancer binding; …	K11295	HMGB2; high mobility group protein B2		IPR009071;	High mobility group box domain;
P31001	317	1.416	Up	0.0182187	K	Desmin	Des	1	0.000265615	127.17	QAK(1)QEMMEYR	2	-1.8984	1	mitochondria	GO:0032502 developmental process; GO:0044707 single-multicellular organism process; GO:0016043 cellular component organization; GO:0045109 intermediate filament organization; GO:0045104 intermediate filament cytoskeleton organization; GO:0048731 system development; GO:0045103 intermediate filament-based process; GO:0044763 single-organism cellular process; GO:0044699 single-organism process; GO:0…	GO:0016020 membrane; GO:0044421 extracellular region part; GO:0071944 cell periphery; GO:0044291 cell-cell contact zone; GO:0030054 cell junction; GO:0030016 myofibril; GO:0031982 vesicle; GO:0005737 cytoplasm; GO:0099512 supramolecular fiber; GO:0044424 intracellular part; GO:0005913 cell-cell adherens junction; GO:0030018 Z disc; GO:0005911 cell-cell junction; GO:0099080 supramolecular complex;…	GO:0005515 protein binding; GO:0042802 identical protein binding; GO:0008092 cytoskeletal protein binding; GO:0005200 structural constituent of cytoskeleton; GO:0005198 structural molecule activity; GO:0005488 binding;	K07610	DES; desmin	mmu05410 Hypertrophic cardiomyopathy (HCM) - Mus musculus (mouse); mmu05412 Arrhythmogenic right ventricular cardiomyopathy (ARVC) - Mus musculus (mouse); mmu05414 Dilated cardiomyopathy (DCM) - Mus musculus (mouse);	IPR006821;	Intermediate filament head, DNA-binding domain;
P31725	35	1.46	Up	0.0038634	K	Protein S100-A9	S100a9	1	0.000148928	143.42	KEGHPDTLSK(1)K	3	-1.153	4	cytoplasm	GO:0065008 regulation of biological quality; GO:0010941 regulation of cell death; GO:0032270 positive regulation of cellular protein metabolic process; GO:0010608 posttranscriptional regulation of gene expression; GO:0070486 leukocyte aggregation; GO:0002793 positive regulation of peptide secretion; GO:0031347 regulation of defense response; GO:0006914 autophagy; GO:0044237 cellular metabolic pro…	GO:0016020 membrane; GO:0005615 extracellular space; GO:0044421 extracellular region part; GO:0071944 cell periphery; GO:0030054 cell junction; GO:0031982 vesicle; GO:0005737 cytoplasm; GO:0044424 intracellular part; GO:0005623 cell; GO:0044422 organelle part; GO:0043228 non-membrane-bounded organelle; GO:0031974 membrane-enclosed lumen; GO:0005856 cytoskeleton; GO:0070062 extracellular exosome; …	GO:0036041 long-chain fatty acid binding; GO:0005102 receptor binding; GO:0050544 arachidonic acid binding; GO:0043167 ion binding; GO:0050543 icosatetraenoic acid binding; GO:0016209 antioxidant activity; GO:0035325 Toll-like receptor binding; GO:0015631 tubulin binding; GO:0043177 organic acid binding; GO:0005515 protein binding; GO:0008270 zinc ion binding; GO:0033293 monocarboxylic acid bindi…	K21128	S100A9; protein S100-A9	mmu04657 IL-17 signaling pathway - Mus musculus (mouse);	IPR011992; IPR002048; IPR013787;	EF-hand domain pair; EF-hand domain; S100/CaBP-9k-type, calcium binding, subdomain;
P31725	51	0.768	Down	0.0061803	K	Protein S100-A9	S100a9	1	0.0252145	65.895	QMVEAQLATFMK(1)K	2	3.1635	1	cytoplasm	GO:0065008 regulation of biological quality; GO:0010941 regulation of cell death; GO:0032270 positive regulation of cellular protein metabolic process; GO:0010608 posttranscriptional regulation of gene expression; GO:0070486 leukocyte aggregation; GO:0002793 positive regulation of peptide secretion; GO:0031347 regulation of defense response; GO:0006914 autophagy; GO:0044237 cellular metabolic pro…	GO:0016020 membrane; GO:0005615 extracellular space; GO:0044421 extracellular region part; GO:0071944 cell periphery; GO:0030054 cell junction; GO:0031982 vesicle; GO:0005737 cytoplasm; GO:0044424 intracellular part; GO:0005623 cell; GO:0044422 organelle part; GO:0043228 non-membrane-bounded organelle; GO:0031974 membrane-enclosed lumen; GO:0005856 cytoskeleton; GO:0070062 extracellular exosome; …	GO:0036041 long-chain fatty acid binding; GO:0005102 receptor binding; GO:0050544 arachidonic acid binding; GO:0043167 ion binding; GO:0050543 icosatetraenoic acid binding; GO:0016209 antioxidant activity; GO:0035325 Toll-like receptor binding; GO:0015631 tubulin binding; GO:0043177 organic acid binding; GO:0005515 protein binding; GO:0008270 zinc ion binding; GO:0033293 monocarboxylic acid bindi…	K21128	S100A9; protein S100-A9	mmu04657 IL-17 signaling pathway - Mus musculus (mouse);	IPR011992; IPR002048; IPR013787;	EF-hand domain pair; EF-hand domain; S100/CaBP-9k-type, calcium binding, subdomain;
P32020	438	1.402	Up	0.0036031	K	Non-specific lipid-transfer protein	Scp2	1	0.000939382	114.72	ANLVFK(1)EIEK	3	-0.53312	3	cytoplasm	GO:0042446 hormone biosynthetic process; GO:0042181 ketone biosynthetic process; GO:0065008 regulation of biological quality; GO:0010256 endomembrane system organization; GO:0015850 organic hydroxy compound transport; GO:0032371 regulation of sterol transport; GO:0006066 alcohol metabolic process; GO:0030301 cholesterol transport; GO:0044699 single-organism process; GO:0009058 biosynthetic proces…	GO:0016020 membrane; GO:0044421 extracellular region part; GO:0031982 vesicle; GO:0005737 cytoplasm; GO:0032991 macromolecular complex; GO:0044424 intracellular part; GO:0005623 cell; GO:0044422 organelle part; GO:0031974 membrane-enclosed lumen; GO:0070062 extracellular exosome; GO:0005654 nucleoplasm; GO:0070013 intracellular organelle lumen; GO:0005622 intracellular; GO:0044464 cell part; GO:0…	GO:0036041 long-chain fatty acid binding; GO:0032934 sterol binding; GO:0005102 receptor binding; GO:0005319 lipid transporter activity; GO:0022892 substrate-specific transporter activity; GO:0005515 protein binding; GO:0005496 steroid binding; GO:0097159 organic cyclic compound binding; GO:0016746 transferase activity, transferring acyl groups; GO:0031406 carboxylic acid binding; GO:0003824 cata…	K08764	SCP2, SCPX; sterol carrier protein 2 [EC:2.3.1.176]	mmu00120 Primary bile acid biosynthesis - Mus musculus (mouse); mmu01040 Biosynthesis of unsaturated fatty acids - Mus musculus (mouse); mmu01100 Metabolic pathways - Mus musculus (mouse); mmu03320 PPAR signaling pathway - Mus musculus (mouse); mmu04146 Peroxisome - Mus musculus (mouse);	IPR016039; IPR020616; IPR020617; IPR003033;	Thiolase-like; Thiolase, N-terminal; Thiolase, C-terminal; SCP2 sterol-binding domain;
P35242	179	1.623	Up	0.0167165	K	Pulmonary surfactant-associated protein A	Sftpa1	1	9.46653e-08	149.3	NPEENEAIASITK(1)K	3	-0.028076	1	extracellular	GO:0044707 single-multicellular organism process; GO:0002252 immune effector process; GO:0016192 vesicle-mediated transport; GO:0044699 single-organism process; GO:0002376 immune system process; GO:0006897 endocytosis; GO:0032501 multicellular organismal process; GO:0051234 establishment of localization; GO:0008228 opsonization; GO:0006909 phagocytosis; GO:0006810 transport; GO:0007585 respirator…	GO:0032991 macromolecular complex; GO:0031012 extracellular matrix; GO:0005615 extracellular space; GO:0044421 extracellular region part; GO:0043234 protein complex; GO:0005576 extracellular region; GO:0005581 collagen trimer; GO:0005578 proteinaceous extracellular matrix;	GO:0046872 metal ion binding; GO:0043169 cation binding; GO:0030246 carbohydrate binding; GO:0005488 binding; GO:0043167 ion binding;	K10067	SFTPA; pulmonary surfactant-associated protein A	mmu04145 Phagosome - Mus musculus (mouse); mmu05133 Pertussis - Mus musculus (mouse);	IPR001304; IPR016187; IPR033990; IPR016186;	C-type lectin-like; C-type lectin fold; Collectin, C-type lectin-like domain; C-type lectin-like/link domain;
P35486	244	1.358	Up	0.0076827	K	Pyruvate dehydrogenase E1 component subunit alpha, somatic form, mitochondrial	Pdha1	1	4.32845e-06	173.24	AAASTDYYK(1)R	3	-1.3515	2	mitochondria	GO:0051188 cofactor biosynthetic process; GO:0019362 pyridine nucleotide metabolic process; GO:0006725 cellular aromatic compound metabolic process; GO:0046496 nicotinamide nucleotide metabolic process; GO:0009117 nucleotide metabolic process; GO:0044699 single-organism process; GO:0009058 biosynthetic process; GO:0061732 mitochondrial acetyl-CoA biosynthetic process from pyruvate; GO:0072524 pyr…	GO:0005759 mitochondrial matrix; GO:0043229 intracellular organelle; GO:0044429 mitochondrial part; GO:0043232 intracellular non-membrane-bounded organelle; GO:0005737 cytoplasm; GO:0044446 intracellular organelle part; GO:0031981 nuclear lumen; GO:0032991 macromolecular complex; GO:0044424 intracellular part; GO:0005730 nucleolus; GO:0045254 pyruvate dehydrogenase complex; GO:0005623 cell; GO:00…	GO:0016620 oxidoreductase activity, acting on the aldehyde or oxo group of donors, NAD or NADP as acceptor; GO:0034603 pyruvate dehydrogenase [NAD(P)+] activity; GO:0034604 pyruvate dehydrogenase (NAD+) activity; GO:0003824 catalytic activity; GO:0016903 oxidoreductase activity, acting on the aldehyde or oxo group of donors; GO:0004738 pyruvate dehydrogenase activity; GO:0004739 pyruvate dehydrog…	K00161	PDHA, pdhA; pyruvate dehydrogenase E1 component alpha subunit [EC:1.2.4.1]	mmu00010 Glycolysis / Gluconeogenesis - Mus musculus (mouse); mmu00020 Citrate cycle (TCA cycle) - Mus musculus (mouse); mmu00620 Pyruvate metabolism - Mus musculus (mouse); mmu01100 Metabolic pathways - Mus musculus (mouse); mmu01200 Carbon metabolism - Mus musculus (mouse); mmu04066 HIF-1 signaling pathway - Mus musculus (mouse); mmu04922 Glucagon signaling pathway - Mus musculus (mouse); mmu05…	IPR029061; IPR001017;	Thiamin diphosphate-binding fold; Dehydrogenase, E1 component;
P37040	72	1.395	Up	0.0181646	K	NADPH--cytochrome P450 reductase	Por	1	0.0172348	84.507	ESSFVEK(1)MK	2	-2.147	1	cytoplasm	GO:0065008 regulation of biological quality; GO:0010941 regulation of cell death; GO:0009891 positive regulation of biosynthetic process; GO:0044255 cellular lipid metabolic process; GO:0019216 regulation of lipid metabolic process; GO:0044237 cellular metabolic process; GO:0009605 response to external stimulus; GO:0010466 negative regulation of peptidase activity; GO:1903010 regulation of bone d…	GO:0043229 intracellular organelle; GO:0016020 membrane; GO:0042175 nuclear outer membrane-endoplasmic reticulum membrane network; GO:0005783 endoplasmic reticulum; GO:0044446 intracellular organelle part; GO:0005737 cytoplasm; GO:0031224 intrinsic component of membrane; GO:0012505 endomembrane system; GO:0044424 intracellular part; GO:0005623 cell; GO:0016021 integral component of membrane; GO:0…	GO:0016651 oxidoreductase activity, acting on NAD(P)H; GO:0016708 oxidoreductase activity, acting on paired donors, with incorporation or reduction of molecular oxygen, NAD(P)H as one donor, and incorporation of two atoms of oxygen into one donor; GO:0047726 iron-cytochrome-c reductase activity; GO:1901265 nucleoside phosphate binding; GO:0016653 oxidoreductase activity, acting on NAD(P)H, heme p…	K00327	POR; NADPH-ferrihemoprotein reductase [EC:1.6.2.4]		IPR001433; IPR017927; IPR017938; IPR003097; IPR029039; IPR023173; IPR008254; IPR001709;	Oxidoreductase FAD/NAD(P)-binding; Ferredoxin reductase-type FAD-binding domain; Riboflavin synthase-like beta-barrel; FAD-binding, type 1; Flavoprotein-like domain; NADPH-cytochrome p450 reductase, FAD-binding, alpha-helical domain-3; Flavodoxin/nitric oxide synthase; Flavoprotein pyridine nucleotide cytochrome reductase;
P38060	137	1.436	Up	0.0146581	K	Hydroxymethylglutaryl-CoA lyase, mitochondrial	Hmgcl	1	8.94891e-48	274.64	K(1)NANCSIEESFQR	2	-0.66134	2	mitochondria	GO:0044085 cellular component biogenesis; GO:0016043 cellular component organization; GO:0044707 single-multicellular organism process; GO:0001101 response to acid chemical; GO:0048732 gland development; GO:1901700 response to oxygen-containing compound; GO:0044699 single-organism process; GO:0009058 biosynthetic process; GO:0050896 response to stimulus; GO:0044237 cellular metabolic process; GO:…	GO:0016020 membrane; GO:0005759 mitochondrial matrix; GO:0043229 intracellular organelle; GO:0044429 mitochondrial part; GO:0031090 organelle membrane; GO:0005777 peroxisome; GO:0031967 organelle envelope; GO:0005737 cytoplasm; GO:0044446 intracellular organelle part; GO:0044424 intracellular part; GO:0005623 cell; GO:0005739 mitochondrion; GO:0044422 organelle part; GO:0005740 mitochondrial enve…	GO:0000287 magnesium ion binding; GO:0005102 receptor binding; GO:0046983 protein dimerization activity; GO:0043167 ion binding; GO:0043177 organic acid binding; GO:0016829 lyase activity; GO:0005515 protein binding; GO:1901681 sulfur compound binding; GO:0048037 cofactor binding; GO:0030145 manganese ion binding; GO:0042802 identical protein binding; GO:0031406 carboxylic acid binding; GO:004691…	K01640	E4.1.3.4, HMGCL, hmgL; hydroxymethylglutaryl-CoA lyase [EC:4.1.3.4]	mmu00072 Synthesis and degradation of ketone bodies - Mus musculus (mouse); mmu00280 Valine, leucine and isoleucine degradation - Mus musculus (mouse); mmu00650 Butanoate metabolism - Mus musculus (mouse); mmu01100 Metabolic pathways - Mus musculus (mouse); mmu04146 Peroxisome - Mus musculus (mouse);	IPR013785; IPR000891;	Aldolase-type TIM barrel; Pyruvate carboxyltransferase;
P38060	48	1.453	Up	0.021161	K	Hydroxymethylglutaryl-CoA lyase, mitochondrial	Hmgcl	1	1.11611e-06	121.99	DGLQNEK(1)SIVPTPVK	4	-1.4707	2	mitochondria	GO:0044085 cellular component biogenesis; GO:0016043 cellular component organization; GO:0044707 single-multicellular organism process; GO:0001101 response to acid chemical; GO:0048732 gland development; GO:1901700 response to oxygen-containing compound; GO:0044699 single-organism process; GO:0009058 biosynthetic process; GO:0050896 response to stimulus; GO:0044237 cellular metabolic process; GO:…	GO:0016020 membrane; GO:0005759 mitochondrial matrix; GO:0043229 intracellular organelle; GO:0044429 mitochondrial part; GO:0031090 organelle membrane; GO:0005777 peroxisome; GO:0031967 organelle envelope; GO:0005737 cytoplasm; GO:0044446 intracellular organelle part; GO:0044424 intracellular part; GO:0005623 cell; GO:0005739 mitochondrion; GO:0044422 organelle part; GO:0005740 mitochondrial enve…	GO:0000287 magnesium ion binding; GO:0005102 receptor binding; GO:0046983 protein dimerization activity; GO:0043167 ion binding; GO:0043177 organic acid binding; GO:0016829 lyase activity; GO:0005515 protein binding; GO:1901681 sulfur compound binding; GO:0048037 cofactor binding; GO:0030145 manganese ion binding; GO:0042802 identical protein binding; GO:0031406 carboxylic acid binding; GO:004691…	K01640	E4.1.3.4, HMGCL, hmgL; hydroxymethylglutaryl-CoA lyase [EC:4.1.3.4]	mmu00072 Synthesis and degradation of ketone bodies - Mus musculus (mouse); mmu00280 Valine, leucine and isoleucine degradation - Mus musculus (mouse); mmu00650 Butanoate metabolism - Mus musculus (mouse); mmu01100 Metabolic pathways - Mus musculus (mouse); mmu04146 Peroxisome - Mus musculus (mouse);	IPR013785; IPR000891;	Aldolase-type TIM barrel; Pyruvate carboxyltransferase;
P38647	234	1.447	Up	0.027237	K	Stress-70 protein, mitochondrial	Hspa9	1	1.22092e-11	131.09	VINEPTAAALAYGLDK(1)SEDK	3	-1.6448	1	mitochondria	GO:0051093 negative regulation of developmental process; GO:0065008 regulation of biological quality; GO:0002262 myeloid cell homeostasis; GO:0048869 cellular developmental process; GO:0045637 regulation of myeloid cell differentiation; GO:0044699 single-organism process; GO:0051241 negative regulation of multicellular organismal process; GO:0051169 nuclear transport; GO:0051168 nuclear export; G…	GO:0044421 extracellular region part; GO:0030054 cell junction; GO:0031982 vesicle; GO:0005737 cytoplasm; GO:0044424 intracellular part; GO:0005623 cell; GO:0044422 organelle part; GO:0043228 non-membrane-bounded organelle; GO:0070062 extracellular exosome; GO:0031974 membrane-enclosed lumen; GO:0005925 focal adhesion; GO:0070013 intracellular organelle lumen; GO:0043209 myelin sheath; GO:0044464…	GO:0003723 RNA binding; GO:0005524 ATP binding; GO:1901265 nucleoside phosphate binding; GO:0031625 ubiquitin protein ligase binding; GO:0001882 nucleoside binding; GO:0043167 ion binding; GO:0005515 protein binding; GO:0000166 nucleotide binding; GO:1901363 heterocyclic compound binding; GO:0097159 organic cyclic compound binding; GO:0032549 ribonucleoside binding; GO:0097367 carbohydrate deriva…	K04043	dnaK, HSPA9; molecular chaperone DnaK	mmu03018 RNA degradation - Mus musculus (mouse); mmu05152 Tuberculosis - Mus musculus (mouse);	IPR029048; IPR029047;	Heat shock protein 70kD, C-terminal domain; Heat shock protein 70kD, peptide-binding domain;
P38647	567	1.508	Up	0.002815	K	Stress-70 protein, mitochondrial	Hspa9	1	6.56944e-08	180.24	NAEK(1)YAEEDRR	3	-0.91253	2	mitochondria	GO:0051093 negative regulation of developmental process; GO:0065008 regulation of biological quality; GO:0002262 myeloid cell homeostasis; GO:0048869 cellular developmental process; GO:0045637 regulation of myeloid cell differentiation; GO:0044699 single-organism process; GO:0051241 negative regulation of multicellular organismal process; GO:0051169 nuclear transport; GO:0051168 nuclear export; G…	GO:0044421 extracellular region part; GO:0030054 cell junction; GO:0031982 vesicle; GO:0005737 cytoplasm; GO:0044424 intracellular part; GO:0005623 cell; GO:0044422 organelle part; GO:0043228 non-membrane-bounded organelle; GO:0070062 extracellular exosome; GO:0031974 membrane-enclosed lumen; GO:0005925 focal adhesion; GO:0070013 intracellular organelle lumen; GO:0043209 myelin sheath; GO:0044464…	GO:0003723 RNA binding; GO:0005524 ATP binding; GO:1901265 nucleoside phosphate binding; GO:0031625 ubiquitin protein ligase binding; GO:0001882 nucleoside binding; GO:0043167 ion binding; GO:0005515 protein binding; GO:0000166 nucleotide binding; GO:1901363 heterocyclic compound binding; GO:0097159 organic cyclic compound binding; GO:0032549 ribonucleoside binding; GO:0097367 carbohydrate deriva…	K04043	dnaK, HSPA9; molecular chaperone DnaK	mmu03018 RNA degradation - Mus musculus (mouse); mmu05152 Tuberculosis - Mus musculus (mouse);	IPR029048; IPR029047;	Heat shock protein 70kD, C-terminal domain; Heat shock protein 70kD, peptide-binding domain;
P40124	80	1.686	Up	0.00023953	K	Adenylyl cyclase-associated protein 1	Cap1	1	2.93532e-06	135.81	HAEMVHTGLK(1)LER	4	-0.19131	2	cytoplasm	GO:0044700 single organism signaling; GO:0051674 localization of cell; GO:0048869 cellular developmental process; GO:0032989 cellular component morphogenesis; GO:0044699 single-organism process; GO:0051234 establishment of localization; GO:0007165 signal transduction; GO:0030036 actin cytoskeleton organization; GO:0007154 cell communication; GO:0030814 regulation of cAMP metabolic process; GO:003…	GO:0016020 membrane; GO:0005615 extracellular space; GO:0044421 extracellular region part; GO:0005938 cell cortex; GO:0030054 cell junction; GO:0071944 cell periphery; GO:0031982 vesicle; GO:0099568 cytoplasmic region; GO:0005737 cytoplasm; GO:0030863 cortical cytoskeleton; GO:0030864 cortical actin cytoskeleton; GO:0044424 intracellular part; GO:0005623 cell; GO:0044422 organelle part; GO:004322…	GO:0003779 actin binding; GO:0005515 protein binding; GO:0008092 cytoskeletal protein binding; GO:0008179 adenylate cyclase binding; GO:0019899 enzyme binding; GO:0005488 binding;	K17261	CAP1_2, SRV2; adenylyl cyclase-associated protein		IPR006599; IPR013992; IPR016098; IPR017901; IPR013912;	CARP motif; Adenylate cyclase-associated CAP, N-terminal; Cyclase-associated protein CAP/septum formation inhibitor MinC, C-terminal; C-CAP/cofactor C-like domain; Adenylate cyclase-associated CAP, C-terminal;
P40142	204	1.38	Up	0.0025367	K	Transketolase	Tkt	1	1.3884e-22	186.56	LGQSDPAPLQHQVDIYQK(1)R	3	-1.9343	3	cytoplasm	GO:0040008 regulation of growth; GO:0044711 single-organism biosynthetic process; GO:0044763 single-organism cellular process; GO:0044699 single-organism process; GO:0006081 cellular aldehyde metabolic process; GO:0009058 biosynthetic process; GO:0044237 cellular metabolic process; GO:1901576 organic substance biosynthetic process; GO:0006796 phosphate-containing compound metabolic process; GO:00…	GO:0043229 intracellular organelle; GO:0044421 extracellular region part; GO:0044446 intracellular organelle part; GO:0031982 vesicle; GO:0031981 nuclear lumen; GO:0044424 intracellular part; GO:0016604 nuclear body; GO:0005623 cell; GO:0005576 extracellular region; GO:0044422 organelle part; GO:0031974 membrane-enclosed lumen; GO:0043226 organelle; GO:0070062 extracellular exosome; GO:0043231 in…	GO:0042802 identical protein binding; GO:0003824 catalytic activity; GO:0042803 protein homodimerization activity; GO:0005488 binding; GO:0016744 transferase activity, transferring aldehyde or ketonic groups; GO:0043167 ion binding; GO:0046983 protein dimerization activity; GO:0043169 cation binding; GO:0046872 metal ion binding; GO:0005515 protein binding; GO:0016740 transferase activity; GO:004…	K00615	E2.2.1.1, tktA, tktB; transketolase [EC:2.2.1.1]	mmu00030 Pentose phosphate pathway - Mus musculus (mouse); mmu01100 Metabolic pathways - Mus musculus (mouse); mmu01200 Carbon metabolism - Mus musculus (mouse); mmu01230 Biosynthesis of amino acids - Mus musculus (mouse);	IPR005474; IPR009014; IPR033248; IPR029061; IPR005475;	Transketolase, N-terminal; Transketolase C-terminal/Pyruvate-ferredoxin oxidoreductase domain II; Transketolase, C-terminal domain; Thiamin diphosphate-binding fold; Transketolase-like, pyrimidine-binding domain;
P40936	14	1.43	Up	0.0190417	K	Indolethylamine N-methyltransferase	Inmt	1	2.37573e-08	139.3	VYIGGEDYEK(1)EFTPK	2	-0.85905	2	cytoplasm	GO:0008152 metabolic process; GO:0042221 response to chemical; GO:0009636 response to toxic substance; GO:0006807 nitrogen compound metabolic process; GO:0050896 response to stimulus; GO:0009987 cellular process; GO:0044237 cellular metabolic process; GO:0001887 selenium compound metabolic process; GO:0009308 amine metabolic process; GO:0032259 methylation; GO:1901564 organonitrogen compound meta…	GO:0044464 cell part; GO:0005622 intracellular; GO:0005737 cytoplasm; GO:0044424 intracellular part; GO:0005623 cell; GO:0005829 cytosol; GO:0044444 cytoplasmic part;	GO:0030748 amine N-methyltransferase activity; GO:0008757 S-adenosylmethionine-dependent methyltransferase activity; GO:0008168 methyltransferase activity; GO:0003824 catalytic activity; GO:0008172 S-methyltransferase activity; GO:0098615 dimethyl selenide methyltransferase activity; GO:0016741 transferase activity, transferring one-carbon groups; GO:0004790 thioether S-methyltransferase activity…	K00562	INMT, TEMT; methyltransferase [EC:2.1.1.49 2.1.1.96]	mmu00380 Tryptophan metabolism - Mus musculus (mouse); mmu00450 Selenocompound metabolism - Mus musculus (mouse);	IPR029063;	S-adenosyl-L-methionine-dependent methyltransferase;
P42125	222	1.465	Up	0.0141569	K	Enoyl-CoA delta isomerase 1, mitochondrial	Eci1	1	5.21822e-10	127.88	VGVVDEVVPEDQVHSK(1)AR	3	0.18091	2	mitochondria	GO:0034440 lipid oxidation; GO:0044699 single-organism process; GO:0044255 cellular lipid metabolic process; GO:0044237 cellular metabolic process; GO:0071704 organic substance metabolic process; GO:0008152 metabolic process; GO:0030258 lipid modification; GO:0044248 cellular catabolic process; GO:0032787 monocarboxylic acid metabolic process; GO:0009987 cellular process; GO:0006629 lipid metabol…	GO:0016020 membrane; GO:0044421 extracellular region part; GO:0031090 organelle membrane; GO:0005737 cytoplasm; GO:0031982 vesicle; GO:0044424 intracellular part; GO:0005623 cell; GO:0044422 organelle part; GO:0005740 mitochondrial envelope; GO:0031974 membrane-enclosed lumen; GO:0070062 extracellular exosome; GO:0070013 intracellular organelle lumen; GO:0005622 intracellular; GO:0044464 cell par…	GO:0016853 isomerase activity; GO:0003824 catalytic activity; GO:0016829 lyase activity; GO:0016836 hydro-lyase activity; GO:0016860 intramolecular oxidoreductase activity; GO:0004165 dodecenoyl-CoA delta-isomerase activity; GO:0016835 carbon-oxygen lyase activity; GO:0016863 intramolecular oxidoreductase activity, transposing C=C bonds; GO:0004300 enoyl-CoA hydratase activity;	K13238	DCI; 3,2-trans-enoyl-CoA isomerase, mitochondrial [EC:5.3.3.8]	mmu00071 Fatty acid degradation - Mus musculus (mouse);	IPR029045;	ClpP/crotonase-like domain;
P42225	296	1.443	Up	0.024419	K	Signal transducer and activator of transcription 1	Stat1	1	0.0206617	62.088	FTYEPDPITK(1)NK	3	4.4765	1	nucleus	GO:0044700 single organism signaling; GO:0010941 regulation of cell death; GO:0009891 positive regulation of biosynthetic process; GO:0046683 response to organophosphorus; GO:0044237 cellular metabolic process; GO:0009607 response to biotic stimulus; GO:0008152 metabolic process; GO:0002053 positive regulation of mesenchymal cell proliferation; GO:0043122 regulation of I-kappaB kinase/NF-kappaB s…	GO:0030425 dendrite; GO:0030054 cell junction; GO:0005737 cytoplasm; GO:0044424 intracellular part; GO:0005913 cell-cell adherens junction; GO:0005911 cell-cell junction; GO:0005623 cell; GO:0044422 organelle part; GO:0044427 chromosomal part; GO:0043228 non-membrane-bounded organelle; GO:0031974 membrane-enclosed lumen; GO:0005654 nucleoplasm; GO:0070013 intracellular organelle lumen; GO:0044454…	GO:0000981 RNA polymerase II transcription factor activity, sequence-specific DNA binding; GO:0005102 receptor binding; GO:0032813 tumor necrosis factor receptor superfamily binding; GO:0003690 double-stranded DNA binding; GO:0046983 protein dimerization activity; GO:0005515 protein binding; GO:0051427 hormone receptor binding; GO:0004871 signal transducer activity; GO:0000987 core promoter proxi…	K11220	STAT1; signal transducer and activator of transcription 1	mmu04062 Chemokine signaling pathway - Mus musculus (mouse); mmu04217 Necroptosis - Mus musculus (mouse); mmu04380 Osteoclast differentiation - Mus musculus (mouse); mmu04620 Toll-like receptor signaling pathway - Mus musculus (mouse); mmu04621 NOD-like receptor signaling pathway - Mus musculus (mouse); mmu04625 C-type lectin receptor signaling pathway - Mus musculus (mouse); mmu04630 JAK-STAT si…	IPR013801; IPR008967; IPR011992; IPR013800; IPR022752; IPR000980; IPR012345; IPR013799; IPR015988;	STAT transcription factor, DNA-binding; p53-like transcription factor, DNA-binding; EF-hand domain pair; STAT transcription factor, all-alpha domain; Signal transducer and activation of transcription 1, TAZ2 binding domain, C-terminal; SH2 domain; STAT transcription factor, DNA-binding, subdomain; STAT transcription factor, protein interaction; STAT transcription factor, coiled coil;
P43274	32	1.541	Up	0.0070553	K	Histone H1.4	Hist1h1e	1	0.00135258	137.59	AAGGAK(1)R	2	1.3028	1	nucleus	GO:0044085 cellular component biogenesis; GO:0051253 negative regulation of RNA metabolic process; GO:0044237 cellular metabolic process; GO:0032259 methylation; GO:2001141 regulation of RNA biosynthetic process; GO:0008152 metabolic process; GO:0008213 protein alkylation; GO:0006334 nucleosome assembly; GO:0022607 cellular component assembly; GO:0065003 macromolecular complex assembly; GO:001055…	GO:0044421 extracellular region part; GO:0031982 vesicle; GO:0032991 macromolecular complex; GO:0044424 intracellular part; GO:0005623 cell; GO:0000792 heterochromatin; GO:0044422 organelle part; GO:0044427 chromosomal part; GO:0043228 non-membrane-bounded organelle; GO:0070062 extracellular exosome; GO:0031974 membrane-enclosed lumen; GO:0070013 intracellular organelle lumen; GO:0044454 nuclear …	GO:0097159 organic cyclic compound binding; GO:1901363 heterocyclic compound binding; GO:0003677 DNA binding; GO:0003723 RNA binding; GO:0005515 protein binding; GO:0003682 chromatin binding; GO:0031490 chromatin DNA binding; GO:0005488 binding; GO:0003676 nucleic acid binding;	K11275	H1_5; histone H1/5		IPR011991; IPR005818;	Winged helix-turn-helix DNA-binding domain; Linker histone H1/H5, domain H15;
P45377	173	0.679	Down	0.000122651	K	Aldose reductase-related protein 2	Akr1b8	1	0.0367229	83.206	LLNK(1)PGLK	2	-1.7646	1	cytoplasm	GO:1901615 organic hydroxy compound metabolic process; GO:0006725 cellular aromatic compound metabolic process; GO:0006066 alcohol metabolic process; GO:0016095 polyprenol catabolic process; GO:0097164 ammonium ion metabolic process; GO:0044699 single-organism process; GO:0044255 cellular lipid metabolic process; GO:0016107 sesquiterpenoid catabolic process; GO:0046164 alcohol catabolic process; …	GO:0070062 extracellular exosome; GO:0043226 organelle; GO:0044421 extracellular region part; GO:0044464 cell part; GO:0005622 intracellular; GO:0005737 cytoplasm; GO:0031982 vesicle; GO:1903561 extracellular vesicle; GO:0044424 intracellular part; GO:0005623 cell; GO:0043227 membrane-bounded organelle; GO:0005576 extracellular region; GO:0043230 extracellular organelle;	GO:0016620 oxidoreductase activity, acting on the aldehyde or oxo group of donors, NAD or NADP as acceptor; GO:0016614 oxidoreductase activity, acting on CH-OH group of donors; GO:0004032 alditol:NADP+ 1-oxidoreductase activity; GO:0016616 oxidoreductase activity, acting on the CH-OH group of donors, NAD or NADP as acceptor; GO:0003824 catalytic activity; GO:0008106 alcohol dehydrogenase (NADP+) …	K00011	AKR1B; aldehyde reductase [EC:1.1.1.21]	mmu00040 Pentose and glucuronate interconversions - Mus musculus (mouse); mmu00051 Fructose and mannose metabolism - Mus musculus (mouse); mmu00052 Galactose metabolism - Mus musculus (mouse); mmu00561 Glycerolipid metabolism - Mus musculus (mouse); mmu00790 Folate biosynthesis - Mus musculus (mouse); mmu01100 Metabolic pathways - Mus musculus (mouse);	IPR023210;	NADP-dependent oxidoreductase domain;
P45952	418	1.708	Up	0.00170073	K	Medium-chain specific acyl-CoA dehydrogenase, mitochondrial	Acadm	1	0.0399799	71.501	EHIEK(1)YK	3	1.2582	1	mitochondria	GO:0048732 gland development; GO:0048869 cellular developmental process; GO:0044699 single-organism process; GO:0009058 biosynthetic process; GO:0044255 cellular lipid metabolic process; GO:0045329 carnitine biosynthetic process; GO:0044237 cellular metabolic process; GO:0044264 cellular polysaccharide metabolic process; GO:0009605 response to external stimulus; GO:0008152 metabolic process; GO:0…	GO:0044421 extracellular region part; GO:0005737 cytoplasm; GO:0031982 vesicle; GO:0044424 intracellular part; GO:0016604 nuclear body; GO:0005623 cell; GO:0044422 organelle part; GO:0031974 membrane-enclosed lumen; GO:0070062 extracellular exosome; GO:0005654 nucleoplasm; GO:0070013 intracellular organelle lumen; GO:0005622 intracellular; GO:0044464 cell part; GO:0016607 nuclear speck; GO:190356…	GO:1901265 nucleoside phosphate binding; GO:0050660 flavin adenine dinucleotide binding; GO:0043167 ion binding; GO:0005515 protein binding; GO:0000166 nucleotide binding; GO:0048037 cofactor binding; GO:0016491 oxidoreductase activity; GO:1901363 heterocyclic compound binding; GO:0097159 organic cyclic compound binding; GO:0016627 oxidoreductase activity, acting on the CH-CH group of donors; GO:…	K00249	ACADM, acd; acyl-CoA dehydrogenase [EC:1.3.8.7]	mmu00071 Fatty acid degradation - Mus musculus (mouse); mmu00280 Valine, leucine and isoleucine degradation - Mus musculus (mouse); mmu00410 beta-Alanine metabolism - Mus musculus (mouse); mmu00640 Propanoate metabolism - Mus musculus (mouse); mmu01100 Metabolic pathways - Mus musculus (mouse); mmu01200 Carbon metabolism - Mus musculus (mouse); mmu01212 Fatty acid metabolism - Mus musculus (mouse…	IPR009100; IPR013786; IPR006091; IPR009075;	Acyl-CoA dehydrogenase/oxidase, N-terminal and middle domain; Acyl-CoA dehydrogenase/oxidase, N-terminal; Acyl-CoA oxidase/dehydrogenase, central domain; Acyl-CoA dehydrogenase/oxidase C-terminal;
P45952	179	1.35	Up	0.0097604	K	Medium-chain specific acyl-CoA dehydrogenase, mitochondrial	Acadm	1	0.0233746	62.338	K(1)GDEYVINGQK	3	-0.31084	1	mitochondria	GO:0048732 gland development; GO:0048869 cellular developmental process; GO:0044699 single-organism process; GO:0009058 biosynthetic process; GO:0044255 cellular lipid metabolic process; GO:0045329 carnitine biosynthetic process; GO:0044237 cellular metabolic process; GO:0044264 cellular polysaccharide metabolic process; GO:0009605 response to external stimulus; GO:0008152 metabolic process; GO:0…	GO:0044421 extracellular region part; GO:0005737 cytoplasm; GO:0031982 vesicle; GO:0044424 intracellular part; GO:0016604 nuclear body; GO:0005623 cell; GO:0044422 organelle part; GO:0031974 membrane-enclosed lumen; GO:0070062 extracellular exosome; GO:0005654 nucleoplasm; GO:0070013 intracellular organelle lumen; GO:0005622 intracellular; GO:0044464 cell part; GO:0016607 nuclear speck; GO:190356…	GO:1901265 nucleoside phosphate binding; GO:0050660 flavin adenine dinucleotide binding; GO:0043167 ion binding; GO:0005515 protein binding; GO:0000166 nucleotide binding; GO:0048037 cofactor binding; GO:0016491 oxidoreductase activity; GO:1901363 heterocyclic compound binding; GO:0097159 organic cyclic compound binding; GO:0016627 oxidoreductase activity, acting on the CH-CH group of donors; GO:…	K00249	ACADM, acd; acyl-CoA dehydrogenase [EC:1.3.8.7]	mmu00071 Fatty acid degradation - Mus musculus (mouse); mmu00280 Valine, leucine and isoleucine degradation - Mus musculus (mouse); mmu00410 beta-Alanine metabolism - Mus musculus (mouse); mmu00640 Propanoate metabolism - Mus musculus (mouse); mmu01100 Metabolic pathways - Mus musculus (mouse); mmu01200 Carbon metabolism - Mus musculus (mouse); mmu01212 Fatty acid metabolism - Mus musculus (mouse…	IPR009100; IPR013786; IPR006091; IPR009075;	Acyl-CoA dehydrogenase/oxidase, N-terminal and middle domain; Acyl-CoA dehydrogenase/oxidase, N-terminal; Acyl-CoA oxidase/dehydrogenase, central domain; Acyl-CoA dehydrogenase/oxidase C-terminal;
P45952	301	0.615	Down	0.00180206	K	Medium-chain specific acyl-CoA dehydrogenase, mitochondrial	Acadm	1	1.53621e-18	211.77	ALDEATK(1)YALDR	2	-1.8126	1	mitochondria	GO:0048732 gland development; GO:0048869 cellular developmental process; GO:0044699 single-organism process; GO:0009058 biosynthetic process; GO:0044255 cellular lipid metabolic process; GO:0045329 carnitine biosynthetic process; GO:0044237 cellular metabolic process; GO:0044264 cellular polysaccharide metabolic process; GO:0009605 response to external stimulus; GO:0008152 metabolic process; GO:0…	GO:0044421 extracellular region part; GO:0005737 cytoplasm; GO:0031982 vesicle; GO:0044424 intracellular part; GO:0016604 nuclear body; GO:0005623 cell; GO:0044422 organelle part; GO:0031974 membrane-enclosed lumen; GO:0070062 extracellular exosome; GO:0005654 nucleoplasm; GO:0070013 intracellular organelle lumen; GO:0005622 intracellular; GO:0044464 cell part; GO:0016607 nuclear speck; GO:190356…	GO:1901265 nucleoside phosphate binding; GO:0050660 flavin adenine dinucleotide binding; GO:0043167 ion binding; GO:0005515 protein binding; GO:0000166 nucleotide binding; GO:0048037 cofactor binding; GO:0016491 oxidoreductase activity; GO:1901363 heterocyclic compound binding; GO:0097159 organic cyclic compound binding; GO:0016627 oxidoreductase activity, acting on the CH-CH group of donors; GO:…	K00249	ACADM, acd; acyl-CoA dehydrogenase [EC:1.3.8.7]	mmu00071 Fatty acid degradation - Mus musculus (mouse); mmu00280 Valine, leucine and isoleucine degradation - Mus musculus (mouse); mmu00410 beta-Alanine metabolism - Mus musculus (mouse); mmu00640 Propanoate metabolism - Mus musculus (mouse); mmu01100 Metabolic pathways - Mus musculus (mouse); mmu01200 Carbon metabolism - Mus musculus (mouse); mmu01212 Fatty acid metabolism - Mus musculus (mouse…	IPR009100; IPR013786; IPR006091; IPR009075;	Acyl-CoA dehydrogenase/oxidase, N-terminal and middle domain; Acyl-CoA dehydrogenase/oxidase, N-terminal; Acyl-CoA oxidase/dehydrogenase, central domain; Acyl-CoA dehydrogenase/oxidase C-terminal;
P47738	453	1.33	Up	0.0183826	K	Aldehyde dehydrogenase, mitochondrial	Aldh2	1	3.18174e-07	135.02	YGLAAAVFTK(1)DLDK	2	-0.80619	2	mitochondria	GO:1901615 organic hydroxy compound metabolic process; GO:0006066 alcohol metabolic process; GO:0044712 single-organism catabolic process; GO:0055114 oxidation-reduction process; GO:0044281 small molecule metabolic process; GO:0034310 primary alcohol catabolic process; GO:0044699 single-organism process; GO:0044282 small molecule catabolic process; GO:0046164 alcohol catabolic process; GO:0006068…	GO:0005759 mitochondrial matrix; GO:0043229 intracellular organelle; GO:0044421 extracellular region part; GO:0044429 mitochondrial part; GO:0005737 cytoplasm; GO:0044446 intracellular organelle part; GO:0031982 vesicle; GO:0044424 intracellular part; GO:0005623 cell; GO:0005576 extracellular region; GO:0044422 organelle part; GO:0005739 mitochondrion; GO:0043231 intracellular membrane-bounded or…	GO:0016620 oxidoreductase activity, acting on the aldehyde or oxo group of donors, NAD or NADP as acceptor; GO:0003824 catalytic activity; GO:0005488 binding; GO:0016903 oxidoreductase activity, acting on the aldehyde or oxo group of donors; GO:0005515 protein binding; GO:0016491 oxidoreductase activity; GO:0004029 aldehyde dehydrogenase (NAD) activity;	K00128	ALDH; aldehyde dehydrogenase (NAD+) [EC:1.2.1.3]	mmu00010 Glycolysis / Gluconeogenesis - Mus musculus (mouse); mmu00053 Ascorbate and aldarate metabolism - Mus musculus (mouse); mmu00071 Fatty acid degradation - Mus musculus (mouse); mmu00280 Valine, leucine and isoleucine degradation - Mus musculus (mouse); mmu00310 Lysine degradation - Mus musculus (mouse); mmu00330 Arginine and proline metabolism - Mus musculus (mouse); mmu00340 Histidine me…	IPR016161; IPR015590; IPR016162; IPR016163;	Aldehyde/histidinol dehydrogenase; Aldehyde dehydrogenase domain; Aldehyde dehydrogenase N-terminal domain; Aldehyde dehydrogenase, C-terminal;
P47857	107	1.624	Up	0.0020218	K	ATP-dependent 6-phosphofructokinase, muscle type	Pfkm	1	0.0100373	85.212	AAHNLVK(1)R	3	-0.44954	1	cytoplasm	GO:0044085 cellular component biogenesis; GO:0065008 regulation of biological quality; GO:0009116 nucleoside metabolic process; GO:0006165 nucleoside diphosphate phosphorylation; GO:0019362 pyridine nucleotide metabolic process; GO:0006096 glycolytic process; GO:0050796 regulation of insulin secretion; GO:0042593 glucose homeostasis; GO:0006002 fructose 6-phosphate metabolic process; GO:0009185 r…	GO:0016020 membrane; GO:0044421 extracellular region part; GO:0061695 transferase complex, transferring phosphorus-containing groups; GO:0016324 apical plasma membrane; GO:0071944 cell periphery; GO:0031982 vesicle; GO:0005737 cytoplasm; GO:0032991 macromolecular complex; GO:0036126 sperm flagellum; GO:0097729 9+2 motile cilium; GO:0044424 intracellular part; GO:0005623 cell; GO:0044422 organelle…	GO:0003872 6-phosphofructokinase activity; GO:1901265 nucleoside phosphate binding; GO:0016773 phosphotransferase activity, alcohol group as acceptor; GO:0046983 protein dimerization activity; GO:0005515 protein binding; GO:0048029 monosaccharide binding; GO:1901363 heterocyclic compound binding; GO:0097159 organic cyclic compound binding; GO:0016301 kinase activity; GO:0042802 identical protein …	K00850	pfkA, PFK; 6-phosphofructokinase 1 [EC:2.7.1.11]	mmu00010 Glycolysis / Gluconeogenesis - Mus musculus (mouse); mmu00030 Pentose phosphate pathway - Mus musculus (mouse); mmu00051 Fructose and mannose metabolism - Mus musculus (mouse); mmu00052 Galactose metabolism - Mus musculus (mouse); mmu01100 Metabolic pathways - Mus musculus (mouse); mmu01200 Carbon metabolism - Mus musculus (mouse); mmu01230 Biosynthesis of amino acids - Mus musculus (mou…	IPR000023;	Phosphofructokinase domain;
P47934	395	0.708	Down	0.003016	K	Carnitine O-acetyltransferase	Crat	1	0.0319511	93.649	NDIEK(1)AK	2	-2.3373	2	mitochondria	GO:0044281 small molecule metabolic process; GO:0044763 single-organism cellular process; GO:0006807 nitrogen compound metabolic process; GO:0097164 ammonium ion metabolic process; GO:0044699 single-organism process; GO:0044255 cellular lipid metabolic process; GO:0006631 fatty acid metabolic process; GO:0044238 primary metabolic process; GO:0006577 amino-acid betaine metabolic process; GO:004423…	GO:0043229 intracellular organelle; GO:0016020 membrane; GO:0005783 endoplasmic reticulum; GO:0044429 mitochondrial part; GO:0031090 organelle membrane; GO:0005777 peroxisome; GO:0031967 organelle envelope; GO:0044446 intracellular organelle part; GO:0005737 cytoplasm; GO:0012505 endomembrane system; GO:0044424 intracellular part; GO:0005623 cell; GO:0044422 organelle part; GO:0005739 mitochondri…	GO:0016746 transferase activity, transferring acyl groups; GO:0016406 carnitine O-acyltransferase activity; GO:0005102 receptor binding; GO:0003824 catalytic activity; GO:0005488 binding; GO:0005515 protein binding; GO:0016413 O-acetyltransferase activity; GO:0004092 carnitine O-acetyltransferase activity; GO:0016747 transferase activity, transferring acyl groups other than amino-acyl groups; GO:…	K00624	E2.3.1.7; carnitine O-acetyltransferase [EC:2.3.1.7]	mmu04146 Peroxisome - Mus musculus (mouse);
P47934	390	0.752	Down	0.0131178	K	Carnitine O-acetyltransferase	Crat	1	7.40011e-07	168.5	FNITPEIK(1)NDIEK	3	0.60253	4	mitochondria	GO:0044281 small molecule metabolic process; GO:0044763 single-organism cellular process; GO:0006807 nitrogen compound metabolic process; GO:0097164 ammonium ion metabolic process; GO:0044699 single-organism process; GO:0044255 cellular lipid metabolic process; GO:0006631 fatty acid metabolic process; GO:0044238 primary metabolic process; GO:0006577 amino-acid betaine metabolic process; GO:004423…	GO:0043229 intracellular organelle; GO:0016020 membrane; GO:0005783 endoplasmic reticulum; GO:0044429 mitochondrial part; GO:0031090 organelle membrane; GO:0005777 peroxisome; GO:0031967 organelle envelope; GO:0044446 intracellular organelle part; GO:0005737 cytoplasm; GO:0012505 endomembrane system; GO:0044424 intracellular part; GO:0005623 cell; GO:0044422 organelle part; GO:0005739 mitochondri…	GO:0016746 transferase activity, transferring acyl groups; GO:0016406 carnitine O-acyltransferase activity; GO:0005102 receptor binding; GO:0003824 catalytic activity; GO:0005488 binding; GO:0005515 protein binding; GO:0016413 O-acetyltransferase activity; GO:0004092 carnitine O-acetyltransferase activity; GO:0016747 transferase activity, transferring acyl groups other than amino-acyl groups; GO:…	K00624	E2.3.1.7; carnitine O-acetyltransferase [EC:2.3.1.7]	mmu04146 Peroxisome - Mus musculus (mouse);
P47934	186	0.639	Down	0.0171025	K	Carnitine O-acetyltransferase	Crat	1	3.75618e-07	132.24	VPGPK(1)QDSVVNFLK	3	1.6896	1	mitochondria	GO:0044281 small molecule metabolic process; GO:0044763 single-organism cellular process; GO:0006807 nitrogen compound metabolic process; GO:0097164 ammonium ion metabolic process; GO:0044699 single-organism process; GO:0044255 cellular lipid metabolic process; GO:0006631 fatty acid metabolic process; GO:0044238 primary metabolic process; GO:0006577 amino-acid betaine metabolic process; GO:004423…	GO:0043229 intracellular organelle; GO:0016020 membrane; GO:0005783 endoplasmic reticulum; GO:0044429 mitochondrial part; GO:0031090 organelle membrane; GO:0005777 peroxisome; GO:0031967 organelle envelope; GO:0044446 intracellular organelle part; GO:0005737 cytoplasm; GO:0012505 endomembrane system; GO:0044424 intracellular part; GO:0005623 cell; GO:0044422 organelle part; GO:0005739 mitochondri…	GO:0016746 transferase activity, transferring acyl groups; GO:0016406 carnitine O-acyltransferase activity; GO:0005102 receptor binding; GO:0003824 catalytic activity; GO:0005488 binding; GO:0005515 protein binding; GO:0016413 O-acetyltransferase activity; GO:0004092 carnitine O-acetyltransferase activity; GO:0016747 transferase activity, transferring acyl groups other than amino-acyl groups; GO:…	K00624	E2.3.1.7; carnitine O-acetyltransferase [EC:2.3.1.7]	mmu04146 Peroxisome - Mus musculus (mouse);
P47934	268	0.633	Down	0.00195852	K	Carnitine O-acetyltransferase	Crat	1	2.24976e-05	162.36	AYNNLIK(1)DK	2	-1.2692	3	mitochondria	GO:0044281 small molecule metabolic process; GO:0044763 single-organism cellular process; GO:0006807 nitrogen compound metabolic process; GO:0097164 ammonium ion metabolic process; GO:0044699 single-organism process; GO:0044255 cellular lipid metabolic process; GO:0006631 fatty acid metabolic process; GO:0044238 primary metabolic process; GO:0006577 amino-acid betaine metabolic process; GO:004423…	GO:0043229 intracellular organelle; GO:0016020 membrane; GO:0005783 endoplasmic reticulum; GO:0044429 mitochondrial part; GO:0031090 organelle membrane; GO:0005777 peroxisome; GO:0031967 organelle envelope; GO:0044446 intracellular organelle part; GO:0005737 cytoplasm; GO:0012505 endomembrane system; GO:0044424 intracellular part; GO:0005623 cell; GO:0044422 organelle part; GO:0005739 mitochondri…	GO:0016746 transferase activity, transferring acyl groups; GO:0016406 carnitine O-acyltransferase activity; GO:0005102 receptor binding; GO:0003824 catalytic activity; GO:0005488 binding; GO:0005515 protein binding; GO:0016413 O-acetyltransferase activity; GO:0004092 carnitine O-acetyltransferase activity; GO:0016747 transferase activity, transferring acyl groups other than amino-acyl groups; GO:…	K00624	E2.3.1.7; carnitine O-acetyltransferase [EC:2.3.1.7]	mmu04146 Peroxisome - Mus musculus (mouse);
P48678	180	1.351	Up	0.009161	K	Prelamin-A/C	Lmna	1	0.000344124	115.7	LEAALGEAK(1)K	3	-0.34169	1	nucleus	GO:0044700 single organism signaling; GO:0010941 regulation of cell death; GO:0090342 regulation of cell aging; GO:0090201 negative regulation of release of cytochrome c from mitochondria; GO:0009891 positive regulation of biosynthetic process; GO:0051169 nuclear transport; GO:0010821 regulation of mitochondrion organization; GO:0015031 protein transport; GO:0008285 negative regulation of cell pr…	GO:0016020 membrane; GO:0044421 extracellular region part; GO:0031090 organelle membrane; GO:0005737 cytoplasm; GO:0099512 supramolecular fiber; GO:0044424 intracellular part; GO:0099080 supramolecular complex; GO:0005623 cell; GO:0044422 organelle part; GO:0043228 non-membrane-bounded organelle; GO:0005856 cytoskeleton; GO:0031974 membrane-enclosed lumen; GO:0005652 nuclear lamina; GO:0005654 nu…	GO:0005515 protein binding; GO:0005198 structural molecule activity; GO:0005488 binding;	K12641	LMNA; lamin A/C	mmu04210 Apoptosis - Mus musculus (mouse); mmu05410 Hypertrophic cardiomyopathy (HCM) - Mus musculus (mouse); mmu05412 Arrhythmogenic right ventricular cardiomyopathy (ARVC) - Mus musculus (mouse); mmu05414 Dilated cardiomyopathy (DCM) - Mus musculus (mouse);	IPR001322;	Lamin Tail Domain;
P48722	691	0.695	Down	0.00035989	K	Heat shock 70 kDa protein 4L	Hspa4l	1	0.00307525	65.231	YGQPIQMK(1)YVEHEERPK	4	1.2502	1	cytoplasm	GO:0006457 protein folding; GO:0006986 response to unfolded protein; GO:0035966 response to topologically incorrect protein; GO:0042221 response to chemical; GO:0006950 response to stress; GO:0010033 response to organic substance; GO:0050896 response to stimulus; GO:0009987 cellular process;	GO:0043226 organelle; GO:0043231 intracellular membrane-bounded organelle; GO:0043229 intracellular organelle; GO:0005634 nucleus; GO:0044464 cell part; GO:0005622 intracellular; GO:0005737 cytoplasm; GO:0044424 intracellular part; GO:0005829 cytosol; GO:0043227 membrane-bounded organelle; GO:0005623 cell; GO:0044444 cytoplasmic part;	GO:0005524 ATP binding; GO:1901265 nucleoside phosphate binding; GO:0001882 nucleoside binding; GO:0043167 ion binding; GO:0005515 protein binding; GO:0000166 nucleotide binding; GO:0097159 organic cyclic compound binding; GO:1901363 heterocyclic compound binding; GO:0032549 ribonucleoside binding; GO:0097367 carbohydrate derivative binding; GO:0032553 ribonucleotide binding; GO:0005488 binding; …	K09485	HSP110; heat shock protein 110kDa	mmu04141 Protein processing in endoplasmic reticulum - Mus musculus (mouse);	IPR029048; IPR029047;	Heat shock protein 70kD, C-terminal domain; Heat shock protein 70kD, peptide-binding domain;
P48962	49	1.473	Up	0.0155586	K	ADP/ATP translocase 1	Slc25a4	1	0.0286925	67.704	QISAEK(1)QYK	3	2.9215	1	mitochondria	GO:0050794 regulation of cellular process; GO:0016043 cellular component organization; GO:0010941 regulation of cell death; GO:0060544 regulation of necroptotic process; GO:0065008 regulation of biological quality; GO:0043069 negative regulation of programmed cell death; GO:0015867 ATP transport; GO:0007006 mitochondrial membrane organization; GO:0006839 mitochondrial transport; GO:0043067 regula…	GO:0043229 intracellular organelle; GO:0016020 membrane; GO:0019867 outer membrane; GO:0044429 mitochondrial part; GO:0098588 bounding membrane of organelle; GO:0031090 organelle membrane; GO:0005741 mitochondrial outer membrane; GO:0005737 cytoplasm; GO:0044446 intracellular organelle part; GO:0031967 organelle envelope; GO:0031224 intrinsic component of membrane; GO:0044424 intracellular part; …	GO:0022804 active transmembrane transporter activity; GO:0015291 secondary active transmembrane transporter activity; GO:0015216 purine nucleotide transmembrane transporter activity; GO:1901505 carbohydrate derivative transporter activity; GO:0015075 ion transmembrane transporter activity; GO:0000295 adenine nucleotide transmembrane transporter activity; GO:0015301 anion:anion antiporter activity…	K05863	SLC25A4S, ANT; solute carrier family 25 (mitochondrial adenine nucleotide translocator), member 4/5/6/31	mmu04020 Calcium signaling pathway - Mus musculus (mouse); mmu04022 cGMP-PKG signaling pathway - Mus musculus (mouse); mmu04217 Necroptosis - Mus musculus (mouse); mmu04218 Cellular senescence - Mus musculus (mouse); mmu05012 Parkinson disease - Mus musculus (mouse); mmu05016 Huntington disease - Mus musculus (mouse); mmu05166 Human T-cell leukemia virus 1 infection - Mus musculus (mouse);	IPR023395;	Mitochondrial carrier domain;
P49817	176	1.378	Up	0.0110157	K	Caveolin-1	Cav1	1	0.000809302	147.69	ISTQK(1)EI	2	0.48805	2	cytoplasm	GO:0044700 single organism signaling; GO:0002694 regulation of leukocyte activation; GO:0048732 gland development; GO:0010608 posttranscriptional regulation of gene expression; GO:0044255 cellular lipid metabolic process; GO:0032091 negative regulation of protein binding; GO:0044237 cellular metabolic process; GO:0009607 response to biotic stimulus; GO:0071900 regulation of protein serine/threoni…	GO:0016020 membrane; GO:0031090 organelle membrane; GO:0098857 membrane microdomain; GO:0099568 cytoplasmic region; GO:0005737 cytoplasm; GO:0044433 cytoplasmic vesicle part; GO:0032991 macromolecular complex; GO:0005887 integral component of plasma membrane; GO:0005623 cell; GO:0044422 organelle part; GO:0005925 focal adhesion; GO:0098590 plasma membrane region; GO:0005622 intracellular; GO:0099…	GO:0048365 Rac GTPase binding; GO:0008200 ion channel inhibitor activity; GO:0005102 receptor binding; GO:0046983 protein dimerization activity; GO:0019901 protein kinase binding; GO:0061134 peptidase regulator activity; GO:0070320 inward rectifier potassium channel inhibitor activity; GO:0099106 ion channel regulator activity; GO:0016504 peptidase activator activity; GO:0050998 nitric-oxide synt…	K06278	CAV1; caveolin 1	mmu04144 Endocytosis - Mus musculus (mouse); mmu04510 Focal adhesion - Mus musculus (mouse); mmu05100 Bacterial invasion of epithelial cells - Mus musculus (mouse); mmu05205 Proteoglycans in cancer - Mus musculus (mouse); mmu05416 Viral myocarditis - Mus musculus (mouse); mmu05418 Fluid shear stress and atherosclerosis - Mus musculus (mouse);
P49817	47	1.387	Up	0.00046014	K	Caveolin-1	Cav1	1	6.43851e-26	219.87	QVYDAHTK(1)EIDLVNRDPK	4	-0.72128	1	cytoplasm	GO:0044700 single organism signaling; GO:0002694 regulation of leukocyte activation; GO:0048732 gland development; GO:0010608 posttranscriptional regulation of gene expression; GO:0044255 cellular lipid metabolic process; GO:0032091 negative regulation of protein binding; GO:0044237 cellular metabolic process; GO:0009607 response to biotic stimulus; GO:0071900 regulation of protein serine/threoni…	GO:0016020 membrane; GO:0031090 organelle membrane; GO:0098857 membrane microdomain; GO:0099568 cytoplasmic region; GO:0005737 cytoplasm; GO:0044433 cytoplasmic vesicle part; GO:0032991 macromolecular complex; GO:0005887 integral component of plasma membrane; GO:0005623 cell; GO:0044422 organelle part; GO:0005925 focal adhesion; GO:0098590 plasma membrane region; GO:0005622 intracellular; GO:0099…	GO:0048365 Rac GTPase binding; GO:0008200 ion channel inhibitor activity; GO:0005102 receptor binding; GO:0046983 protein dimerization activity; GO:0019901 protein kinase binding; GO:0061134 peptidase regulator activity; GO:0070320 inward rectifier potassium channel inhibitor activity; GO:0099106 ion channel regulator activity; GO:0016504 peptidase activator activity; GO:0050998 nitric-oxide synt…	K06278	CAV1; caveolin 1	mmu04144 Endocytosis - Mus musculus (mouse); mmu04510 Focal adhesion - Mus musculus (mouse); mmu05100 Bacterial invasion of epithelial cells - Mus musculus (mouse); mmu05205 Proteoglycans in cancer - Mus musculus (mouse); mmu05416 Viral myocarditis - Mus musculus (mouse); mmu05418 Fluid shear stress and atherosclerosis - Mus musculus (mouse);
P50544	52	1.677	Up	0.024458	K	Very long-chain specific acyl-CoA dehydrogenase, mitochondrial	Acadvl	1	3.73271e-08	110.75	EATQAVLDK(1)PETLSSDASTR	3	-0.83563	2	mitochondria	GO:0065008 regulation of biological quality; GO:0048869 cellular developmental process; GO:0044699 single-organism process; GO:0044255 cellular lipid metabolic process; GO:0019216 regulation of lipid metabolic process; GO:0044237 cellular metabolic process; GO:0048871 multicellular organismal homeostasis; GO:0008152 metabolic process; GO:0030258 lipid modification; GO:0032787 monocarboxylic acid …	GO:0016020 membrane; GO:0031090 organelle membrane; GO:0005737 cytoplasm; GO:0044424 intracellular part; GO:0005623 cell; GO:0044422 organelle part; GO:0043228 non-membrane-bounded organelle; GO:0005740 mitochondrial envelope; GO:0031974 membrane-enclosed lumen; GO:0070013 intracellular organelle lumen; GO:0005622 intracellular; GO:0044464 cell part; GO:0019866 organelle inner membrane; GO:004322…	GO:1901265 nucleoside phosphate binding; GO:0050660 flavin adenine dinucleotide binding; GO:0043167 ion binding; GO:0000166 nucleotide binding; GO:0048037 cofactor binding; GO:0016491 oxidoreductase activity; GO:1901363 heterocyclic compound binding; GO:0097159 organic cyclic compound binding; GO:0016627 oxidoreductase activity, acting on the CH-CH group of donors; GO:0003824 catalytic activity; …	K09479	ACADVL; very long chain acyl-CoA dehydrogenase [EC:1.3.8.9]	mmu00071 Fatty acid degradation - Mus musculus (mouse); mmu01100 Metabolic pathways - Mus musculus (mouse); mmu01212 Fatty acid metabolism - Mus musculus (mouse);	IPR013786; IPR009100; IPR006091; IPR009075;	Acyl-CoA dehydrogenase/oxidase, N-terminal; Acyl-CoA dehydrogenase/oxidase, N-terminal and middle domain; Acyl-CoA oxidase/dehydrogenase, central domain; Acyl-CoA dehydrogenase/oxidase C-terminal;
P50544	299	1.559	Up	0.0041447	K	Very long-chain specific acyl-CoA dehydrogenase, mitochondrial	Acadvl	1	0.00326886	77.204	SFGGVTHGLPEK(1)K	3	-1.9802	1	mitochondria	GO:0065008 regulation of biological quality; GO:0048869 cellular developmental process; GO:0044699 single-organism process; GO:0044255 cellular lipid metabolic process; GO:0019216 regulation of lipid metabolic process; GO:0044237 cellular metabolic process; GO:0048871 multicellular organismal homeostasis; GO:0008152 metabolic process; GO:0030258 lipid modification; GO:0032787 monocarboxylic acid …	GO:0016020 membrane; GO:0031090 organelle membrane; GO:0005737 cytoplasm; GO:0044424 intracellular part; GO:0005623 cell; GO:0044422 organelle part; GO:0043228 non-membrane-bounded organelle; GO:0005740 mitochondrial envelope; GO:0031974 membrane-enclosed lumen; GO:0070013 intracellular organelle lumen; GO:0005622 intracellular; GO:0044464 cell part; GO:0019866 organelle inner membrane; GO:004322…	GO:1901265 nucleoside phosphate binding; GO:0050660 flavin adenine dinucleotide binding; GO:0043167 ion binding; GO:0000166 nucleotide binding; GO:0048037 cofactor binding; GO:0016491 oxidoreductase activity; GO:1901363 heterocyclic compound binding; GO:0097159 organic cyclic compound binding; GO:0016627 oxidoreductase activity, acting on the CH-CH group of donors; GO:0003824 catalytic activity; …	K09479	ACADVL; very long chain acyl-CoA dehydrogenase [EC:1.3.8.9]	mmu00071 Fatty acid degradation - Mus musculus (mouse); mmu01100 Metabolic pathways - Mus musculus (mouse); mmu01212 Fatty acid metabolism - Mus musculus (mouse);	IPR013786; IPR009100; IPR006091; IPR009075;	Acyl-CoA dehydrogenase/oxidase, N-terminal; Acyl-CoA dehydrogenase/oxidase, N-terminal and middle domain; Acyl-CoA oxidase/dehydrogenase, central domain; Acyl-CoA dehydrogenase/oxidase C-terminal;
P51150	32	1.307	Up	0.03	K	Ras-related protein Rab-7a	Rab7a	1	0.0374553	76.679	K(1)FSNQYK	2	0.48816	1	cytoplasm	GO:0044700 single organism signaling; GO:0044085 cellular component biogenesis; GO:0060627 regulation of vesicle-mediated transport; GO:0065008 regulation of biological quality; GO:1901185 negative regulation of ERBB signaling pathway; GO:0052192 movement in environment of other organism involved in symbiotic interaction; GO:0030641 regulation of cellular pH; GO:0030004 cellular monovalent inorga…	GO:0016020 membrane; GO:0044421 extracellular region part; GO:0030904 retromer complex; GO:0019898 extrinsic component of membrane; GO:0031090 organelle membrane; GO:0005737 cytoplasm; GO:0044433 cytoplasmic vesicle part; GO:0032991 macromolecular complex; GO:0005623 cell; GO:0044422 organelle part; GO:0043228 non-membrane-bounded organelle; GO:0005765 lysosomal membrane; GO:0070062 extracellular…	GO:1901265 nucleoside phosphate binding; GO:0016817 hydrolase activity, acting on acid anhydrides; GO:0016787 hydrolase activity; GO:0005515 protein binding; GO:0097159 organic cyclic compound binding; GO:1901363 heterocyclic compound binding; GO:0016462 pyrophosphatase activity; GO:0019003 GDP binding; GO:0003824 catalytic activity; GO:0032553 ribonucleotide binding; GO:0005488 binding; GO:00039…	K07897	RAB7A; Ras-related protein Rab-7A	mmu04137 Mitophagy - animal - Mus musculus (mouse); mmu04140 Autophagy - animal - Mus musculus (mouse); mmu04144 Endocytosis - Mus musculus (mouse); mmu04145 Phagosome - Mus musculus (mouse); mmu05132 Salmonella infection - Mus musculus (mouse); mmu05146 Amoebiasis - Mus musculus (mouse); mmu05152 Tuberculosis - Mus musculus (mouse);	IPR005225; IPR027417;	Small GTP-binding protein domain; P-loop containing nucleoside triphosphate hydrolase;
P52480	247	1.416	Up	0.016197	K	Pyruvate kinase PKM	Pkm	1	0.0114931	78.116	K(1)AADVHEVR	2	-2.2873	2	cytoplasm	GO:0006757 ATP generation from ADP; GO:0009116 nucleoside metabolic process; GO:0042278 purine nucleoside metabolic process; GO:0006165 nucleoside diphosphate phosphorylation; GO:0046031 ADP metabolic process; GO:0019362 pyridine nucleotide metabolic process; GO:0006096 glycolytic process; GO:0009167 purine ribonucleoside monophosphate metabolic process; GO:0009117 nucleotide metabolic process; G…	GO:0043229 intracellular organelle; GO:0005929 cilium; GO:0044421 extracellular region part; GO:0042995 cell projection; GO:0030054 cell junction; GO:0005737 cytoplasm; GO:0031982 vesicle; GO:0070161 anchoring junction; GO:0044424 intracellular part; GO:0005913 cell-cell adherens junction; GO:0005829 cytosol; GO:0005911 cell-cell junction; GO:0005623 cell; GO:0005576 extracellular region; GO:0005…	GO:1901265 nucleoside phosphate binding; GO:0016773 phosphotransferase activity, alcohol group as acceptor; GO:0030955 potassium ion binding; GO:0005515 protein binding; GO:0003823 antigen binding; GO:1901363 heterocyclic compound binding; GO:0097159 organic cyclic compound binding; GO:0098641 cadherin binding involved in cell-cell adhesion; GO:0016301 kinase activity; GO:0003824 catalytic activi…	K00873	PK, pyk; pyruvate kinase [EC:2.7.1.40]	mmu00010 Glycolysis / Gluconeogenesis - Mus musculus (mouse); mmu00230 Purine metabolism - Mus musculus (mouse); mmu00620 Pyruvate metabolism - Mus musculus (mouse); mmu01100 Metabolic pathways - Mus musculus (mouse); mmu01200 Carbon metabolism - Mus musculus (mouse); mmu01230 Biosynthesis of amino acids - Mus musculus (mouse); mmu04922 Glucagon signaling pathway - Mus musculus (mouse); mmu04930 …	IPR015794; IPR011037; IPR015813; IPR015806; IPR015795; IPR015793;	Pyruvate kinase, alpha/beta; Pyruvate kinase-like, insert domain; Pyruvate/Phosphoenolpyruvate kinase-like domain; Pyruvate kinase, beta-barrel insert domain; Pyruvate kinase, C-terminal; Pyruvate kinase, barrel;
P52825	69	1.648	Up	0.0041417	K	Carnitine O-palmitoyltransferase 2, mitochondrial	Cpt2	1	0.02158	51.466	YLSAQK(1)PLLNDSQFR	3	-3.824	1	mitochondria	GO:0044281 small molecule metabolic process; GO:0044763 single-organism cellular process; GO:0044699 single-organism process; GO:0044255 cellular lipid metabolic process; GO:0006631 fatty acid metabolic process; GO:0044238 primary metabolic process; GO:0044237 cellular metabolic process; GO:0071704 organic substance metabolic process; GO:0051234 establishment of localization; GO:0006810 transport…	GO:0016020 membrane; GO:0031090 organelle membrane; GO:0005737 cytoplasm; GO:0044424 intracellular part; GO:0005623 cell; GO:0044422 organelle part; GO:0043228 non-membrane-bounded organelle; GO:0005740 mitochondrial envelope; GO:0031974 membrane-enclosed lumen; GO:0005654 nucleoplasm; GO:0070013 intracellular organelle lumen; GO:0044464 cell part; GO:0005622 intracellular; GO:0019866 organelle i…	GO:0016746 transferase activity, transferring acyl groups; GO:0016406 carnitine O-acyltransferase activity; GO:0003824 catalytic activity; GO:0016409 palmitoyltransferase activity; GO:0004095 carnitine O-palmitoyltransferase activity; GO:0016416 O-palmitoyltransferase activity; GO:0016740 transferase activity; GO:0016747 transferase activity, transferring acyl groups other than amino-acyl groups;…	K08766	CPT2; carnitine O-palmitoyltransferase 2 [EC:2.3.1.21]	mmu00071 Fatty acid degradation - Mus musculus (mouse); mmu01212 Fatty acid metabolism - Mus musculus (mouse); mmu03320 PPAR signaling pathway - Mus musculus (mouse); mmu04714 Thermogenesis - Mus musculus (mouse);
P52825	544	1.686	Up	0.0144982	K	Carnitine O-palmitoyltransferase 2, mitochondrial	Cpt2	1	4.44386e-05	99.044	YHGQLTK(1)EAAMGQGFDR	3	-2.1538	1	mitochondria	GO:0044281 small molecule metabolic process; GO:0044763 single-organism cellular process; GO:0044699 single-organism process; GO:0044255 cellular lipid metabolic process; GO:0006631 fatty acid metabolic process; GO:0044238 primary metabolic process; GO:0044237 cellular metabolic process; GO:0071704 organic substance metabolic process; GO:0051234 establishment of localization; GO:0006810 transport…	GO:0016020 membrane; GO:0031090 organelle membrane; GO:0005737 cytoplasm; GO:0044424 intracellular part; GO:0005623 cell; GO:0044422 organelle part; GO:0043228 non-membrane-bounded organelle; GO:0005740 mitochondrial envelope; GO:0031974 membrane-enclosed lumen; GO:0005654 nucleoplasm; GO:0070013 intracellular organelle lumen; GO:0044464 cell part; GO:0005622 intracellular; GO:0019866 organelle i…	GO:0016746 transferase activity, transferring acyl groups; GO:0016406 carnitine O-acyltransferase activity; GO:0003824 catalytic activity; GO:0016409 palmitoyltransferase activity; GO:0004095 carnitine O-palmitoyltransferase activity; GO:0016416 O-palmitoyltransferase activity; GO:0016740 transferase activity; GO:0016747 transferase activity, transferring acyl groups other than amino-acyl groups;…	K08766	CPT2; carnitine O-palmitoyltransferase 2 [EC:2.3.1.21]	mmu00071 Fatty acid degradation - Mus musculus (mouse); mmu01212 Fatty acid metabolism - Mus musculus (mouse); mmu03320 PPAR signaling pathway - Mus musculus (mouse); mmu04714 Thermogenesis - Mus musculus (mouse);
P54071	127	1.381	Up	0.022701	K	Isocitrate dehydrogenase [NADP], mitochondrial	Idh2	1	0.0322529	78.178	VEEFK(1)LK	3	0.72556	1	mitochondria	GO:1903975 regulation of glial cell migration; GO:0019362 pyridine nucleotide metabolic process; GO:0014013 regulation of gliogenesis; GO:1904464 regulation of matrix metallopeptidase secretion; GO:0044237 cellular metabolic process; GO:0008285 negative regulation of cell proliferation; GO:0072525 pyridine-containing compound biosynthetic process; GO:0008152 metabolic process; GO:0006091 generati…	GO:0016020 membrane; GO:0044421 extracellular region part; GO:0031090 organelle membrane; GO:0031982 vesicle; GO:0005737 cytoplasm; GO:0044424 intracellular part; GO:0005623 cell; GO:0044422 organelle part; GO:0005740 mitochondrial envelope; GO:0070062 extracellular exosome; GO:0005622 intracellular; GO:0044464 cell part; GO:0042579 microbody; GO:0019866 organelle inner membrane; GO:1903561 extra…	GO:0000287 magnesium ion binding; GO:1901265 nucleoside phosphate binding; GO:0043167 ion binding; GO:0004448 isocitrate dehydrogenase activity; GO:0000166 nucleotide binding; GO:0048037 cofactor binding; GO:0016491 oxidoreductase activity; GO:0016614 oxidoreductase activity, acting on CH-OH group of donors; GO:1901363 heterocyclic compound binding; GO:0097159 organic cyclic compound binding; GO:…	K00031	IDH1, IDH2, icd; isocitrate dehydrogenase [EC:1.1.1.42]	mmu00020 Citrate cycle (TCA cycle) - Mus musculus (mouse); mmu00480 Glutathione metabolism - Mus musculus (mouse); mmu01100 Metabolic pathways - Mus musculus (mouse); mmu01200 Carbon metabolism - Mus musculus (mouse); mmu01210 2-Oxocarboxylic acid metabolism - Mus musculus (mouse); mmu01230 Biosynthesis of amino acids - Mus musculus (mouse); mmu04146 Peroxisome - Mus musculus (mouse);	IPR024084;	Isopropylmalate dehydrogenase-like domain;
P55772	406	1.76	Up	0.00147975	K	Ectonucleoside triphosphate diphosphohydrolase 1	Entpd1	1	0.000433465	122.69	TSYPSVK(1)EK	3	-0.582	2	plasma membrane	GO:0050794 regulation of cellular process; GO:0044700 single organism signaling; GO:0044707 single-multicellular organism process; GO:0065008 regulation of biological quality; GO:0007596 blood coagulation; GO:0006725 cellular aromatic compound metabolic process; GO:0046434 organophosphate catabolic process; GO:0009137 purine nucleoside diphosphate catabolic process; GO:0044699 single-organism pro…	GO:0016020 membrane; GO:0044421 extracellular region part; GO:0031982 vesicle; GO:0031224 intrinsic component of membrane; GO:0016021 integral component of membrane; GO:0044420 extracellular matrix component; GO:0005576 extracellular region; GO:0005604 basement membrane; GO:0043226 organelle; GO:0070062 extracellular exosome; GO:0031012 extracellular matrix; GO:0005605 basal lamina; GO:0044425 me…	GO:0005524 ATP binding; GO:1901265 nucleoside phosphate binding; GO:0102490 8-oxo-dGTP phosphohydrolase activity; GO:0001882 nucleoside binding; GO:0043167 ion binding; GO:0016817 hydrolase activity, acting on acid anhydrides; GO:0016787 hydrolase activity; GO:0000166 nucleotide binding; GO:0017111 nucleoside-triphosphatase activity; GO:0017110 nucleoside-diphosphatase activity; GO:0097159 organi…	K01510	ENTPD1_3_8, CD39; apyrase [EC:3.6.1.5]	mmu00230 Purine metabolism - Mus musculus (mouse); mmu00240 Pyrimidine metabolism - Mus musculus (mouse); mmu05169 Epstein-Barr virus infection - Mus musculus (mouse);
P56391	85	1.437	Up	0.0175781	K	Cytochrome c oxidase subunit 6B1	Cox6b1	1	0.0117501	79.148	IAEGTFPGK(1)I	2	0.76634	1	extracellular	GO:0044707 single-multicellular organism process; GO:0034220 ion transmembrane transport; GO:0007420 brain development; GO:0044699 single-organism process; GO:0051234 establishment of localization; GO:0048857 neural nucleus development; GO:0021762 substantia nigra development; GO:1902578 single-organism localization; GO:0006812 cation transport; GO:1902600 hydrogen ion transmembrane transport; GO…	GO:0016020 membrane; GO:0043229 intracellular organelle; GO:0044429 mitochondrial part; GO:0031090 organelle membrane; GO:0044446 intracellular organelle part; GO:0031967 organelle envelope; GO:0005737 cytoplasm; GO:0044424 intracellular part; GO:0005623 cell; GO:0005739 mitochondrion; GO:0044422 organelle part; GO:0005740 mitochondrial envelope; GO:0043231 intracellular membrane-bounded organell…	GO:0015075 ion transmembrane transporter activity; GO:0022892 substrate-specific transporter activity; GO:0015077 monovalent inorganic cation transmembrane transporter activity; GO:0016676 oxidoreductase activity, acting on a heme group of donors, oxygen as acceptor; GO:0016675 oxidoreductase activity, acting on a heme group of donors; GO:0015078 hydrogen ion transmembrane transporter activity; G…	K02267	COX6B; cytochrome c oxidase subunit 6b	mmu00190 Oxidative phosphorylation - Mus musculus (mouse); mmu01100 Metabolic pathways - Mus musculus (mouse); mmu04260 Cardiac muscle contraction - Mus musculus (mouse); mmu04714 Thermogenesis - Mus musculus (mouse); mmu04932 Non-alcoholic fatty liver disease (NAFLD) - Mus musculus (mouse); mmu05010 Alzheimer disease - Mus musculus (mouse); mmu05012 Parkinson disease - Mus musculus (mouse); mmu0…
P58044	176	1.334	Up	0.038862	K	Isopentenyl-diphosphate Delta-isomerase 1	Idi1	1	0.000341594	141.58	SYCYVSK(1)EEVR	3	-0.52829	2	cytoplasm	GO:1901615 organic hydroxy compound metabolic process; GO:1902652 secondary alcohol metabolic process; GO:0006066 alcohol metabolic process; GO:1902653 secondary alcohol biosynthetic process; GO:0008654 phospholipid biosynthetic process; GO:0044699 single-organism process; GO:0044255 cellular lipid metabolic process; GO:0009058 biosynthetic process; GO:0050896 response to stimulus; GO:0044237 cel…	GO:0043226 organelle; GO:0043231 intracellular membrane-bounded organelle; GO:0043229 intracellular organelle; GO:0044464 cell part; GO:0005622 intracellular; GO:0005777 peroxisome; GO:0042579 microbody; GO:0005737 cytoplasm; GO:0044424 intracellular part; GO:0005623 cell; GO:0043227 membrane-bounded organelle; GO:0005739 mitochondrion; GO:0044444 cytoplasmic part;	GO:0000287 magnesium ion binding; GO:0004452 isopentenyl-diphosphate delta-isomerase activity; GO:0016853 isomerase activity; GO:0046914 transition metal ion binding; GO:0003824 catalytic activity; GO:0005488 binding; GO:0043167 ion binding; GO:0046872 metal ion binding; GO:0043169 cation binding; GO:0016787 hydrolase activity; GO:0016860 intramolecular oxidoreductase activity; GO:0030145 mangane…	K01823	idi, IDI; isopentenyl-diphosphate Delta-isomerase [EC:5.3.3.2]	mmu00900 Terpenoid backbone biosynthesis - Mus musculus (mouse); mmu01100 Metabolic pathways - Mus musculus (mouse);	IPR015797; IPR000086;	NUDIX hydrolase domain-like; NUDIX hydrolase domain;
P58252	598	1.525	Up	0.0002216	K	Elongation factor 2	Eef2	1	0.0035159	123.69	SPNK(1)HNR	3	2.6507	1	cytoplasm	GO:0032270 positive regulation of cellular protein metabolic process; GO:0006518 peptide metabolic process; GO:0010608 posttranscriptional regulation of gene expression; GO:0009891 positive regulation of biosynthetic process; GO:0044237 cellular metabolic process; GO:0022610 biological adhesion; GO:0009605 response to external stimulus; GO:0008152 metabolic process; GO:0007155 cell adhesion; GO:0…	GO:0016020 membrane; GO:0044421 extracellular region part; GO:0071944 cell periphery; GO:0098857 membrane microdomain; GO:0030054 cell junction; GO:0031982 vesicle; GO:0005737 cytoplasm; GO:0032991 macromolecular complex; GO:0044424 intracellular part; GO:0005913 cell-cell adherens junction; GO:0005623 cell; GO:0005911 cell-cell junction; GO:0043228 non-membrane-bounded organelle; GO:0070062 extr…	GO:0051015 actin filament binding; GO:1901265 nucleoside phosphate binding; GO:0003746 translation elongation factor activity; GO:0019901 protein kinase binding; GO:0016817 hydrolase activity, acting on acid anhydrides; GO:0016787 hydrolase activity; GO:0005515 protein binding; GO:1901363 heterocyclic compound binding; GO:0097159 organic cyclic compound binding; GO:0098641 cadherin binding involv…	K03234	EEF2; elongation factor 2	mmu04152 AMPK signaling pathway - Mus musculus (mouse); mmu04921 Oxytocin signaling pathway - Mus musculus (mouse);	IPR027417; IPR000795; IPR005517; IPR005225; IPR004161; IPR000640; IPR020568; IPR014721; IPR009022; IPR009000;	P-loop containing nucleoside triphosphate hydrolase; Transcription factor, GTP-binding domain; Translation elongation factor EFG/EF2, domain IV; Small GTP-binding protein domain; Translation elongation factor EFTu-like, domain 2; Translation elongation factor EFG, V domain; Ribosomal protein S5 domain 2-type fold; Ribosomal protein S5 domain 2-type fold, subgroup; Elongation factor G, III-V domai…
P58252	283	1.557	Up	0.00193586	K	Elongation factor 2	Eef2	1	0.0218492	72.531	SANSPDGK(1)K	2	-0.75537	1	cytoplasm	GO:0032270 positive regulation of cellular protein metabolic process; GO:0006518 peptide metabolic process; GO:0010608 posttranscriptional regulation of gene expression; GO:0009891 positive regulation of biosynthetic process; GO:0044237 cellular metabolic process; GO:0022610 biological adhesion; GO:0009605 response to external stimulus; GO:0008152 metabolic process; GO:0007155 cell adhesion; GO:0…	GO:0016020 membrane; GO:0044421 extracellular region part; GO:0071944 cell periphery; GO:0098857 membrane microdomain; GO:0030054 cell junction; GO:0031982 vesicle; GO:0005737 cytoplasm; GO:0032991 macromolecular complex; GO:0044424 intracellular part; GO:0005913 cell-cell adherens junction; GO:0005623 cell; GO:0005911 cell-cell junction; GO:0043228 non-membrane-bounded organelle; GO:0070062 extr…	GO:0051015 actin filament binding; GO:1901265 nucleoside phosphate binding; GO:0003746 translation elongation factor activity; GO:0019901 protein kinase binding; GO:0016817 hydrolase activity, acting on acid anhydrides; GO:0016787 hydrolase activity; GO:0005515 protein binding; GO:1901363 heterocyclic compound binding; GO:0097159 organic cyclic compound binding; GO:0098641 cadherin binding involv…	K03234	EEF2; elongation factor 2	mmu04152 AMPK signaling pathway - Mus musculus (mouse); mmu04921 Oxytocin signaling pathway - Mus musculus (mouse);	IPR027417; IPR000795; IPR005517; IPR005225; IPR004161; IPR000640; IPR020568; IPR014721; IPR009022; IPR009000;	P-loop containing nucleoside triphosphate hydrolase; Transcription factor, GTP-binding domain; Translation elongation factor EFG/EF2, domain IV; Small GTP-binding protein domain; Translation elongation factor EFTu-like, domain 2; Translation elongation factor EFG, V domain; Ribosomal protein S5 domain 2-type fold; Ribosomal protein S5 domain 2-type fold, subgroup; Elongation factor G, III-V domai…
P58771	231	1.785	Up	0.00021818	K	Tropomyosin alpha-1 chain	Tpm1	1	0.0381341	89.355	VLSDK(1)LK	2	-0.047041	1	cytoplasm	GO:0044085 cellular component biogenesis; GO:0065008 regulation of biological quality; GO:0045777 positive regulation of blood pressure; GO:0003065 positive regulation of heart rate by epinephrine; GO:0043009 chordate embryonic development; GO:0060415 muscle tissue morphogenesis; GO:0032989 cellular component morphogenesis; GO:0008285 negative regulation of cell proliferation; GO:0030036 actin cy…	GO:0016020 membrane; GO:0071944 cell periphery; GO:0030016 myofibril; GO:0032587 ruffle membrane; GO:0005737 cytoplasm; GO:0044424 intracellular part; GO:0099512 supramolecular fiber; GO:0032059 bleb; GO:0099080 supramolecular complex; GO:0005623 cell; GO:0032432 actin filament bundle; GO:0044422 organelle part; GO:0005862 muscle thin filament tropomyosin; GO:0043228 non-membrane-bounded organell…	GO:0051015 actin filament binding; GO:0008092 cytoskeletal protein binding; GO:0005200 structural constituent of cytoskeleton; GO:0005488 binding; GO:0044877 macromolecular complex binding; GO:0003779 actin binding; GO:0005515 protein binding; GO:0008307 structural constituent of muscle; GO:0005198 structural molecule activity; GO:0032403 protein complex binding;	K10373	TPM1; tropomyosin 1	mmu04260 Cardiac muscle contraction - Mus musculus (mouse); mmu04261 Adrenergic signaling in cardiomyocytes - Mus musculus (mouse); mmu05206 MicroRNAs in cancer - Mus musculus (mouse); mmu05410 Hypertrophic cardiomyopathy (HCM) - Mus musculus (mouse); mmu05414 Dilated cardiomyopathy (DCM) - Mus musculus (mouse);
P58771	152	1.362	Up	0.0106245	K	Tropomyosin alpha-1 chain	Tpm1	1	0.000133212	135.04	EAK(1)HIAEDADR	2	-2.6813	2	cytoplasm	GO:0044085 cellular component biogenesis; GO:0065008 regulation of biological quality; GO:0045777 positive regulation of blood pressure; GO:0003065 positive regulation of heart rate by epinephrine; GO:0043009 chordate embryonic development; GO:0060415 muscle tissue morphogenesis; GO:0032989 cellular component morphogenesis; GO:0008285 negative regulation of cell proliferation; GO:0030036 actin cy…	GO:0016020 membrane; GO:0071944 cell periphery; GO:0030016 myofibril; GO:0032587 ruffle membrane; GO:0005737 cytoplasm; GO:0044424 intracellular part; GO:0099512 supramolecular fiber; GO:0032059 bleb; GO:0099080 supramolecular complex; GO:0005623 cell; GO:0032432 actin filament bundle; GO:0044422 organelle part; GO:0005862 muscle thin filament tropomyosin; GO:0043228 non-membrane-bounded organell…	GO:0051015 actin filament binding; GO:0008092 cytoskeletal protein binding; GO:0005200 structural constituent of cytoskeleton; GO:0005488 binding; GO:0044877 macromolecular complex binding; GO:0003779 actin binding; GO:0005515 protein binding; GO:0008307 structural constituent of muscle; GO:0005198 structural molecule activity; GO:0032403 protein complex binding;	K10373	TPM1; tropomyosin 1	mmu04260 Cardiac muscle contraction - Mus musculus (mouse); mmu04261 Adrenergic signaling in cardiomyocytes - Mus musculus (mouse); mmu05206 MicroRNAs in cancer - Mus musculus (mouse); mmu05410 Hypertrophic cardiomyopathy (HCM) - Mus musculus (mouse); mmu05414 Dilated cardiomyopathy (DCM) - Mus musculus (mouse);
P58771	136	0.269	Down	0.00024041	K	Tropomyosin alpha-1 chain	Tpm1	1	5.44665e-10	141.6	AQK(1)DEEK	2	-0.32473	2	cytoplasm	GO:0044085 cellular component biogenesis; GO:0065008 regulation of biological quality; GO:0045777 positive regulation of blood pressure; GO:0003065 positive regulation of heart rate by epinephrine; GO:0043009 chordate embryonic development; GO:0060415 muscle tissue morphogenesis; GO:0032989 cellular component morphogenesis; GO:0008285 negative regulation of cell proliferation; GO:0030036 actin cy…	GO:0016020 membrane; GO:0071944 cell periphery; GO:0030016 myofibril; GO:0032587 ruffle membrane; GO:0005737 cytoplasm; GO:0044424 intracellular part; GO:0099512 supramolecular fiber; GO:0032059 bleb; GO:0099080 supramolecular complex; GO:0005623 cell; GO:0032432 actin filament bundle; GO:0044422 organelle part; GO:0005862 muscle thin filament tropomyosin; GO:0043228 non-membrane-bounded organell…	GO:0051015 actin filament binding; GO:0008092 cytoskeletal protein binding; GO:0005200 structural constituent of cytoskeleton; GO:0005488 binding; GO:0044877 macromolecular complex binding; GO:0003779 actin binding; GO:0005515 protein binding; GO:0008307 structural constituent of muscle; GO:0005198 structural molecule activity; GO:0032403 protein complex binding;	K10373	TPM1; tropomyosin 1	mmu04260 Cardiac muscle contraction - Mus musculus (mouse); mmu04261 Adrenergic signaling in cardiomyocytes - Mus musculus (mouse); mmu05206 MicroRNAs in cancer - Mus musculus (mouse); mmu05410 Hypertrophic cardiomyopathy (HCM) - Mus musculus (mouse); mmu05414 Dilated cardiomyopathy (DCM) - Mus musculus (mouse);
P58771	248	1.493	Up	0.00121694	K	Tropomyosin alpha-1 chain	Tpm1	1	0.00624183	117.89	SVTK(1)LEK	3	-2.1225	2	cytoplasm	GO:0044085 cellular component biogenesis; GO:0065008 regulation of biological quality; GO:0045777 positive regulation of blood pressure; GO:0003065 positive regulation of heart rate by epinephrine; GO:0043009 chordate embryonic development; GO:0060415 muscle tissue morphogenesis; GO:0032989 cellular component morphogenesis; GO:0008285 negative regulation of cell proliferation; GO:0030036 actin cy…	GO:0016020 membrane; GO:0071944 cell periphery; GO:0030016 myofibril; GO:0032587 ruffle membrane; GO:0005737 cytoplasm; GO:0044424 intracellular part; GO:0099512 supramolecular fiber; GO:0032059 bleb; GO:0099080 supramolecular complex; GO:0005623 cell; GO:0032432 actin filament bundle; GO:0044422 organelle part; GO:0005862 muscle thin filament tropomyosin; GO:0043228 non-membrane-bounded organell…	GO:0051015 actin filament binding; GO:0008092 cytoskeletal protein binding; GO:0005200 structural constituent of cytoskeleton; GO:0005488 binding; GO:0044877 macromolecular complex binding; GO:0003779 actin binding; GO:0005515 protein binding; GO:0008307 structural constituent of muscle; GO:0005198 structural molecule activity; GO:0032403 protein complex binding;	K10373	TPM1; tropomyosin 1	mmu04260 Cardiac muscle contraction - Mus musculus (mouse); mmu04261 Adrenergic signaling in cardiomyocytes - Mus musculus (mouse); mmu05206 MicroRNAs in cancer - Mus musculus (mouse); mmu05410 Hypertrophic cardiomyopathy (HCM) - Mus musculus (mouse); mmu05414 Dilated cardiomyopathy (DCM) - Mus musculus (mouse);
P58771	168	1.709	Up	0.0038446	K	Tropomyosin alpha-1 chain	Tpm1	1	0.00121691	102.52	K(1)LVIIESDLER	2	-2.0647	1	cytoplasm	GO:0044085 cellular component biogenesis; GO:0065008 regulation of biological quality; GO:0045777 positive regulation of blood pressure; GO:0003065 positive regulation of heart rate by epinephrine; GO:0043009 chordate embryonic development; GO:0060415 muscle tissue morphogenesis; GO:0032989 cellular component morphogenesis; GO:0008285 negative regulation of cell proliferation; GO:0030036 actin cy…	GO:0016020 membrane; GO:0071944 cell periphery; GO:0030016 myofibril; GO:0032587 ruffle membrane; GO:0005737 cytoplasm; GO:0044424 intracellular part; GO:0099512 supramolecular fiber; GO:0032059 bleb; GO:0099080 supramolecular complex; GO:0005623 cell; GO:0032432 actin filament bundle; GO:0044422 organelle part; GO:0005862 muscle thin filament tropomyosin; GO:0043228 non-membrane-bounded organell…	GO:0051015 actin filament binding; GO:0008092 cytoskeletal protein binding; GO:0005200 structural constituent of cytoskeleton; GO:0005488 binding; GO:0044877 macromolecular complex binding; GO:0003779 actin binding; GO:0005515 protein binding; GO:0008307 structural constituent of muscle; GO:0005198 structural molecule activity; GO:0032403 protein complex binding;	K10373	TPM1; tropomyosin 1	mmu04260 Cardiac muscle contraction - Mus musculus (mouse); mmu04261 Adrenergic signaling in cardiomyocytes - Mus musculus (mouse); mmu05206 MicroRNAs in cancer - Mus musculus (mouse); mmu05410 Hypertrophic cardiomyopathy (HCM) - Mus musculus (mouse); mmu05414 Dilated cardiomyopathy (DCM) - Mus musculus (mouse);
P59999	89	5.488	Up	0.000135079	K	Actin-related protein 2/3 complex subunit 4	Arpc4	1	8.38001e-06	161.68	ILCHK(1)FMR	3	-0.86616	1	mitochondria	GO:0044085 cellular component biogenesis; GO:0030833 regulation of actin filament polymerization; GO:0050794 regulation of cellular process; GO:0016043 cellular component organization; GO:0034314 Arp2/3 complex-mediated actin nucleation; GO:0065008 regulation of biological quality; GO:0032273 positive regulation of protein polymerization; GO:0032956 regulation of actin cytoskeleton organization; …	GO:0043229 intracellular organelle; GO:0042995 cell projection; GO:0044421 extracellular region part; GO:0043232 intracellular non-membrane-bounded organelle; GO:0044430 cytoskeletal part; GO:0005737 cytoplasm; GO:0044446 intracellular organelle part; GO:0031982 vesicle; GO:0032991 macromolecular complex; GO:0044424 intracellular part; GO:0005623 cell; GO:0015629 actin cytoskeleton; GO:0005576 ex…	GO:0051015 actin filament binding; GO:0030674 protein binding, bridging; GO:0008092 cytoskeletal protein binding; GO:0005200 structural constituent of cytoskeleton; GO:0005488 binding; GO:0044877 macromolecular complex binding; GO:0003779 actin binding; GO:0060090 binding, bridging; GO:0005515 protein binding; GO:0005198 structural molecule activity; GO:0019899 enzyme binding; GO:0032403 protein …	K05755	ARPC4; actin related protein 2/3 complex, subunit 4	mmu04144 Endocytosis - Mus musculus (mouse); mmu04666 Fc gamma R-mediated phagocytosis - Mus musculus (mouse); mmu04810 Regulation of actin cytoskeleton - Mus musculus (mouse); mmu05100 Bacterial invasion of epithelial cells - Mus musculus (mouse); mmu05132 Salmonella infection - Mus musculus (mouse);
P60766	153	1.313	Up	0.0192381	K	Cell division control protein 42 homolog	Cdc42	1	7.40011e-07	168.5	AVK(1)YVECSALTQK	2	-2.7991	1	cytoplasm	GO:0044700 single organism signaling; GO:0044085 cellular component biogenesis; GO:0010941 regulation of cell death; GO:0046847 filopodium assembly; GO:0032872 regulation of stress-activated MAPK cascade; GO:0048732 gland development; GO:0031424 keratinization; GO:0009891 positive regulation of biosynthetic process; GO:0043523 regulation of neuron apoptotic process; GO:0044237 cellular metabolic …	GO:0030425 dendrite; GO:0016020 membrane; GO:0044421 extracellular region part; GO:0051233 spindle midzone; GO:0031090 organelle membrane; GO:0005737 cytoplasm; GO:0043025 neuronal cell body; GO:0032991 macromolecular complex; GO:0098858 actin-based cell projection; GO:0000322 storage vacuole; GO:0005623 cell; GO:0043197 dendritic spine; GO:0044422 organelle part; GO:0043228 non-membrane-bounded …	GO:1901265 nucleoside phosphate binding; GO:0005102 receptor binding; GO:0019901 protein kinase binding; GO:0034191 apolipoprotein A-I receptor binding; GO:0016817 hydrolase activity, acting on acid anhydrides; GO:0016787 hydrolase activity; GO:0005515 protein binding; GO:0031996 thioesterase binding; GO:1901363 heterocyclic compound binding; GO:0097159 organic cyclic compound binding; GO:0061630…	K04393	CDC42; cell division control protein 42	mmu04010 MAPK signaling pathway - Mus musculus (mouse); mmu04014 Ras signaling pathway - Mus musculus (mouse); mmu04015 Rap1 signaling pathway - Mus musculus (mouse); mmu04062 Chemokine signaling pathway - Mus musculus (mouse); mmu04144 Endocytosis - Mus musculus (mouse); mmu04360 Axon guidance - Mus musculus (mouse); mmu04370 VEGF signaling pathway - Mus musculus (mouse); mmu04510 Focal adhesion…	IPR005225; IPR027417;	Small GTP-binding protein domain; P-loop containing nucleoside triphosphate hydrolase;
P61021	116	0.744	Down	0.0131216	K	Ras-related protein Rab-5B	Rab5b	0.999958	0.0415113	60.641	AKTWVK(1)ELQR	3	-4.1096	1	mitochondria	GO:0044700 single organism signaling; GO:0050794 regulation of cellular process; GO:0060627 regulation of vesicle-mediated transport; GO:0016043 cellular component organization; GO:0010256 endomembrane system organization; GO:0044699 single-organism process; GO:0050896 response to stimulus; GO:0015031 protein transport; GO:0051234 establishment of localization; GO:0007165 signal transduction; GO:…	GO:0016020 membrane; GO:0044421 extracellular region part; GO:0031090 organelle membrane; GO:0031410 cytoplasmic vesicle; GO:0071944 cell periphery; GO:0005737 cytoplasm; GO:0031982 vesicle; GO:0044433 cytoplasmic vesicle part; GO:0044424 intracellular part; GO:0005623 cell; GO:0044422 organelle part; GO:0005769 early endosome; GO:0048770 pigment granule; GO:0070062 extracellular exosome; GO:0005…	GO:1901265 nucleoside phosphate binding; GO:0030742 GTP-dependent protein binding; GO:0001882 nucleoside binding; GO:0043167 ion binding; GO:0016817 hydrolase activity, acting on acid anhydrides; GO:0016787 hydrolase activity; GO:0005515 protein binding; GO:0000166 nucleotide binding; GO:0017111 nucleoside-triphosphatase activity; GO:1901363 heterocyclic compound binding; GO:0097159 organic cycli…	K07888	RAB5B; Ras-related protein Rab-5B	mmu04014 Ras signaling pathway - Mus musculus (mouse); mmu04144 Endocytosis - Mus musculus (mouse); mmu04145 Phagosome - Mus musculus (mouse); mmu04962 Vasopressin-regulated water reabsorption - Mus musculus (mouse); mmu05146 Amoebiasis - Mus musculus (mouse); mmu05152 Tuberculosis - Mus musculus (mouse);	IPR005225; IPR027417;	Small GTP-binding protein domain; P-loop containing nucleoside triphosphate hydrolase;
P61982	77	1.994	Up	4.2174e-05	K	14-3-3 protein gamma	Ywhag	1	0.000713974	116.55	TSADGNEK(1)K	2	-1.2328	1	cytoplasm	GO:0065008 regulation of biological quality; GO:0023051 regulation of signaling; GO:0048869 cellular developmental process; GO:0022008 neurogenesis; GO:0044699 single-organism process; GO:0015031 protein transport; GO:0051234 establishment of localization; GO:0006605 protein targeting; GO:0010646 regulation of cell communication; GO:0051649 establishment of localization in cell; GO:1901653 cellul…	GO:0016020 membrane; GO:0044421 extracellular region part; GO:0031090 organelle membrane; GO:0031410 cytoplasmic vesicle; GO:0030054 cell junction; GO:0005737 cytoplasm; GO:0031982 vesicle; GO:0044433 cytoplasmic vesicle part; GO:0044424 intracellular part; GO:0005623 cell; GO:0044422 organelle part; GO:0070062 extracellular exosome; GO:0005925 focal adhesion; GO:0043209 myelin sheath; GO:0005622…	GO:0003723 RNA binding; GO:1990782 protein tyrosine kinase binding; GO:0005102 receptor binding; GO:0019901 protein kinase binding; GO:0005515 protein binding; GO:0019900 kinase binding; GO:0005159 insulin-like growth factor receptor binding; GO:1901363 heterocyclic compound binding; GO:0097159 organic cyclic compound binding; GO:0008092 cytoskeletal protein binding; GO:0030971 receptor tyrosine …	K16198	YWHAG_H; 14-3-3 protein gamma/eta	mmu04110 Cell cycle - Mus musculus (mouse); mmu04114 Oocyte meiosis - Mus musculus (mouse); mmu04151 PI3K-Akt signaling pathway - Mus musculus (mouse); mmu04390 Hippo signaling pathway - Mus musculus (mouse); mmu05203 Viral carcinogenesis - Mus musculus (mouse);	IPR023410;	14-3-3 domain;
P61982	162	1.817	Up	0.0192011	K	14-3-3 protein gamma	Ywhag	1	1.5604e-16	141.64	AYSEAHEISK(1)EHMQPTHPIR	5	-1.4375	1	cytoplasm	GO:0065008 regulation of biological quality; GO:0023051 regulation of signaling; GO:0048869 cellular developmental process; GO:0022008 neurogenesis; GO:0044699 single-organism process; GO:0015031 protein transport; GO:0051234 establishment of localization; GO:0006605 protein targeting; GO:0010646 regulation of cell communication; GO:0051649 establishment of localization in cell; GO:1901653 cellul…	GO:0016020 membrane; GO:0044421 extracellular region part; GO:0031090 organelle membrane; GO:0031410 cytoplasmic vesicle; GO:0030054 cell junction; GO:0005737 cytoplasm; GO:0031982 vesicle; GO:0044433 cytoplasmic vesicle part; GO:0044424 intracellular part; GO:0005623 cell; GO:0044422 organelle part; GO:0070062 extracellular exosome; GO:0005925 focal adhesion; GO:0043209 myelin sheath; GO:0005622…	GO:0003723 RNA binding; GO:1990782 protein tyrosine kinase binding; GO:0005102 receptor binding; GO:0019901 protein kinase binding; GO:0005515 protein binding; GO:0019900 kinase binding; GO:0005159 insulin-like growth factor receptor binding; GO:1901363 heterocyclic compound binding; GO:0097159 organic cyclic compound binding; GO:0008092 cytoskeletal protein binding; GO:0030971 receptor tyrosine …	K16198	YWHAG_H; 14-3-3 protein gamma/eta	mmu04110 Cell cycle - Mus musculus (mouse); mmu04114 Oocyte meiosis - Mus musculus (mouse); mmu04151 PI3K-Akt signaling pathway - Mus musculus (mouse); mmu04390 Hippo signaling pathway - Mus musculus (mouse); mmu05203 Viral carcinogenesis - Mus musculus (mouse);	IPR023410;	14-3-3 domain;
P61982	125	2.079	Up	9.6577e-05	K	14-3-3 protein gamma	Ywhag	1	0.0310685	94.262	VFYLK(1)MK	2	-0.52738	1	cytoplasm	GO:0065008 regulation of biological quality; GO:0023051 regulation of signaling; GO:0048869 cellular developmental process; GO:0022008 neurogenesis; GO:0044699 single-organism process; GO:0015031 protein transport; GO:0051234 establishment of localization; GO:0006605 protein targeting; GO:0010646 regulation of cell communication; GO:0051649 establishment of localization in cell; GO:1901653 cellul…	GO:0016020 membrane; GO:0044421 extracellular region part; GO:0031090 organelle membrane; GO:0031410 cytoplasmic vesicle; GO:0030054 cell junction; GO:0005737 cytoplasm; GO:0031982 vesicle; GO:0044433 cytoplasmic vesicle part; GO:0044424 intracellular part; GO:0005623 cell; GO:0044422 organelle part; GO:0070062 extracellular exosome; GO:0005925 focal adhesion; GO:0043209 myelin sheath; GO:0005622…	GO:0003723 RNA binding; GO:1990782 protein tyrosine kinase binding; GO:0005102 receptor binding; GO:0019901 protein kinase binding; GO:0005515 protein binding; GO:0019900 kinase binding; GO:0005159 insulin-like growth factor receptor binding; GO:1901363 heterocyclic compound binding; GO:0097159 organic cyclic compound binding; GO:0008092 cytoskeletal protein binding; GO:0030971 receptor tyrosine …	K16198	YWHAG_H; 14-3-3 protein gamma/eta	mmu04110 Cell cycle - Mus musculus (mouse); mmu04114 Oocyte meiosis - Mus musculus (mouse); mmu04151 PI3K-Akt signaling pathway - Mus musculus (mouse); mmu04390 Hippo signaling pathway - Mus musculus (mouse); mmu05203 Viral carcinogenesis - Mus musculus (mouse);	IPR023410;	14-3-3 domain;
P61982	10	1.75	Up	3.5099e-05	K	14-3-3 protein gamma	Ywhag	1	0.000641389	146.79	EQLVQK(1)AR	2	-1.1134	1	cytoplasm	GO:0065008 regulation of biological quality; GO:0023051 regulation of signaling; GO:0048869 cellular developmental process; GO:0022008 neurogenesis; GO:0044699 single-organism process; GO:0015031 protein transport; GO:0051234 establishment of localization; GO:0006605 protein targeting; GO:0010646 regulation of cell communication; GO:0051649 establishment of localization in cell; GO:1901653 cellul…	GO:0016020 membrane; GO:0044421 extracellular region part; GO:0031090 organelle membrane; GO:0031410 cytoplasmic vesicle; GO:0030054 cell junction; GO:0005737 cytoplasm; GO:0031982 vesicle; GO:0044433 cytoplasmic vesicle part; GO:0044424 intracellular part; GO:0005623 cell; GO:0044422 organelle part; GO:0070062 extracellular exosome; GO:0005925 focal adhesion; GO:0043209 myelin sheath; GO:0005622…	GO:0003723 RNA binding; GO:1990782 protein tyrosine kinase binding; GO:0005102 receptor binding; GO:0019901 protein kinase binding; GO:0005515 protein binding; GO:0019900 kinase binding; GO:0005159 insulin-like growth factor receptor binding; GO:1901363 heterocyclic compound binding; GO:0097159 organic cyclic compound binding; GO:0008092 cytoskeletal protein binding; GO:0030971 receptor tyrosine …	K16198	YWHAG_H; 14-3-3 protein gamma/eta	mmu04110 Cell cycle - Mus musculus (mouse); mmu04114 Oocyte meiosis - Mus musculus (mouse); mmu04151 PI3K-Akt signaling pathway - Mus musculus (mouse); mmu04390 Hippo signaling pathway - Mus musculus (mouse); mmu05203 Viral carcinogenesis - Mus musculus (mouse);	IPR023410;	14-3-3 domain;
P62259	123	2.471	Up	0.00017827	K	14-3-3 protein epsilon	Ywhae	1	0.0150445	105.39	VFYYK(1)MK	2	-0.92448	1	cytoplasm	GO:0044700 single organism signaling; GO:0065008 regulation of biological quality; GO:0021766 hippocampus development; GO:0007420 brain development; GO:0021987 cerebral cortex development; GO:0044237 cellular metabolic process; GO:0015031 protein transport; GO:0048857 neural nucleus development; GO:0021537 telencephalon development; GO:0022610 biological adhesion; GO:0021762 substantia nigra deve…	GO:0016020 membrane; GO:0044421 extracellular region part; GO:0031090 organelle membrane; GO:0031410 cytoplasmic vesicle; GO:0030054 cell junction; GO:0031982 vesicle; GO:0005737 cytoplasm; GO:0044433 cytoplasmic vesicle part; GO:0032991 macromolecular complex; GO:0044424 intracellular part; GO:0005913 cell-cell adherens junction; GO:0005623 cell; GO:0005911 cell-cell junction; GO:0044422 organel…	GO:0016597 amino acid binding; GO:0031625 ubiquitin protein ligase binding; GO:0050815 phosphoserine binding; GO:0046983 protein dimerization activity; GO:0099106 ion channel regulator activity; GO:0005515 protein binding; GO:0098772 molecular function regulator; GO:0003823 antigen binding; GO:0097159 organic cyclic compound binding; GO:1901363 heterocyclic compound binding; GO:0098641 cadherin b…	K06630	YWHAE; 14-3-3 protein epsilon	mmu04110 Cell cycle - Mus musculus (mouse); mmu04114 Oocyte meiosis - Mus musculus (mouse); mmu04151 PI3K-Akt signaling pathway - Mus musculus (mouse); mmu04390 Hippo signaling pathway - Mus musculus (mouse); mmu04722 Neurotrophin signaling pathway - Mus musculus (mouse); mmu05203 Viral carcinogenesis - Mus musculus (mouse);	IPR023410;	14-3-3 domain;
P62259	78	1.323	Up	0.0056014	K	14-3-3 protein epsilon	Ywhae	0.999999	0.00203456	96.464	EENKGGEDK(1)LK	3	-2.6526	3	cytoplasm	GO:0044700 single organism signaling; GO:0065008 regulation of biological quality; GO:0021766 hippocampus development; GO:0007420 brain development; GO:0021987 cerebral cortex development; GO:0044237 cellular metabolic process; GO:0015031 protein transport; GO:0048857 neural nucleus development; GO:0021537 telencephalon development; GO:0022610 biological adhesion; GO:0021762 substantia nigra deve…	GO:0016020 membrane; GO:0044421 extracellular region part; GO:0031090 organelle membrane; GO:0031410 cytoplasmic vesicle; GO:0030054 cell junction; GO:0031982 vesicle; GO:0005737 cytoplasm; GO:0044433 cytoplasmic vesicle part; GO:0032991 macromolecular complex; GO:0044424 intracellular part; GO:0005913 cell-cell adherens junction; GO:0005623 cell; GO:0005911 cell-cell junction; GO:0044422 organel…	GO:0016597 amino acid binding; GO:0031625 ubiquitin protein ligase binding; GO:0050815 phosphoserine binding; GO:0046983 protein dimerization activity; GO:0099106 ion channel regulator activity; GO:0005515 protein binding; GO:0098772 molecular function regulator; GO:0003823 antigen binding; GO:0097159 organic cyclic compound binding; GO:1901363 heterocyclic compound binding; GO:0098641 cadherin b…	K06630	YWHAE; 14-3-3 protein epsilon	mmu04110 Cell cycle - Mus musculus (mouse); mmu04114 Oocyte meiosis - Mus musculus (mouse); mmu04151 PI3K-Akt signaling pathway - Mus musculus (mouse); mmu04390 Hippo signaling pathway - Mus musculus (mouse); mmu04722 Neurotrophin signaling pathway - Mus musculus (mouse); mmu05203 Viral carcinogenesis - Mus musculus (mouse);	IPR023410;	14-3-3 domain;
P62270	137	1.465	Up	0.023922	K	40S ribosomal protein S18	Rps18	1	0.0180864	74.424	GQHTK(1)TTGR	3	3.3075	1	cytoplasm	GO:0044085 cellular component biogenesis; GO:0022613 ribonucleoprotein complex biogenesis; GO:0006518 peptide metabolic process; GO:0043043 peptide biosynthetic process; GO:0044267 cellular protein metabolic process; GO:0006807 nitrogen compound metabolic process; GO:0042254 ribosome biogenesis; GO:0009058 biosynthetic process; GO:0043603 cellular amide metabolic process; GO:1901566 organonitroge…	GO:0016020 membrane; GO:0044421 extracellular region part; GO:0030054 cell junction; GO:0031982 vesicle; GO:0015935 small ribosomal subunit; GO:0005737 cytoplasm; GO:0032991 macromolecular complex; GO:0044424 intracellular part; GO:0005623 cell; GO:0044422 organelle part; GO:0043228 non-membrane-bounded organelle; GO:0070062 extracellular exosome; GO:0005925 focal adhesion; GO:0044391 ribosomal s…	GO:0097159 organic cyclic compound binding; GO:1901363 heterocyclic compound binding; GO:0003723 RNA binding; GO:0005488 binding; GO:0019901 protein kinase binding; GO:0003676 nucleic acid binding; GO:0005515 protein binding; GO:0019900 kinase binding; GO:0003735 structural constituent of ribosome; GO:0005198 structural molecule activity; GO:0019899 enzyme binding; GO:0019843 rRNA binding;	K02964	RP-S18e, RPS18; small subunit ribosomal protein S18e	mmu03010 Ribosome - Mus musculus (mouse);	IPR010979; IPR027437;	Ribosomal protein S13-like, H2TH; 30s ribosomal protein S13, C-terminal;
P62631	179	1.558	Up	0.0029216	K	Elongation factor 1-alpha 2	Eef1a2	1	0.00381045	103.55	EVSAYIK(1)K	2	-3.2858	1	cytoplasm	GO:0010941 regulation of cell death; GO:0006518 peptide metabolic process; GO:0009058 biosynthetic process; GO:0019216 regulation of lipid metabolic process; GO:0044237 cellular metabolic process; GO:0008152 metabolic process; GO:0009893 positive regulation of metabolic process; GO:0044093 positive regulation of molecular function; GO:0010562 positive regulation of phosphorus metabolic process; G…	GO:0043229 intracellular organelle; GO:0005737 cytoplasm; GO:0043025 neuronal cell body; GO:0032991 macromolecular complex; GO:0044424 intracellular part; GO:0005623 cell; GO:0005853 eukaryotic translation elongation factor 1 complex; GO:0043231 intracellular membrane-bounded organelle; GO:0043226 organelle; GO:0005634 nucleus; GO:0036477 somatodendritic compartment; GO:0005622 intracellular; GO:…	GO:1901265 nucleoside phosphate binding; GO:0003746 translation elongation factor activity; GO:0019901 protein kinase binding; GO:0016817 hydrolase activity, acting on acid anhydrides; GO:0016787 hydrolase activity; GO:0005515 protein binding; GO:1901363 heterocyclic compound binding; GO:0097159 organic cyclic compound binding; GO:0016462 pyrophosphatase activity; GO:0032553 ribonucleotide bindin…	K03231	EEF1A; elongation factor 1-alpha	mmu03013 RNA transport - Mus musculus (mouse); mmu05134 Legionellosis - Mus musculus (mouse);	IPR004160; IPR004161; IPR009001; IPR027417; IPR000795; IPR009000;	Translation elongation factor EFTu/EF1A, C-terminal; Translation elongation factor EFTu-like, domain 2; Translation elongation factor EF1A/initiation factor IF2gamma, C-terminal; P-loop containing nucleoside triphosphate hydrolase; Transcription factor, GTP-binding domain; Translation protein, beta-barrel domain;
P62849	37	4.433	Up	5.8402e-05	K	40S ribosomal protein S24	Rps24	1	0.0015626	113.03	ATVPK(1)TEIR	2	-2.8819	2	cytoplasm	GO:0044085 cellular component biogenesis; GO:0022613 ribonucleoprotein complex biogenesis; GO:0065008 regulation of biological quality; GO:0006518 peptide metabolic process; GO:0006725 cellular aromatic compound metabolic process; GO:0002262 myeloid cell homeostasis; GO:0044267 cellular protein metabolic process; GO:0009058 biosynthetic process; GO:1901566 organonitrogen compound biosynthetic pro…	GO:0005840 ribosome; GO:0043229 intracellular organelle; GO:0016020 membrane; GO:0043232 intracellular non-membrane-bounded organelle; GO:0015935 small ribosomal subunit; GO:0044446 intracellular organelle part; GO:0005737 cytoplasm; GO:0032991 macromolecular complex; GO:0044424 intracellular part; GO:0005829 cytosol; GO:0005623 cell; GO:0044422 organelle part; GO:0043228 non-membrane-bounded org…	GO:0097159 organic cyclic compound binding; GO:1901363 heterocyclic compound binding; GO:0003723 RNA binding; GO:1901265 nucleoside phosphate binding; GO:0005488 binding; GO:0003676 nucleic acid binding; GO:0000166 nucleotide binding; GO:0003735 structural constituent of ribosome; GO:0005198 structural molecule activity; GO:0036094 small molecule binding;				IPR012678; IPR012677;	Ribosomal protein L23/L15e core domain; Nucleotide-binding alpha-beta plait domain;
P62918	46	1.834	Up	0.0064601	K	60S ribosomal protein L8	Rpl8	1	0.000758	99.941	GIVK(1)DIIHDPGR	3	-1.6347	2	cytoplasm	GO:0006518 peptide metabolic process; GO:0043043 peptide biosynthetic process; GO:0044267 cellular protein metabolic process; GO:0006807 nitrogen compound metabolic process; GO:0009058 biosynthetic process; GO:0043603 cellular amide metabolic process; GO:0044238 primary metabolic process; GO:1901566 organonitrogen compound biosynthetic process; GO:1901576 organic substance biosynthetic process; G…	GO:0005840 ribosome; GO:0043229 intracellular organelle; GO:0016020 membrane; GO:0043232 intracellular non-membrane-bounded organelle; GO:0022625 cytosolic large ribosomal subunit; GO:0030054 cell junction; GO:0044446 intracellular organelle part; GO:0005737 cytoplasm; GO:0070161 anchoring junction; GO:0032991 macromolecular complex; GO:0044424 intracellular part; GO:0005829 cytosol; GO:0005623 c…	GO:0097159 organic cyclic compound binding; GO:1901363 heterocyclic compound binding; GO:0003723 RNA binding; GO:0005488 binding; GO:0003676 nucleic acid binding; GO:0005515 protein binding; GO:0005198 structural molecule activity; GO:0003735 structural constituent of ribosome; GO:0019843 rRNA binding;	K02938	RP-L8e, RPL8; large subunit ribosomal protein L8e	mmu03010 Ribosome - Mus musculus (mouse);	IPR008991; IPR012340; IPR022669; IPR014726; IPR022666; IPR014722;	Translation protein SH3-like domain; Nucleic acid-binding, OB-fold; Ribosomal protein L2, C-terminal; Ribosomal protein L2, domain 3; Ribosomal Proteins L2, RNA binding domain; Ribosomal protein L2 domain 2;
[truncated: 289 more rows]
