# Supplementary material for: Associative analysis of multi-omics data indicates that acetylation modification is widely involved in cigarette smoke-induced chronic obstructive pulmonary disease
Source: Front Med (Lausanne). 2023 Jan 12;9:1030644. doi: 10.3389/fmed.2022.1030644 (PMC9877466; doi:10.3389/fmed.2022.1030644)
Supplement: Supplementary file 4 [file Table_4.XLS]

## Sheet: Sheet1
Protein accession	Protein description	Gene name	Degree	MCODE_Cluster	MCODE_Score	TP_Down	TP_Up	TQ_Down	TQ_Up
A1Y9I9	Transmembrane O-methyltransferase homolog OS=Mus musculus OX=10090 GN=Tomt	Tomt	4		0.666667				1
A2A6Q5	Cell division cycle protein 27 homolog OS=Mus musculus OX=10090 GN=Cdc27	Cdc27	4		0.666667				1
A2ARA8	Integrin alpha-8 OS=Mus musculus OX=10090 GN=Itga8	Itga8	52	Cluster 5	8.67273		1
A2ASQ1	Agrin OS=Mus musculus OX=10090 GN=Agrn	Agrn	14	Cluster 8	5		1
A2ASS6	Titin OS=Mus musculus OX=10090 GN=Ttn	Ttn	50	Cluster 4	13	1	1	1
A3KGV1	Outer dense fiber protein 2 OS=Mus musculus OX=10090 GN=Odf2	Odf2	12	Cluster 14	6		1
A6H5X4	PHD finger protein 11 OS=Mus musculus OX=10090 GN=Phf11	Phf11	2		0			1
A6X935	"Inter alpha-trypsin inhibitor, heavy chain 4 OS=Mus musculus OX=10090 GN=Itih4"	Itih4	34	Cluster 2	17				1
B1AVD1	Xaa-Pro aminopeptidase 2 OS=Mus musculus OX=10090 GN=Xpnpep2	Xpnpep2	2		0				1
B2RWS6	Histone acetyltransferase p300 OS=Mus musculus OX=10090 GN=Ep300	Ep300	18		3		1
E9PV24	Fibrinogen alpha chain OS=Mus musculus OX=10090 GN=Fga	Fga	40	Cluster 2	17				1
E9Q414	Apolipoprotein B-100 OS=Mus musculus OX=10090 GN=Apob	Apob	36	Cluster 8	6	1			1
E9Q4Z2	Acetyl-CoA carboxylase 2 OS=Mus musculus OX=10090 GN=Acacb	Acacb	110	Cluster 3	11.4286			1
E9Q555	E3 ubiquitin-protein ligase RNF213 OS=Mus musculus OX=10090 GN=Rnf213	Rnf213	2		0			1
E9Q557	Desmoplakin OS=Mus musculus OX=10090 GN=Dsp	Dsp	2		0			1
F6ZDS4	Nucleoprotein TPR OS=Mus musculus OX=10090 GN=Tpr	Tpr	8	Cluster 21	1.66667		1
O08528	Hexokinase-2 OS=Mus musculus OX=10090 GN=Hk2	Hk2	16		6			1
O08539	Myc box-dependent-interacting protein 1 OS=Mus musculus OX=10090 GN=Bin1	Bin1	10	Cluster 8	5			1
O08638	Myosin-11 OS=Mus musculus OX=10090 GN=Myh11	Myh11	22	Cluster 14	5.5		1
O08691	"Arginase-2, mitochondrial OS=Mus musculus OX=10090 GN=Arg2"	Arg2	4		0.666667				1
O08709	Peroxiredoxin-6 OS=Mus musculus OX=10090 GN=Prdx6	Prdx6	12		3	1
O09111	"NADH dehydrogenase [ubiquinone] 1 beta subcomplex subunit 11, mitochondrial OS=Mus musculus OX=10090 GN=Ndufb11"	Ndufb11	78	Cluster 1	34			1
O35143	"ATPase inhibitor, mitochondrial OS=Mus musculus OX=10090 GN=ATP5IF1"	ATP5IF1	4		2		1
O35206	Collagen alpha-1(XV) chain OS=Mus musculus OX=10090 GN=Col15a1	Col15a1	16	Cluster 5	7			1
O35459	"Delta(3,5)-Delta(2,4)-dienoyl-CoA isomerase, mitochondrial OS=Mus musculus OX=10090 GN=Ech1"	Ech1	20	Cluster 3	10		1
O35638	Cohesin subunit SA-2 OS=Mus musculus OX=10090 GN=Stag2	Stag2	12		3		1
O35683	NADH dehydrogenase [ubiquinone] 1 alpha subcomplex subunit 1 OS=Mus musculus OX=10090 GN=Ndufa1	Ndufa1	74	Cluster 1	34			1
O35855	"Branched-chain-amino-acid aminotransferase, mitochondrial OS=Mus musculus OX=10090 GN=Bcat2"	Bcat2	6		2		1
O35892	Nuclear autoantigen Sp-100 OS=Mus musculus OX=10090 GN=Sp100	Sp100	6	Cluster 21	1.66667			1
O35945	"Aldehyde dehydrogenase, cytosolic 1 OS=Mus musculus OX=10090 GN=Aldh1a7"	Aldh1a7	20	Cluster 16	3.42857		1
O54724	Caveolae-associated protein 1 OS=Mus musculus OX=10090 GN=Cavin1	Cavin1	2		0		1
O54946	DnaJ homolog subfamily B member 6 OS=Mus musculus OX=10090 GN=Dnajb6	Dnajb6	8	Cluster 15	3		1
O55142	60S ribosomal protein L35a OS=Mus musculus OX=10090 GN=Rpl35a	Rpl35a	16	Cluster 5	7		1
O55226	Chondroadherin OS=Mus musculus OX=10090 GN=Chad	Chad	6		1.66667			1
O70138	Neutrophil collagenase OS=Mus musculus OX=10090 GN=Mmp8	Mmp8	4		0.666667				1
O70209	PDZ and LIM domain protein 3 OS=Mus musculus OX=10090 GN=Pdlim3	Pdlim3	4		0.666667			1
O70250	Phosphoglycerate mutase 2 OS=Mus musculus OX=10090 GN=Pgam2	Pgam2	24	Cluster 3	9.84848			1
O70423	Membrane primary amine oxidase OS=Mus musculus OX=10090 GN=Aoc3	Aoc3	4		0.666667			1
O70456	14-3-3 protein sigma OS=Mus musculus OX=10090 GN=Sfn	Sfn	12	Cluster 11	6		1
O88322	Nidogen-2 OS=Mus musculus OX=10090 GN=Nid2	Nid2	14	Cluster 5	7		1
O88492	Perilipin-4 OS=Mus musculus OX=10090 GN=Plin4	Plin4	2		0			1
O88569	Heterogeneous nuclear ribonucleoproteins A2/B1 OS=Mus musculus OX=10090 GN=Hnrnpa2b1	Hnrnpa2b1	10	Cluster 19	3		1
O88990	Alpha-actinin-3 OS=Mus musculus OX=10090 GN=Actn3	Actn3	60	Cluster 4	13			1
O89053	Coronin-1A OS=Mus musculus OX=10090 GN=Coro1a	Coro1a	8		2.7		1	1
P00184	Cytochrome P450 1A1 OS=Mus musculus OX=10090 GN=Cyp1a1	Cyp1a1	20	Cluster 16	4				1
P00688	Pancreatic alpha-amylase OS=Mus musculus OX=10090 GN=Amy2	Amy2	4		2				1
P00920	Carbonic anhydrase 2 OS=Mus musculus OX=10090 GN=Ca2	Ca2	2		0				1
P01831	Thy-1 membrane glycoprotein OS=Mus musculus OX=10090 GN=Thy1	Thy1	14		3			1
P01864	Ig gamma-2A chain C region secreted form OS=Mus musculus OX=10090	---	2		0		1	1
P01887	Beta-2-microglobulin OS=Mus musculus OX=10090 GN=B2m	B2m	24	Cluster 6	8			1
P01898	"H-2 class I histocompatibility antigen, Q10 alpha chain OS=Mus musculus OX=10090 GN=H2-Q10"	H2-Q10	26	Cluster 6	7.82222				1
P01899	"H-2 class I histocompatibility antigen, D-B alpha chain OS=Mus musculus OX=10090 GN=H2-D1"	H2-D1	28	Cluster 6	7.82222			1
P01901	"H-2 class I histocompatibility antigen, K-B alpha chain OS=Mus musculus OX=10090 GN=H2-K1"	H2-K1	30	Cluster 6	7.82222			1
P01942	Hemoglobin subunit alpha OS=Mus musculus OX=10090 GN=Hba	Hba	6		2				1
P02088	Hemoglobin subunit beta-1 OS=Mus musculus OX=10090 GN=Hbb-b1	Hbb-b1	4		2				1
P02104	Hemoglobin subunit epsilon-Y2 OS=Mus musculus OX=10090 GN=Hbb-y	Hbb-y	2		0				1
P02468	Laminin subunit gamma-1 OS=Mus musculus OX=10090 GN=Lamc1	Lamc1	26	Cluster 5	8.67273		1
P02469	Laminin subunit beta-1 OS=Mus musculus OX=10090 GN=Lamb1	Lamb1	26	Cluster 5	8.67273		1
P03893	NADH-ubiquinone oxidoreductase chain 2 OS=Mus musculus OX=10090 GN=Mtnd2	Mtnd2	72	Cluster 1	34			1
P03911	NADH-ubiquinone oxidoreductase chain 4 OS=Mus musculus OX=10090 GN=Mtnd4	Mtnd4	72	Cluster 1	34			1
P03958	Adenosine deaminase OS=Mus musculus OX=10090 GN=Ada	Ada	4		0.666667			1
P04117	"Fatty acid-binding protein, adipocyte OS=Mus musculus OX=10090 GN=Fabp4"	Fabp4	10		1.66667	1	1	1
P04231	"H-2 class II histocompatibility antigen, E-S beta chain (Fragment) OS=Mus musculus OX=10090 GN=H2-Eb1"	H2-Eb1	16	Cluster 14	6			1
P04247	Myoglobin OS=Mus musculus OX=10090 GN=Mb	Mb	8		2		1	1
P04370	Myelin basic protein OS=Mus musculus OX=10090 GN=Mbp	Mbp	6		2			1
P04441	H-2 class II histocompatibility antigen gamma chain OS=Mus musculus OX=10090 GN=Cd74	Cd74	14		1.92857			1
P05064	Fructose-bisphosphate aldolase A OS=Mus musculus OX=10090 GN=Aldoa	Aldoa	64	Cluster 2	17		1	1
P05125	Natriuretic peptides A OS=Mus musculus OX=10090 GN=Nppa	Nppa	8		2			1
P05202	"Aspartate aminotransferase, mitochondrial OS=Mus musculus OX=10090 GN=Got2"	Got2	34	Cluster 10	6.35897		1
P05977	"Myosin light chain 1/3, skeletal muscle isoform OS=Mus musculus OX=10090 GN=Myl1"	Myl1	44	Cluster 4	13	1	1	1
P06728	Apolipoprotein A-IV OS=Mus musculus OX=10090 GN=Apoa4	Apoa4	16	Cluster 8	6				1
P06800	Receptor-type tyrosine-protein phosphatase C OS=Mus musculus OX=10090 GN=Ptprc	Ptprc	26		5			1
P07091	Protein S100-A4 OS=Mus musculus OX=10090 GN=S100a4	S100a4	8		3			1
P07309	Transthyretin OS=Mus musculus OX=10090 GN=Ttr	Ttr	6		2				1
P07310	Creatine kinase M-type OS=Mus musculus OX=10090 GN=Ckm	Ckm	24		6.80556		1	1
P07724	Serum albumin OS=Mus musculus OX=10090 GN=Alb	Alb	68	Cluster 2	17		1
P07759	Serine protease inhibitor A3K OS=Mus musculus OX=10090 GN=Serpina3k	Serpina3k	34	Cluster 2	17				1
P08003	Protein disulfide-isomerase A4 OS=Mus musculus OX=10090 GN=Pdia4	Pdia4	18		4			1
P08071	Lactotransferrin OS=Mus musculus OX=10090 GN=Ltf	Ltf	2		0	1			1
P08074	Carbonyl reductase [NADPH] 2 OS=Mus musculus OX=10090 GN=Cbr2	Cbr2	4		2		1
P08113	Endoplasmin OS=Mus musculus OX=10090 GN=Hsp90b1	Hsp90b1	34	Cluster 15	2.66667		1	1
P08122	Collagen alpha-2(IV) chain OS=Mus musculus OX=10090 GN=Col4a2	Col4a2	20	Cluster 5	7		1
P08207	Protein S100-A10 OS=Mus musculus OX=10090 GN=S100a10	S100a10	2		0		1
P08226	Apolipoprotein E OS=Mus musculus OX=10090 GN=Apoe	Apoe	32	Cluster 8	6				1
P08249	"Malate dehydrogenase, mitochondrial OS=Mus musculus OX=10090 GN=Mdh2"	Mdh2	54	Cluster 10	7.0303		1
P08551	Neurofilament light polypeptide OS=Mus musculus OX=10090 GN=Nefl	Nefl	4		0.666667			1
P08553	Neurofilament medium polypeptide OS=Mus musculus OX=10090 GN=Nefm	Nefm	2		0			1
P08752	Guanine nucleotide-binding protein G(i) subunit alpha-2 OS=Mus musculus OX=10090 GN=Gnai2	Gnai2	6		0.5		1
P08905	Lysozyme C-2 OS=Mus musculus OX=10090 GN=Lyz2	Lyz2	2		0				1
P09055	Integrin beta-1 OS=Mus musculus OX=10090 GN=Itgb1	Itgb1	72	Cluster 5	7.82222	1
P09103	Protein disulfide-isomerase OS=Mus musculus OX=10090 GN=P4hb	P4hb	32		2.4		1
P09411	Phosphoglycerate kinase 1 OS=Mus musculus OX=10090 GN=Pgk1	Pgk1	28	Cluster 3	9.84848		1
P09542	Myosin light chain 3 OS=Mus musculus OX=10090 GN=Myl3	Myl3	38	Cluster 4	13			1
P09813	Apolipoprotein A-II OS=Mus musculus OX=10090 GN=Apoa2	Apoa2	18	Cluster 8	6	1			1
P0C1Q2	"Dual 3',5'-cyclic-AMP and -GMP phosphodiesterase 11A OS=Mus musculus OX=10090 GN=Pde11a"	Pde11a	4		2			1
P10493	Nidogen-1 OS=Mus musculus OX=10090 GN=Nid1	Nid1	16	Cluster 5	7		1
P10639	Thioredoxin OS=Mus musculus OX=10090 GN=Txn	Txn	24		2.44444		1
P10649	Glutathione S-transferase Mu 1 OS=Mus musculus OX=10090 GN=Gstm1	Gstm1	8	Cluster 16	4		1
P10810	Monocyte differentiation antigen CD14 OS=Mus musculus OX=10090 GN=Cd14	Cd14	6		2				1
P11032	Granzyme A OS=Mus musculus OX=10090 GN=Gzma	Gzma	2		0			1
P11103	Poly [ADP-ribose] polymerase 1 OS=Mus musculus OX=10090 GN=Parp1	Parp1	8		1.66667			1
P11152	Lipoprotein lipase OS=Mus musculus OX=10090 GN=Lpl	Lpl	32	Cluster 8	6				1
P11214	Tissue-type plasminogen activator OS=Mus musculus OX=10090 GN=Plat	Plat	14		2.2				1
P11247	Myeloperoxidase OS=Mus musculus OX=10090 GN=Mpo	Mpo	10		2				1
P11276	Fibronectin OS=Mus musculus OX=10090 GN=Fn1	Fn1	74	Cluster 2	17		1
P11672	Neutrophil gelatinase-associated lipocalin OS=Mus musculus OX=10090 GN=Lcn2	Lcn2	4		0.666667				1
P11859	Angiotensinogen OS=Mus musculus OX=10090 GN=Agt	Agt	22	Cluster 24	3.2381				1
P11928	2'-5'-oligoadenylate synthase 1A OS=Mus musculus OX=10090 GN=Oas1a	Oas1a	6		2			1
P12388	"Plasminogen activator inhibitor 2, macrophage OS=Mus musculus OX=10090 GN=Serpinb2"	Serpinb2	8		1.4			1
P13412	"Troponin I, fast skeletal muscle OS=Mus musculus OX=10090 GN=Tnni2"	Tnni2	42	Cluster 4	13			1
P13516	Acyl-CoA desaturase 1 OS=Mus musculus OX=10090 GN=Scd1	Scd1	8		3			1
P13541	Myosin-3 OS=Mus musculus OX=10090 GN=Myh3	Myh3	38	Cluster 4	13	1		1
P13542	Myosin-8 OS=Mus musculus OX=10090 GN=Myh8	Myh8	36	Cluster 4	13		1	1
P13595	Neural cell adhesion molecule 1 OS=Mus musculus OX=10090 GN=Ncam1	Ncam1	4		2		1
P13707	"Glycerol-3-phosphate dehydrogenase [NAD(+)], cytoplasmic OS=Mus musculus OX=10090 GN=Gpd1"	Gpd1	4		2		1	1
P13864	DNA (cytosine-5)-methyltransferase 1 OS=Mus musculus OX=10090 GN=Dnmt1	Dnmt1	8		3			1
P14069	Protein S100-A6 OS=Mus musculus OX=10090 GN=S100a6	S100a6	4		0.666667		1
P14142	"Solute carrier family 2, facilitated glucose transporter member 4 OS=Mus musculus OX=10090 GN=Slc2a4"	Slc2a4	6		1.66667			1
P14211	Calreticulin OS=Mus musculus OX=10090 GN=Calr	Calr	30	Cluster 6	7.82222		1
P14429	"H-2 class I histocompatibility antigen, Q7 alpha chain OS=Mus musculus OX=10090 GN=H2-Q7"	H2-Q7	26	Cluster 6	7.82222			1
P14434	"H-2 class II histocompatibility antigen, A-B alpha chain OS=Mus musculus OX=10090 GN=H2-Aa"	H2-Aa	40	Cluster 14	5.78571			1
P14483	"H-2 class II histocompatibility antigen, A beta chain OS=Mus musculus OX=10090 GN=H2-Ab1"	H2-Ab1	34	Cluster 14	5.78571			1
P14733	Lamin-B1 OS=Mus musculus OX=10090 GN=Lmnb1	Lmnb1	12		3		1
P14901	Heme oxygenase 1 OS=Mus musculus OX=10090 GN=Hmox1	Hmox1	20	Cluster 24	3.42857				1
P15089	Mast cell carboxypeptidase A OS=Mus musculus OX=10090 GN=Cpa3	Cpa3	2		0			1
P15327	Bisphosphoglycerate mutase OS=Mus musculus OX=10090 GN=Bpgm	Bpgm	20	Cluster 3	10				1
P16110	Galectin-3 OS=Mus musculus OX=10090 GN=Lgals3	Lgals3	2		0				1
P16546	"Spectrin alpha chain, non-erythrocytic 1 OS=Mus musculus OX=10090 GN=Sptan1"	Sptan1	70	Cluster 24	3.66667		1
P16858	Glyceraldehyde-3-phosphate dehydrogenase OS=Mus musculus OX=10090 GN=Gapdh	Gapdh	68	Cluster 3	9.84848		1
P17182	Alpha-enolase OS=Mus musculus OX=10090 GN=Eno1	Eno1	38	Cluster 3	9.84848		1
P17183	Gamma-enolase OS=Mus musculus OX=10090 GN=Eno2	Eno2	28	Cluster 3	9.84848			1
P17665	"Cytochrome c oxidase subunit 7C, mitochondrial OS=Mus musculus OX=10090 GN=Cox7c"	Cox7c	24		7.82222			1
P17751	Triosephosphate isomerase OS=Mus musculus OX=10090 GN=Tpi1	Tpi1	32	Cluster 3	9.84848		1
P17918	Proliferating cell nuclear antigen OS=Mus musculus OX=10090 GN=Pcna	Pcna	22		2.14286			1
P18181	CD48 antigen OS=Mus musculus OX=10090 GN=Cd48	Cd48	4		2			1
P18242	Cathepsin D OS=Mus musculus OX=10090 GN=Ctsd	Ctsd	10		2.7		1		1
P18826	"Phosphorylase b kinase regulatory subunit alpha, skeletal muscle isoform OS=Mus musculus OX=10090 GN=Phka1"	Phka1	8	Cluster 12	4			1
P19096	Fatty acid synthase OS=Mus musculus OX=10090 GN=Fasn	Fasn	24		4		1
P19157	Glutathione S-transferase P 1 OS=Mus musculus OX=10090 GN=Gstp1	Gstp1	8	Cluster 16	4				1
P19536	"Cytochrome c oxidase subunit 5B, mitochondrial OS=Mus musculus OX=10090 GN=Cox5b"	Cox5b	64	Cluster 17	20.917		1
P20152	Vimentin OS=Mus musculus OX=10090 GN=Vim	Vim	36	Cluster 4	13		1
P20352	Tissue factor OS=Mus musculus OX=10090 GN=F3	F3	2		0				1
P20801	"Troponin C, skeletal muscle OS=Mus musculus OX=10090 GN=Tnnc2"	Tnnc2	46	Cluster 4	13			1
P21279	Guanine nucleotide-binding protein G(q) subunit alpha OS=Mus musculus OX=10090 GN=Gnaq	Gnaq	2		0		1
P21550	Beta-enolase OS=Mus musculus OX=10090 GN=Eno3	Eno3	36	Cluster 3	9.84848		1	1
P21844	Chymase OS=Mus musculus OX=10090 GN=Cma1	Cma1	4		0.666667			1
P21958	Antigen peptide transporter 1 OS=Mus musculus OX=10090 GN=Tap1	Tap1	20	Cluster 6	7.82222			1
P22599	Alpha-1-antitrypsin 1-2 OS=Mus musculus OX=10090 GN=Serpina1b	Serpina1b	2		0	1			1
P23708	Nuclear transcription factor Y subunit alpha OS=Mus musculus OX=10090 GN=Nfya	Nfya	4		0.666667			1
P24063	Integrin alpha-L OS=Mus musculus OX=10090 GN=Itgal	Itgal	8		3			1
P24270	Catalase OS=Mus musculus OX=10090 GN=Cat	Cat	24	Cluster 22	5	1
P24369	Peptidyl-prolyl cis-trans isomerase B OS=Mus musculus OX=10090 GN=Ppib	Ppib	22	Cluster 5	7		1
P24549	Retinal dehydrogenase 1 OS=Mus musculus OX=10090 GN=Aldh1a1	Aldh1a1	14	Cluster 16	3.73333	1	1
P26039	Talin-1 OS=Mus musculus OX=10090 GN=Tln1	Tln1	32		4.27273		1
P26041	Moesin OS=Mus musculus OX=10090 GN=Msn	Msn	8	Cluster 25	2.7		1
P26443	"Glutamate dehydrogenase 1, mitochondrial OS=Mus musculus OX=10090 GN=Glud1"	Glud1	24	Cluster 10	6.80556		1
P27467	Protein Wnt-3a OS=Mus musculus OX=10090 GN=Wnt3a	Wnt3a	2		0				1
P27601	Guanine nucleotide-binding protein subunit alpha-13 OS=Mus musculus OX=10090 GN=Gna13	Gna13	6		0.5		1
P27661	Histone H2AX OS=Mus musculus OX=10090 GN=H2afx	H2afx	30		2.03636	1			1
P27773	Protein disulfide-isomerase A3 OS=Mus musculus OX=10090 GN=Pdia3	Pdia3	26	Cluster 6	7.82222		1
P28033	CCAAT/enhancer-binding protein beta OS=Mus musculus OX=10090 GN=Cebpb	Cebpb	2		0		1
P28293	Cathepsin G OS=Mus musculus OX=10090 GN=Ctsg	Ctsg	6		0.5				1
P28481	Collagen alpha-1(II) chain OS=Mus musculus OX=10090 GN=Col2a1	Col2a1	20	Cluster 5	7			1
P28650	Adenylosuccinate synthetase isozyme 1 OS=Mus musculus OX=10090 GN=Adssl1	Adssl1	6		0.5			1
P28653	Biglycan OS=Mus musculus OX=10090 GN=Bgn	Bgn	10		1.4		1
P28654	Decorin OS=Mus musculus OX=10090 GN=Dcn	Dcn	12		1.4		1	1
P28843	Dipeptidyl peptidase 4 OS=Mus musculus OX=10090 GN=Dpp4	Dpp4	4		0.666667		1
P28862	Stromelysin-1 OS=Mus musculus OX=10090 GN=Mmp3	Mmp3	14		5				1
P29351	Tyrosine-protein phosphatase non-receptor type 6 OS=Mus musculus OX=10090 GN=Ptpn6	Ptpn6	14		3			1
P29595	NEDD8 OS=Mus musculus OX=10090 GN=Nedd8	Nedd8	6		2		1
P29699	Alpha-2-HS-glycoprotein OS=Mus musculus OX=10090 GN=Ahsg	Ahsg	36	Cluster 2	17				1
P30115	Glutathione S-transferase A3 OS=Mus musculus OX=10090 GN=Gsta3	Gsta3	8	Cluster 16	4		1
P30275	"Creatine kinase U-type, mitochondrial OS=Mus musculus OX=10090 GN=Ckmt1"	Ckmt1	4	Cluster 20	2			1
P30681	High mobility group protein B2 OS=Mus musculus OX=10090 GN=Hmgb2	Hmgb2	6		0.5		1
P30993	C5a anaphylatoxin chemotactic receptor 1 OS=Mus musculus OX=10090 GN=C5ar1	C5ar1	2		0				1
P31001	Desmin OS=Mus musculus OX=10090 GN=Des	Des	32	Cluster 4	13		1
P32020	Non-specific lipid-transfer protein OS=Mus musculus OX=10090 GN=Scp2	Scp2	10		3		1
P32848	Parvalbumin alpha OS=Mus musculus OX=10090 GN=Pvalb	Pvalb	20		5.78571			1
P33622	Apolipoprotein C-III OS=Mus musculus OX=10090 GN=Apoc3	Apoc3	14	Cluster 8	6				1
P34928	Apolipoprotein C-I OS=Mus musculus OX=10090 GN=Apoc1	Apoc1	10	Cluster 8	5				1
P35456	Urokinase plasminogen activator surface receptor OS=Mus musculus OX=10090 GN=Plaur	Plaur	10		1.2				1
P35461	Lymphocyte antigen 6G (Fragment) OS=Mus musculus OX=10090 GN=Ly6g	Ly6g	2		0				1
P35486	"Pyruvate dehydrogenase E1 component subunit alpha, somatic form, mitochondrial OS=Mus musculus OX=10090 GN=Pdha1"	Pdha1	28	Cluster 10	6.37778		1
P35601	Replication factor C subunit 1 OS=Mus musculus OX=10090 GN=Rfc1	Rfc1	2		0			1
P36371	Antigen peptide transporter 2 OS=Mus musculus OX=10090 GN=Tap2	Tap2	18	Cluster 6	7.82222			1
P37040	NADPH--cytochrome P450 reductase OS=Mus musculus OX=10090 GN=Por	Por	8		1.66667		1
P38060	"Hydroxymethylglutaryl-CoA lyase, mitochondrial OS=Mus musculus OX=10090 GN=Hmgcl"	Hmgcl	28	Cluster 3	10		1
P38647	"Stress-70 protein, mitochondrial OS=Mus musculus OX=10090 GN=Hspa9"	Hspa9	12	Cluster 15	3		1
P39876	Metalloproteinase inhibitor 3 OS=Mus musculus OX=10090 GN=Timp3	Timp3	42	Cluster 2	17				1
P40124	Adenylyl cyclase-associated protein 1 OS=Mus musculus OX=10090 GN=Cap1	Cap1	4		0.666667		1
P40142	Transketolase OS=Mus musculus OX=10090 GN=Tkt	Tkt	30	Cluster 3	9.84848		1
P41216	Long-chain-fatty-acid--CoA ligase 1 OS=Mus musculus OX=10090 GN=Acsl1	Acsl1	28		8			1
P41245	Matrix metalloproteinase-9 OS=Mus musculus OX=10090 GN=Mmp9	Mmp9	26		2.14286				1
P42125	"Enoyl-CoA delta isomerase 1, mitochondrial OS=Mus musculus OX=10090 GN=Eci1"	Eci1	36	Cluster 3	10.6374		1
P42225	Signal transducer and activator of transcription 1 OS=Mus musculus OX=10090 GN=Stat1	Stat1	32	Cluster 7	4.46429		1	1
P45377	Aldose reductase-related protein 2 OS=Mus musculus OX=10090 GN=Akr1b8	Akr1b8	8		2	1			1
P45952	"Medium-chain specific acyl-CoA dehydrogenase, mitochondrial OS=Mus musculus OX=10090 GN=Acadm"	Acadm	50	Cluster 3	11.4286	1	1	1
P46414	Cyclin-dependent kinase inhibitor 1B OS=Mus musculus OX=10090 GN=Cdkn1b	Cdkn1b	6		2				1
P47738	"Aldehyde dehydrogenase, mitochondrial OS=Mus musculus OX=10090 GN=Aldh2"	Aldh2	28	Cluster 22	6		1
P47857	"ATP-dependent 6-phosphofructokinase, muscle type OS=Mus musculus OX=10090 GN=Pfkm"	Pfkm	30	Cluster 3	10		1	1
P47915	60S ribosomal protein L29 OS=Mus musculus OX=10090 GN=Rpl29	Rpl29	14	Cluster 5	7				1
P47934	Carnitine O-acetyltransferase OS=Mus musculus OX=10090 GN=Crat	Crat	2		0	1		1
P48356	Leptin receptor OS=Mus musculus OX=10090 GN=Lepr	Lepr	42		2.375				1
P48678	Prelamin-A/C OS=Mus musculus OX=10090 GN=Lmna	Lmna	10		1.4		1
P48722	Heat shock 70 kDa protein 4L OS=Mus musculus OX=10090 GN=Hspa4l	Hspa4l	12		2.4	1
P48962	ADP/ATP translocase 1 OS=Mus musculus OX=10090 GN=Slc25a4	Slc25a4	8	Cluster 20	1.66667		1
P49817	Caveolin-1 OS=Mus musculus OX=10090 GN=Cav1	Cav1	16		0.222222		1
P50114	Protein S100-B OS=Mus musculus OX=10090 GN=S100b	S100b	4	Cluster 27	2			1
P50136	"2-oxoisovalerate dehydrogenase subunit alpha, mitochondrial OS=Mus musculus OX=10090 GN=Bckdha"	Bckdha	20	Cluster 10	7			1
P50462	Cysteine and glycine-rich protein 3 OS=Mus musculus OX=10090 GN=Csrp3	Csrp3	12		4			1
P50544	"Very long-chain specific acyl-CoA dehydrogenase, mitochondrial OS=Mus musculus OX=10090 GN=Acadvl"	Acadvl	36	Cluster 3	9.34066		1	1
P51150	Ras-related protein Rab-7a OS=Mus musculus OX=10090 GN=Rab7a	Rab7a	16		4		1
P51569	Alpha-galactosidase A OS=Mus musculus OX=10090 GN=Gla	Gla	2		0				1
P52480	Pyruvate kinase PKM OS=Mus musculus OX=10090 GN=Pkm	Pkm	44	Cluster 3	9.84848		1
P52503	"NADH dehydrogenase [ubiquinone] iron-sulfur protein 6, mitochondrial OS=Mus musculus OX=10090 GN=Ndufs6"	Ndufs6	82	Cluster 1	34			1
P52825	"Carnitine O-palmitoyltransferase 2, mitochondrial OS=Mus musculus OX=10090 GN=Cpt2"	Cpt2	10		1.2		1	1
P54071	"Isocitrate dehydrogenase [NADP], mitochondrial OS=Mus musculus OX=10090 GN=Idh2"	Idh2	18	Cluster 10	6.80556		1
P54310	Hormone-sensitive lipase OS=Mus musculus OX=10090 GN=Lipe	Lipe	10		3			1
P55772	Ectonucleoside triphosphate diphosphohydrolase 1 OS=Mus musculus OX=10090 GN=Entpd1	Entpd1	10	Cluster 28	1.4		1
P56391	Cytochrome c oxidase subunit 6B1 OS=Mus musculus OX=10090 GN=Cox6b1	Cox6b1	34		12		1	1
P56392	"Cytochrome c oxidase subunit 7A1, mitochondrial OS=Mus musculus OX=10090 GN=Cox7a1"	Cox7a1	14		5.78571			1
P56393	"Cytochrome c oxidase subunit 7B, mitochondrial OS=Mus musculus OX=10090 GN=Cox7b"	Cox7b	14		5.78571			1
P58044	Isopentenyl-diphosphate Delta-isomerase 1 OS=Mus musculus OX=10090 GN=Idi1	Idi1	2		0		1
P58252	Elongation factor 2 OS=Mus musculus OX=10090 GN=Eef2	Eef2	20		5		1
P58774	Tropomyosin beta chain OS=Mus musculus OX=10090 GN=Tpm2	Tpm2	50	Cluster 4	13			1
P59999	Actin-related protein 2/3 complex subunit 4 OS=Mus musculus OX=10090 GN=Arpc4	Arpc4	18	Cluster 8	5		1
P60334	Cysteine dioxygenase type 1 OS=Mus musculus OX=10090 GN=Cdo1	Cdo1	6		2			1
P60766	Cell division control protein 42 homolog OS=Mus musculus OX=10090 GN=Cdc42	Cdc42	34	Cluster 25	2.88889		1
P61982	14-3-3 protein gamma OS=Mus musculus OX=10090 GN=Ywhag	Ywhag	22		3.72727		1
P62259	14-3-3 protein epsilon OS=Mus musculus OX=10090 GN=Ywhae	Ywhae	22		3.72727		1
P62270	40S ribosomal protein S18 OS=Mus musculus OX=10090 GN=Rps18	Rps18	18	Cluster 5	7		1
P62631	Elongation factor 1-alpha 2 OS=Mus musculus OX=10090 GN=Eef1a2	Eef1a2	6		2		1	1
P62737	"Actin, aortic smooth muscle OS=Mus musculus OX=10090 GN=Acta2"	Acta2	48	Cluster 14	5.78571			1
P62849	40S ribosomal protein S24 OS=Mus musculus OX=10090 GN=Rps24	Rps24	16	Cluster 5	7		1
P62918	60S ribosomal protein L8 OS=Mus musculus OX=10090 GN=Rpl8	Rpl8	20	Cluster 5	7		1
P63001	Ras-related C3 botulinum toxin substrate 1 OS=Mus musculus OX=10090 GN=Rac1	Rac1	30		3.42857		1
P63082	V-type proton ATPase 16 kDa proteolipid subunit OS=Mus musculus OX=10090 GN=Atp6v0c	Atp6v0c	16	Cluster 10	7				1
P63101	14-3-3 protein zeta/delta OS=Mus musculus OX=10090 GN=Ywhaz	Ywhaz	12	Cluster 11	6		1
P63158	High mobility group protein B1 OS=Mus musculus OX=10090 GN=Hmgb1	Hmgb1	6	Cluster 27	2		1
P68134	"Actin, alpha skeletal muscle OS=Mus musculus OX=10090 GN=Acta1"	Acta1	62	Cluster 9	8.7619		1	1
P68254	14-3-3 protein theta OS=Mus musculus OX=10090 GN=Ywhaq	Ywhaq	12	Cluster 11	6		1
P68372	Tubulin beta-4B chain OS=Mus musculus OX=10090 GN=Tubb4b	Tubb4b	16	Cluster 14	6		1
P68373	Tubulin alpha-1C chain OS=Mus musculus OX=10090 GN=Tuba1c	Tuba1c	10		2.2		1
P68433	Histone H3.1 OS=Mus musculus OX=10090 GN=Hist1h3a	Hist1h3a	8	Cluster 18	4				1
P68510	14-3-3 protein eta OS=Mus musculus OX=10090 GN=Ywhah	Ywhah	12	Cluster 11	6		1
P70124	Serpin B5 OS=Mus musculus OX=10090 GN=Serpinb5	Serpinb5	4		2			1
P70180	Atrial natriuretic peptide receptor 3 OS=Mus musculus OX=10090 GN=Npr3	Npr3	2		0				1
P70313	"Nitric oxide synthase, endothelial OS=Mus musculus OX=10090 GN=Nos3"	Nos3	34		1.09091			1
P70402	Myosin-binding protein H OS=Mus musculus OX=10090 GN=Mybph	Mybph	2		0			1
P84099	60S ribosomal protein L19 OS=Mus musculus OX=10090 GN=Rpl19	Rpl19	20	Cluster 5	7	1
P84244	Histone H3.3 OS=Mus musculus OX=10090 GN=H3f3a	H3f3a	10	Cluster 18	4	1			1
P97347	Repetin OS=Mus musculus OX=10090 GN=Rptn	Rptn	2		0			1
P97457	"Myosin regulatory light chain 2, skeletal muscle isoform OS=Mus musculus OX=10090 GN=Mylpf"	Mylpf	42	Cluster 9	9.23077		1	1
P97478	"5-demethoxyubiquinone hydroxylase, mitochondrial OS=Mus musculus OX=10090 GN=Coq7"	Coq7	8	Cluster 13	4			1
P97494	Glutamate--cysteine ligase catalytic subunit OS=Mus musculus OX=10090 GN=Gclc	Gclc	16		0.857143				1
P97807	"Fumarate hydratase, mitochondrial OS=Mus musculus OX=10090 GN=Fh"	Fh	26	Cluster 10	7.64444		1
P99024	Tubulin beta-5 chain OS=Mus musculus OX=10090 GN=Tubb5	Tubb5	18	Cluster 14	6		1
Q00623	Apolipoprotein A-I OS=Mus musculus OX=10090 GN=Apoa1	Apoa1	44	Cluster 8	6				1
Q00724	Retinol-binding protein 4 OS=Mus musculus OX=10090 GN=Rbp4	Rbp4	2		0				1
Q00896	Alpha-1-antitrypsin 1-3 OS=Mus musculus OX=10090 GN=Serpina1c	Serpina1c	2		0	1			1
Q01320	DNA topoisomerase 2-alpha OS=Mus musculus OX=10090 GN=Top2a	Top2a	26		2.7			1
Q02566	Myosin-6 OS=Mus musculus OX=10090 GN=Myh6	Myh6	38	Cluster 4	13	1	1
Q02788	Collagen alpha-2(VI) chain OS=Mus musculus OX=10090 GN=Col6a2	Col6a2	20	Cluster 5	7		1
Q03265	"ATP synthase subunit alpha, mitochondrial OS=Mus musculus OX=10090 GN=Atp5f1a"	Atp5f1a	40	Cluster 10	7		1
Q03734	Serine protease inhibitor A3M OS=Mus musculus OX=10090 GN=Serpina3m	Serpina3m	40	Cluster 2	17				1
Q03963	"Interferon-induced, double-stranded RNA-activated protein kinase OS=Mus musculus OX=10090 GN=Eif2ak2"	Eif2ak2	4		2			1
Q04857	Collagen alpha-1(VI) chain OS=Mus musculus OX=10090 GN=Col6a1	Col6a1	22	Cluster 5	7		1
Q06890	Clusterin OS=Mus musculus OX=10090 GN=Clu	Clu	38	Cluster 2	17		1
Q07417	"Short-chain specific acyl-CoA dehydrogenase, mitochondrial OS=Mus musculus OX=10090 GN=Acads"	Acads	36	Cluster 3	10.6374	1		1
Q07797	Galectin-3-binding protein OS=Mus musculus OX=10090 GN=Lgals3bp	Lgals3bp	34	Cluster 2	17			1
Q08091	Calponin-1 OS=Mus musculus OX=10090 GN=Cnn1	Cnn1	4		2		1
Q08288	Cell growth-regulating nucleolar protein OS=Mus musculus OX=10090 GN=Lyar	Lyar	4		2				1
Q08857	Platelet glycoprotein 4 OS=Mus musculus OX=10090 GN=Cd36	Cd36	10	Cluster 8	5		1
Q08879	Fibulin-1 OS=Mus musculus OX=10090 GN=Fbln1	Fbln1	6	Cluster 26	2				1
Q09014	Neutrophil cytosol factor 1 OS=Mus musculus OX=10090 GN=Ncf1	Ncf1	10		2.7				1
Q2TPA8	Hydroxysteroid dehydrogenase-like protein 2 OS=Mus musculus OX=10090 GN=Hsdl2	Hsdl2	8		4			1
Q2VLH6	Scavenger receptor cysteine-rich type 1 protein M130 OS=Mus musculus OX=10090 GN=Cd163	Cd163	2		0			1
Q3TRM8	Hexokinase-3 OS=Mus musculus OX=10090 GN=Hk3	Hk3	10		4				1
Q3U2P1	Protein transport protein Sec24A OS=Mus musculus OX=10090 GN=Sec24a	Sec24a	16	Cluster 14	6			1
Q3U5Q7	"UMP-CMP kinase 2, mitochondrial OS=Mus musculus OX=10090 GN=Cmpk2"	Cmpk2	10	Cluster 28	1.2		1
Q3U9G9	Lamin-B receptor OS=Mus musculus OX=10090 GN=Lbr	Lbr	4		2		1
Q3UIR3	E3 ubiquitin-protein ligase DTX3L OS=Mus musculus OX=10090 GN=Dtx3l	Dtx3l	4		0.666667			1
Q3UIU2	NADH dehydrogenase [ubiquinone] 1 beta subcomplex subunit 6 OS=Mus musculus OX=10090 GN=Ndufb6	Ndufb6	76	Cluster 1	34			1
Q3ULD5	"Methylcrotonoyl-CoA carboxylase beta chain, mitochondrial OS=Mus musculus OX=10090 GN=Mccc2"	Mccc2	28		9		1
Q3UP87	Neutrophil elastase OS=Mus musculus OX=10090 GN=Elane	Elane	10		0.333333				1
Q4VA53	Sister chromatid cohesion protein PDS5 homolog B OS=Mus musculus OX=10090 GN=Pds5b	Pds5b	4		2	1
Q5SSM3	Rho GTPase-activating protein 44 OS=Mus musculus OX=10090 GN=Arhgap44	Arhgap44	4		2				1
Q5SUA5	Unconventional myosin-Ig OS=Mus musculus OX=10090 GN=Myo1g	Myo1g	18		1.53333			1
Q5SX39	Myosin-4 OS=Mus musculus OX=10090 GN=Myh4	Myh4	30	Cluster 9	8.59091	1	1	1
Q5SX40	Myosin-1 OS=Mus musculus OX=10090 GN=Myh1	Myh1	42	Cluster 9	9.35897		1	1
Q5XKE0	"Myosin-binding protein C, fast-type OS=Mus musculus OX=10090 GN=Mybpc2"	Mybpc2	36	Cluster 4	13			1
Q60590	Alpha-1-acid glycoprotein 1 OS=Mus musculus OX=10090 GN=Orm1	Orm1	34	Cluster 2	17				1
Q60597	"2-oxoglutarate dehydrogenase, mitochondrial OS=Mus musculus OX=10090 GN=Ogdh"	Ogdh	44	Cluster 23	5.58824		1
Q60675	Laminin subunit alpha-2 OS=Mus musculus OX=10090 GN=Lama2	Lama2	24	Cluster 5	7.82222			1
Q60766	Immunity-related GTPase family M protein 1 OS=Mus musculus OX=10090 GN=Irgm1	Irgm1	14	Cluster 7	4.46429			1
Q60847	Collagen alpha-1(XII) chain OS=Mus musculus OX=10090 GN=Col12a1	Col12a1	14	Cluster 5	7				1
Q60864	Stress-induced-phosphoprotein 1 OS=Mus musculus OX=10090 GN=Stip1	Stip1	12	Cluster 15	3.04762		1
Q60931	Voltage-dependent anion-selective channel protein 3 OS=Mus musculus OX=10090 GN=Vdac3	Vdac3	6	Cluster 20	1.66667	1
Q60936	"Atypical kinase COQ8A, mitochondrial OS=Mus musculus OX=10090 GN=Coq8a"	Coq8a	8	Cluster 13	4			1
Q60953	Protein PML OS=Mus musculus OX=10090 GN=Pml	Pml	6	Cluster 21	2			1
Q61001	Laminin subunit alpha-5 OS=Mus musculus OX=10090 GN=Lama5	Lama5	24	Cluster 5	8.67273		1
Q61087	Laminin subunit beta-3 OS=Mus musculus OX=10090 GN=Lamb3	Lamb3	24	Cluster 5	8.67273		1
Q61092	Laminin subunit gamma-2 OS=Mus musculus OX=10090 GN=Lamc2	Lamc2	20	Cluster 5	7.82222		1
Q61107	Guanylate-binding protein 4 OS=Mus musculus OX=10090 GN=Gbp4	Gbp4	12	Cluster 7	4.7619			1
Q61292	Laminin subunit beta-2 OS=Mus musculus OX=10090 GN=Lamb2	Lamb2	24	Cluster 5	8.67273		1
Q61425	"Hydroxyacyl-coenzyme A dehydrogenase, mitochondrial OS=Mus musculus OX=10090 GN=Hadh"	Hadh	40	Cluster 3	11.4286		1
Q61553	Fascin OS=Mus musculus OX=10090 GN=Fscn1	Fscn1	2		0			1
Q61554	Fibrillin-1 OS=Mus musculus OX=10090 GN=Fbn1	Fbn1	4		0.666667		1
Q61646	Haptoglobin OS=Mus musculus OX=10090 GN=Hp	Hp	16		1.06667		1
Q61656	Probable ATP-dependent RNA helicase DDX5 OS=Mus musculus OX=10090 GN=Ddx5	Ddx5	6		2		1
Q61789	Laminin subunit alpha-3 OS=Mus musculus OX=10090 GN=Lama3	Lama3	28	Cluster 5	8.67273		1
Q61879	Myosin-10 OS=Mus musculus OX=10090 GN=Myh10	Myh10	42	Cluster 14	6.37778		1
Q61881	DNA replication licensing factor MCM7 OS=Mus musculus OX=10090 GN=Mcm7	Mcm7	10		2.7			1
Q61941	"NAD(P) transhydrogenase, mitochondrial OS=Mus musculus OX=10090 GN=Nnt"	Nnt	2		0		1
Q62011	Podoplanin OS=Mus musculus OX=10090 GN=Pdpn	Pdpn	4		0.666667				1
Q62151	Advanced glycosylation end product-specific receptor OS=Mus musculus OX=10090 GN=Ager	Ager	6	Cluster 27	2		1
Q62234	Myomesin-1 OS=Mus musculus OX=10090 GN=Myom1	Myom1	2		0			1
Q62264	Thyroid hormone-inducible hepatic protein OS=Mus musculus OX=10090 GN=Thrsp	Thrsp	2		0			1
Q62318	Transcription intermediary factor 1-beta OS=Mus musculus OX=10090 GN=Trim28	Trim28	2		0		1
Q64282	Interferon-induced protein with tetratricopeptide repeats 1 OS=Mus musculus OX=10090 GN=Ifit1	Ifit1	24	Cluster 7	4.46429			1
Q64345	Interferon-induced protein with tetratricopeptide repeats 3 OS=Mus musculus OX=10090 GN=Ifit3	Ifit3	24	Cluster 7	4.46429			1
Q64373	Bcl-2-like protein 1 OS=Mus musculus OX=10090 GN=Bcl2l1	Bcl2l1	14		1.4				1
Q64433	"10 kDa heat shock protein, mitochondrial OS=Mus musculus OX=10090 GN=Hspe1"	Hspe1	10	Cluster 15	2.7		1
Q64446	Copper-transporting ATPase 2 OS=Mus musculus OX=10090 GN=Atp7b	Atp7b	6		0.5				1
Q64521	"Glycerol-3-phosphate dehydrogenase, mitochondrial OS=Mus musculus OX=10090 GN=Gpd2"	Gpd2	16		6			1
Q64669	NAD(P)H dehydrogenase [quinone] 1 OS=Mus musculus OX=10090 GN=Nqo1	Nqo1	4		2				1
Q68FD5	Clathrin heavy chain 1 OS=Mus musculus OX=10090 GN=Cltc	Cltc	20	Cluster 8	5		1
Q6GSS7	Histone H2A type 2-A OS=Mus musculus OX=10090 GN=Hist2h2aa1	Hist2h2aa1	16	Cluster 18	4				1
Q6P3A8	"2-oxoisovalerate dehydrogenase subunit beta, mitochondrial OS=Mus musculus OX=10090 GN=Bckdhb"	Bckdhb	20	Cluster 10	6.80556			1
Q6PER3	Microtubule-associated protein RP/EB family member 3 OS=Mus musculus OX=10090 GN=Mapre3	Mapre3	8		3				1
Q6PIE5	Sodium/potassium-transporting ATPase subunit alpha-2 OS=Mus musculus OX=10090 GN=Atp1a2	Atp1a2	4		0.666667			1
Q6URW6	Myosin-14 OS=Mus musculus OX=10090 GN=Myh14	Myh14	16	Cluster 14	5.78571		1
Q6ZQ38	Cullin-associated NEDD8-dissociated protein 1 OS=Mus musculus OX=10090 GN=Cand1	Cand1	2		0		1
Q6ZWY9	Histone H2B type 1-C/E/G OS=Mus musculus OX=10090 GN=Hist1h2bc	Hist1h2bc	8	Cluster 18	4	1
Q71LX4	Talin-2 OS=Mus musculus OX=10090 GN=Tln2	Tln2	16		5.57143		1
Q7TPR4	Alpha-actinin-1 OS=Mus musculus OX=10090 GN=Actn1	Actn1	60	Cluster 2	17		1
Q80SY3	V-type proton ATPase subunit d 2 OS=Mus musculus OX=10090 GN=Atp6v0d2	Atp6v0d2	14	Cluster 10	7				1
Q8BFR5	"Elongation factor Tu, mitochondrial OS=Mus musculus OX=10090 GN=Tufm"	Tufm	18		2.22222		1
Q8BFW7	Lipoma-preferred partner homolog OS=Mus musculus OX=10090 GN=Lpp	Lpp	6		1.66667	1
Q8BG07	Phospholipase D4 OS=Mus musculus OX=10090 GN=Pld4	Pld4	2		0			1
Q8BG60	Thioredoxin-interacting protein OS=Mus musculus OX=10090 GN=Txnip	Txnip	2		0				1
Q8BGA9	Mitochondrial inner membrane protein OXA1L OS=Mus musculus OX=10090 GN=Oxa1l	Oxa1l	6		0.5				1
Q8BH61	Coagulation factor XIII A chain OS=Mus musculus OX=10090 GN=F13a1	F13a1	34	Cluster 2	17			1
Q8BHC0	Lymphatic vessel endothelial hyaluronic acid receptor 1 OS=Mus musculus OX=10090 GN=Lyve1	Lyve1	2		0				1
Q8BHS3	Pre-mRNA-splicing factor RBM22 OS=Mus musculus OX=10090 GN=Rbm22	Rbm22	8	Cluster 19	3				1
Q8BIJ6	"Isoleucine--tRNA ligase, mitochondrial OS=Mus musculus OX=10090 GN=Iars2"	Iars2	4		0.666667		1
Q8BLN5	Lanosterol synthase OS=Mus musculus OX=10090 GN=Lss	Lss	4		0.666667				1
Q8BMF4	"Dihydrolipoyllysine-residue acetyltransferase component of pyruvate dehydrogenase complex, mitochondrial OS=Mus musculus OX=10090 GN=Dlat"	Dlat	48	Cluster 3	10		1
Q8BMS1	"Trifunctional enzyme subunit alpha, mitochondrial OS=Mus musculus OX=10090 GN=Hadha"	Hadha	84	Cluster 3	11.4286	1	1	1
Q8BMS4	"Ubiquinone biosynthesis O-methyltransferase, mitochondrial OS=Mus musculus OX=10090 GN=Coq3"	Coq3	8	Cluster 13	4			1
Q8BND5	Sulfhydryl oxidase 1 OS=Mus musculus OX=10090 GN=Qsox1	Qsox1	34	Cluster 2	17				1
Q8BP47	"Asparagine--tRNA ligase, cytoplasmic OS=Mus musculus OX=10090 GN=Nars"	Nars	2		0		1
Q8BTM8	Filamin-A OS=Mus musculus OX=10090 GN=Flna	Flna	10		2.7		1
Q8BVY0	Ribosomal L1 domain-containing protein 1 OS=Mus musculus OX=10090 GN=Rsl1d1	Rsl1d1	8		1.4				1
Q8BW96	Calcium/calmodulin-dependent protein kinase type 1D OS=Mus musculus OX=10090 GN=Camk1d	Camk1d	6		3			1
Q8BWT1	"3-ketoacyl-CoA thiolase, mitochondrial OS=Mus musculus OX=10090 GN=Acaa2"	Acaa2	54	Cluster 3	11.4286		1	1
Q8BZ64	Tectonic-1 OS=Mus musculus OX=10090 GN=Tctn1	Tctn1	12	Cluster 14	6				1
Q8C196	"Carbamoyl-phosphate synthase [ammonia], mitochondrial OS=Mus musculus OX=10090 GN=Cps1"	Cps1	18		0.952381				1
Q8C3J5	Dedicator of cytokinesis protein 2 OS=Mus musculus OX=10090 GN=Dock2	Dock2	2		0			1
Q8CAS9	Poly [ADP-ribose] polymerase 9 OS=Mus musculus OX=10090 GN=Parp9	Parp9	12	Cluster 7	5			1
Q8CD92	Tetratricopeptide repeat protein 27 OS=Mus musculus OX=10090 GN=Ttc27	Ttc27	2		0			1
Q8CGN5	Perilipin-1 OS=Mus musculus OX=10090 GN=Plin1	Plin1	6		0.5			1
Q8JZN5	"Acyl-CoA dehydrogenase family member 9, mitochondrial OS=Mus musculus OX=10090 GN=Acad9"	Acad9	88	Cluster 1	30		1
Q8K0E8	Fibrinogen beta chain OS=Mus musculus OX=10090 GN=Fgb	Fgb	38	Cluster 2	17				1
Q8K1Z0	"Ubiquinone biosynthesis protein COQ9, mitochondrial OS=Mus musculus OX=10090 GN=Coq9"	Coq9	12	Cluster 13	4			1
Q8K2B3	"Succinate dehydrogenase [ubiquinone] flavoprotein subunit, mitochondrial OS=Mus musculus OX=10090 GN=Sdha"	Sdha	58		15		1	1
Q8K354	Carbonyl reductase [NADPH] 3 OS=Mus musculus OX=10090 GN=Cbr3	Cbr3	8		1.2				1
Q8K370	Acyl-CoA dehydrogenase family member 10 OS=Mus musculus OX=10090 GN=Acad10	Acad10	2		0		1
Q8K3J1	"NADH dehydrogenase [ubiquinone] iron-sulfur protein 8, mitochondrial OS=Mus musculus OX=10090 GN=Ndufs8"	Ndufs8	84	Cluster 1	34			1
Q8K3K7	1-acyl-sn-glycerol-3-phosphate acyltransferase beta OS=Mus musculus OX=10090 GN=Agpat2	Agpat2	8		2			1
Q8QZT1	"Acetyl-CoA acetyltransferase, mitochondrial OS=Mus musculus OX=10090 GN=Acat1"	Acat1	50	Cluster 3	11.4286		1	1
Q8R0N6	"Hydroxyacid-oxoacid transhydrogenase, mitochondrial OS=Mus musculus OX=10090 GN=Adhfe1"	Adhfe1	8		1.2			1
Q8R123	FAD synthase OS=Mus musculus OX=10090 GN=Flad1	Flad1	4		0.666667	1
Q8R1S0	"Ubiquinone biosynthesis monooxygenase COQ6, mitochondrial OS=Mus musculus OX=10090 GN=Coq6"	Coq6	8	Cluster 13	4		1	1
Q8R344	Coiled-coil domain-containing protein 12 OS=Mus musculus OX=10090 GN=Ccdc12	Ccdc12	2		0		1
Q8R429	Sarcoplasmic/endoplasmic reticulum calcium ATPase 1 OS=Mus musculus OX=10090 GN=Atp2a1	Atp2a1	24	Cluster 9	8		1	1
Q8R4N0	"Citramalyl-CoA lyase, mitochondrial OS=Mus musculus OX=10090 GN=Clybl"	Clybl	4		2		1	1
Q8VCM7	Fibrinogen gamma chain OS=Mus musculus OX=10090 GN=Fgg	Fgg	40	Cluster 2	17		1		1
Q8VD37	SH3-containing GRB2-like protein 3-interacting protein 1 OS=Mus musculus OX=10090 GN=Sgip1	Sgip1	10	Cluster 8	5				1
Q8VDD5	Myosin-9 OS=Mus musculus OX=10090 GN=Myh9	Myh9	26	Cluster 14	6.37778		1
Q8VHX6	Filamin-C OS=Mus musculus OX=10090 GN=Flnc	Flnc	10		2.7			1
Q8VI93	2'-5'-oligoadenylate synthase 3 OS=Mus musculus OX=10090 GN=Oas3	Oas3	8		1.2			1
Q91V24	ATP-binding cassette sub-family A member 7 OS=Mus musculus OX=10090 GN=Abca7	Abca7	2		0				1
Q91V88	Nephronectin OS=Mus musculus OX=10090 GN=Npnt	Npnt	4		2		1
Q91V92	ATP-citrate synthase OS=Mus musculus OX=10090 GN=Acly	Acly	148	Cluster 3	9.9		1
Q91VD9	"NADH-ubiquinone oxidoreductase 75 kDa subunit, mitochondrial OS=Mus musculus OX=10090 GN=Ndufs1"	Ndufs1	80	Cluster 1	34	1		1
Q91W90	Thioredoxin domain-containing protein 5 OS=Mus musculus OX=10090 GN=Txndc5	Txndc5	8		1.66667			1
Q91WD5	"NADH dehydrogenase [ubiquinone] iron-sulfur protein 2, mitochondrial OS=Mus musculus OX=10090 GN=Ndufs2"	Ndufs2	86	Cluster 1	34			1
Q91WP6	Serine protease inhibitor A3N OS=Mus musculus OX=10090 GN=Serpina3n	Serpina3n	6		0.5				1
Q91X72	Hemopexin OS=Mus musculus OX=10090 GN=Hpx	Hpx	12		3.73333		1
Q91XL9	Oxysterol-binding protein-related protein 1 OS=Mus musculus OX=10090 GN=Osbpl1a	Osbpl1a	8		4	1
Q91YM2	Rho GTPase-activating protein 35 OS=Mus musculus OX=10090 GN=Arhgap35	Arhgap35	6		2				1
Q91YT0	"NADH dehydrogenase [ubiquinone] flavoprotein 1, mitochondrial OS=Mus musculus OX=10090 GN=Ndufv1"	Ndufv1	82	Cluster 1	34			1
Q921G7	"Electron transfer flavoprotein-ubiquinone oxidoreductase, mitochondrial OS=Mus musculus OX=10090 GN=Etfdh"	Etfdh	8		2.7	1	1	1
Q922J3	CAP-Gly domain-containing linker protein 1 OS=Mus musculus OX=10090 GN=Clip1	Clip1	10		1.2	1
Q923D5	WW domain-binding protein 11 OS=Mus musculus OX=10090 GN=Wbp11	Wbp11	6	Cluster 19	3		1
Q924T2	"28S ribosomal protein S2, mitochondrial OS=Mus musculus OX=10090 GN=Mrps2"	Mrps2	22	Cluster 5	7			1
Q924X2	"Carnitine O-palmitoyltransferase 1, muscle isoform OS=Mus musculus OX=10090 GN=Cpt1b"	Cpt1b	10		1.06667			1
Q99388	Component of Sp100-rs OS=Mus musculus OX=10090 GN=Csprs	Csprs	4	Cluster 21	2			1
Q99JI6	Ras-related protein Rap-1b OS=Mus musculus OX=10090 GN=Rap1b	Rap1b	6		1.66667		1
Q99JY0	"Trifunctional enzyme subunit beta, mitochondrial OS=Mus musculus OX=10090 GN=Hadhb"	Hadhb	56	Cluster 3	11.4286		1	1
Q99KI0	"Aconitate hydratase, mitochondrial OS=Mus musculus OX=10090 GN=Aco2"	Aco2	18	Cluster 23	5.33333	1	1	1
Q99KJ8	Dynactin subunit 2 OS=Mus musculus OX=10090 GN=Dctn2	Dctn2	30	Cluster 14	6		1
Q99KR7	"Peptidyl-prolyl cis-trans isomerase F, mitochondrial OS=Mus musculus OX=10090 GN=Ppif"	Ppif	4	Cluster 20	2		1
Q99LB2	Dehydrogenase/reductase SDR family member 4 OS=Mus musculus OX=10090 GN=Dhrs4	Dhrs4	10	Cluster 16	4		1
Q99LC3	"NADH dehydrogenase [ubiquinone] 1 alpha subcomplex subunit 10, mitochondrial OS=Mus musculus OX=10090 GN=Ndufa10"	Ndufa10	74	Cluster 1	34			1
Q99LC5	"Electron transfer flavoprotein subunit alpha, mitochondrial OS=Mus musculus OX=10090 GN=Etfa"	Etfa	38	Cluster 3	10.5165		1	1
Q99LL3	Carbohydrate sulfotransferase 12 OS=Mus musculus OX=10090 GN=Chst12	Chst12	4		2				1
Q99LL5	Periodic tryptophan protein 1 homolog OS=Mus musculus OX=10090 GN=Pwp1	Pwp1	10		1.4			1
Q99LY9	NADH dehydrogenase [ubiquinone] iron-sulfur protein 5 OS=Mus musculus OX=10090 GN=Ndufs5	Ndufs5	68	Cluster 1	32			1
Q99MZ7	Peroxisomal trans-2-enoyl-CoA reductase OS=Mus musculus OX=10090 GN=Pecr	Pecr	6		3			1
Q99N69	Leupaxin OS=Mus musculus OX=10090 GN=Lpxn	Lpxn	4		0.666667			1
Q99PT1	Rho GDP-dissociation inhibitor 1 OS=Mus musculus OX=10090 GN=Arhgdia	Arhgdia	6	Cluster 25	3		1
Q9CPP6	NADH dehydrogenase [ubiquinone] 1 alpha subcomplex subunit 5 OS=Mus musculus OX=10090 GN=Ndufa5	Ndufa5	84	Cluster 1	34		1	1
Q9CPQ8	"ATP synthase subunit g, mitochondrial OS=Mus musculus OX=10090 GN=Atp5l"	Atp5l	50		15		1
Q9CPX8	Cytochrome b-c1 complex subunit 10 OS=Mus musculus OX=10090 GN=Uqcr11	Uqcr11	90	Cluster 1	34			1
Q9CQ19	Myosin regulatory light polypeptide 9 OS=Mus musculus OX=10090 GN=Myl9	Myl9	30	Cluster 14	6.37778		1
Q9CQ54	NADH dehydrogenase [ubiquinone] 1 subunit C2 OS=Mus musculus OX=10090 GN=Ndufc2	Ndufc2	78	Cluster 1	34			1
Q9CQ62	"2,4-dienoyl-CoA reductase, mitochondrial OS=Mus musculus OX=10090 GN=Decr1"	Decr1	42	Cluster 22	6	1
Q9CQ69	Cytochrome b-c1 complex subunit 8 OS=Mus musculus OX=10090 GN=Uqcrq	Uqcrq	88	Cluster 1	34			1
Q9CQ71	Replication protein A 14 kDa subunit OS=Mus musculus OX=10090 GN=Rpa3	Rpa3	8		2.7			1
Q9CQ75	NADH dehydrogenase [ubiquinone] 1 alpha subcomplex subunit 2 OS=Mus musculus OX=10090 GN=Ndufa2	Ndufa2	76	Cluster 1	34			1
Q9CQ91	NADH dehydrogenase [ubiquinone] 1 alpha subcomplex subunit 3 OS=Mus musculus OX=10090 GN=Ndufa3	Ndufa3	74	Cluster 1	34			1
Q9CQA3	"Succinate dehydrogenase [ubiquinone] iron-sulfur subunit, mitochondrial OS=Mus musculus OX=10090 GN=Sdhb"	Sdhb	68	Cluster 17	17.9053			1
Q9CQC7	NADH dehydrogenase [ubiquinone] 1 beta subcomplex subunit 4 OS=Mus musculus OX=10090 GN=Ndufb4	Ndufb4	72	Cluster 1	34			1
Q9CQE5	Regulator of G-protein signaling 10 OS=Mus musculus OX=10090 GN=Rgs10	Rgs10	2		0			1
Q9CQH3	"NADH dehydrogenase [ubiquinone] 1 beta subcomplex subunit 5, mitochondrial OS=Mus musculus OX=10090 GN=Ndufb5"	Ndufb5	88	Cluster 1	34			1
Q9CQJ8	NADH dehydrogenase [ubiquinone] 1 beta subcomplex subunit 9 OS=Mus musculus OX=10090 GN=Ndufb9	Ndufb9	84	Cluster 1	34			1
Q9CQL5	"39S ribosomal protein L18, mitochondrial OS=Mus musculus OX=10090 GN=Mrpl18"	Mrpl18	6		1.66667			1
Q9CQQ7	"ATP synthase F(0) complex subunit B1, mitochondrial OS=Mus musculus OX=10090 GN=Atp5f1"	Atp5f1	16	Cluster 10	7		1
Q9CQV8	14-3-3 protein beta/alpha OS=Mus musculus OX=10090 GN=Ywhab	Ywhab	12	Cluster 11	6		1
Q9CR21	"Acyl carrier protein, mitochondrial OS=Mus musculus OX=10090 GN=Ndufab1"	Ndufab1	82	Cluster 1	34			1
Q9CR61	NADH dehydrogenase [ubiquinone] 1 beta subcomplex subunit 7 OS=Mus musculus OX=10090 GN=Ndufb7	Ndufb7	82	Cluster 1	34			1
Q9CR68	"Cytochrome b-c1 complex subunit Rieske, mitochondrial OS=Mus musculus OX=10090 GN=Uqcrfs1"	Uqcrfs1	98	Cluster 1	34			1
Q9CWF2	Tubulin beta-2B chain OS=Mus musculus OX=10090 GN=Tubb2b	Tubb2b	6		1.66667			1
Q9CXI5	Mesencephalic astrocyte-derived neurotrophic factor OS=Mus musculus OX=10090 GN=Manf	Manf	4		2			1
Q9CXZ1	"NADH dehydrogenase [ubiquinone] iron-sulfur protein 4, mitochondrial OS=Mus musculus OX=10090 GN=Ndufs4"	Ndufs4	78	Cluster 1	34			1
Q9CY73	"39S ribosomal protein L44, mitochondrial OS=Mus musculus OX=10090 GN=Mrpl44"	Mrpl44	4		2				1
Q9CZ13	"Cytochrome b-c1 complex subunit 1, mitochondrial OS=Mus musculus OX=10090 GN=Uqcrc1"	Uqcrc1	96	Cluster 1	34	1
Q9CZB0	"Succinate dehydrogenase cytochrome b560 subunit, mitochondrial OS=Mus musculus OX=10090 GN=Sdhc"	Sdhc	68	Cluster 17	19			1
Q9CZJ2	Heat shock 70 kDa protein 12B OS=Mus musculus OX=10090 GN=Hspa12b	Hspa12b	10	Cluster 15	2.7		1
Q9CZN7	"Serine hydroxymethyltransferase, mitochondrial OS=Mus musculus OX=10090 GN=Shmt2"	Shmt2	4		2		1
Q9CZU6	"Citrate synthase, mitochondrial OS=Mus musculus OX=10090 GN=Cs"	Cs	54	Cluster 10	7.1345		1	1
Q9D051	"Pyruvate dehydrogenase E1 component subunit beta, mitochondrial OS=Mus musculus OX=10090 GN=Pdhb"	Pdhb	30	Cluster 10	6.80556			1
Q9D1G2	Phosphomevalonate kinase OS=Mus musculus OX=10090 GN=Pmvk	Pmvk	4		0.666667				1
Q9D1H9	Microfibril-associated glycoprotein 4 OS=Mus musculus OX=10090 GN=Mfap4	Mfap4	4	Cluster 26	2		1
Q9D2R0	Acetoacetyl-CoA synthetase OS=Mus musculus OX=10090 GN=Aacs	Aacs	16		6			1
Q9D379	Epoxide hydrolase 1 OS=Mus musculus OX=10090 GN=Ephx1	Ephx1	10	Cluster 16	4		1
Q9D3D9	"ATP synthase subunit delta, mitochondrial OS=Mus musculus OX=10090 GN=Atp5f1d"	Atp5f1d	80		27		1
Q9D6J5	"NADH dehydrogenase [ubiquinone] 1 beta subcomplex subunit 8, mitochondrial OS=Mus musculus OX=10090 GN=Ndufb8"	Ndufb8	84	Cluster 1	34			1
Q9D6J6	"NADH dehydrogenase [ubiquinone] flavoprotein 2, mitochondrial OS=Mus musculus OX=10090 GN=Ndufv2"	Ndufv2	86	Cluster 1	34			1
Q9D6P8	Calmodulin-like protein 3 OS=Mus musculus OX=10090 GN=Calml3	Calml3	16	Cluster 12	4			1
Q9D6R2	"Isocitrate dehydrogenase [NAD] subunit alpha, mitochondrial OS=Mus musculus OX=10090 GN=Idh3a"	Idh3a	30	Cluster 23	4.725		1	1
Q9D819	Inorganic pyrophosphatase OS=Mus musculus OX=10090 GN=Ppa1	Ppa1	14	Cluster 10	7			1
Q9D855	Cytochrome b-c1 complex subunit 7 OS=Mus musculus OX=10090 GN=Uqcrb	Uqcrb	90	Cluster 1	34	1	1	1
Q9D8I1	Marginal zone B- and B1-cell-specific protein OS=Mus musculus OX=10090 GN=Mzb1	Mzb1	8		4			1
Q9D9V3	Ethylmalonyl-CoA decarboxylase OS=Mus musculus OX=10090 GN=Echdc1	Echdc1	34	Cluster 3	9.61538			1
Q9DB20	"ATP synthase subunit O, mitochondrial OS=Mus musculus OX=10090 GN=Atp5o"	Atp5o	66	Cluster 17	19.9134		1
Q9DBL1	"Short/branched chain specific acyl-CoA dehydrogenase, mitochondrial OS=Mus musculus OX=10090 GN=Acadsb"	Acadsb	34	Cluster 3	10.6374		1
Q9DC69	"NADH dehydrogenase [ubiquinone] 1 alpha subcomplex subunit 9, mitochondrial OS=Mus musculus OX=10090 GN=Ndufa9"	Ndufa9	80	Cluster 1	34			1
Q9DC70	"NADH dehydrogenase [ubiquinone] iron-sulfur protein 7, mitochondrial OS=Mus musculus OX=10090 GN=Ndufs7"	Ndufs7	84	Cluster 1	34			1
Q9DCJ5	NADH dehydrogenase [ubiquinone] 1 alpha subcomplex subunit 8 OS=Mus musculus OX=10090 GN=Ndufa8	Ndufa8	84	Cluster 1	34			1
Q9DCS3	"Enoyl-[acyl-carrier-protein] reductase, mitochondrial OS=Mus musculus OX=10090 GN=Mecr"	Mecr	14		6		1	1
Q9DCS9	NADH dehydrogenase [ubiquinone] 1 beta subcomplex subunit 10 OS=Mus musculus OX=10090 GN=Ndufb10	Ndufb10	84	Cluster 1	34			1
Q9DCT2	"NADH dehydrogenase [ubiquinone] iron-sulfur protein 3, mitochondrial OS=Mus musculus OX=10090 GN=Ndufs3"	Ndufs3	86	Cluster 1	34			1
Q9DCW4	Electron transfer flavoprotein subunit beta OS=Mus musculus OX=10090 GN=Etfb	Etfb	18		5.78571	1		1
Q9EP73	Programmed cell death 1 ligand 1 OS=Mus musculus OX=10090 GN=Cd274	Cd274	8		3			1
Q9EPC1	Alpha-parvin OS=Mus musculus OX=10090 GN=Parva	Parva	12		1.66667		1
Q9EQ20	"Methylmalonate-semialdehyde dehydrogenase [acylating], mitochondrial OS=Mus musculus OX=10090 GN=Aldh6a1"	Aldh6a1	22		8		1
Q9ERS2	NADH dehydrogenase [ubiquinone] 1 alpha subcomplex subunit 13 OS=Mus musculus OX=10090 GN=Ndufa13	Ndufa13	78	Cluster 1	34			1
Q9ET01	"Glycogen phosphorylase, liver form OS=Mus musculus OX=10090 GN=Pygl"	Pygl	20	Cluster 12	4.7619	1
Q9JHI5	"Isovaleryl-CoA dehydrogenase, mitochondrial OS=Mus musculus OX=10090 GN=Ivd"	Ivd	8		4		1
Q9JHW2	Omega-amidase NIT2 OS=Mus musculus OX=10090 GN=Nit2	Nit2	16	Cluster 10	6.80556	1
Q9JI60	Lecithin retinol acyltransferase OS=Mus musculus OX=10090 GN=Lrat	Lrat	2		0			1
Q9JI91	Alpha-actinin-2 OS=Mus musculus OX=10090 GN=Actn2	Actn2	90	Cluster 2	17		1	1
Q9JIF9	Myotilin OS=Mus musculus OX=10090 GN=Myot	Myot	12		2.7			1
Q9JIK5	Nucleolar RNA helicase 2 OS=Mus musculus OX=10090 GN=Ddx21	Ddx21	6		2			1
Q9JK37	Myozenin-1 OS=Mus musculus OX=10090 GN=Myoz1	Myoz1	10		2.7			1
Q9JK42	"[Pyruvate dehydrogenase (acetyl-transferring)] kinase isozyme 2, mitochondrial OS=Mus musculus OX=10090 GN=Pdk2"	Pdk2	8		3			1
Q9JKS4	LIM domain-binding protein 3 OS=Mus musculus OX=10090 GN=Ldb3	Ldb3	16		2.4			1
Q9JL16	Interferon-stimulated gene 20 kDa protein OS=Mus musculus OX=10090 GN=Isg20	Isg20	2		0			1
Q9JM76	Actin-related protein 2/3 complex subunit 3 OS=Mus musculus OX=10090 GN=Arpc3	Arpc3	20	Cluster 8	5	1
Q9JM83	Calmodulin-4 OS=Mus musculus OX=10090 GN=Calm4	Calm4	16	Cluster 12	4			1
Q9JMH6	"Thioredoxin reductase 1, cytoplasmic OS=Mus musculus OX=10090 GN=Txnrd1"	Txnrd1	32	Cluster 10	6.80556				1
Q9QXS1	Plectin OS=Mus musculus OX=10090 GN=Plec	Plec	30	Cluster 5	7		1
Q9QY24	Z-DNA-binding protein 1 OS=Mus musculus OX=10090 GN=Zbp1	Zbp1	6		3			1
Q9QZ47	"Troponin T, fast skeletal muscle OS=Mus musculus OX=10090 GN=Tnnt3"	Tnnt3	36	Cluster 9	9.04762			1
Q9QZ85	Interferon-inducible GTPase 1 OS=Mus musculus OX=10090 GN=Iigp1	Iigp1	12	Cluster 7	4.7619			1
Q9QZJ6	Microfibrillar-associated protein 5 OS=Mus musculus OX=10090 GN=Mfap5	Mfap5	6	Cluster 26	2			1
Q9QZS0	Collagen alpha-3(IV) chain OS=Mus musculus OX=10090 GN=Col4a3	Col4a3	20	Cluster 5	7				1
Q9R013	Cathepsin F OS=Mus musculus OX=10090 GN=Ctsf	Ctsf	8		3				1
Q9R0Y5	Adenylate kinase isoenzyme 1 OS=Mus musculus OX=10090 GN=Ak1	Ak1	8	Cluster 28	1.4			1
Q9R112	"Sulfide:quinone oxidoreductase, mitochondrial OS=Mus musculus OX=10090 GN=Sqor"	Sqor	2		0		1
Q9R1C7	Pre-mRNA-processing factor 40 homolog A OS=Mus musculus OX=10090 GN=Prpf40a	Prpf40a	6	Cluster 19	3	1
Q9R233	Tapasin OS=Mus musculus OX=10090 GN=Tapbp	Tapbp	16	Cluster 6	8			1
Q9WU40	Inner nuclear membrane protein Man1 OS=Mus musculus OX=10090 GN=Lemd3	Lemd3	4		2				1
Q9WUB3	"Glycogen phosphorylase, muscle form OS=Mus musculus OX=10090 GN=Pygm"	Pygm	18	Cluster 12	5		1	1
Q9WUM5	"Succinate--CoA ligase [ADP/GDP-forming] subunit alpha, mitochondrial OS=Mus musculus OX=10090 GN=Suclg1"	Suclg1	40	Cluster 3	10	1
Q9WUR2	"Enoyl-CoA delta isomerase 2, mitochondrial OS=Mus musculus OX=10090 GN=Eci2"	Eci2	42	Cluster 3	10.6374		1
Q9WVL2	Signal transducer and activator of transcription 2 OS=Mus musculus OX=10090 GN=Stat2	Stat2	10		3			1
Q9Z0E6	Guanylate-binding protein 2 OS=Mus musculus OX=10090 GN=Gbp2	Gbp2	10	Cluster 7	5			1
Q9Z0T9	Integrin beta-6 OS=Mus musculus OX=10090 GN=Itgb6	Itgb6	52	Cluster 5	7.82222				1
Q9Z0V8	Mitochondrial import inner membrane translocase subunit Tim17-A OS=Mus musculus OX=10090 GN=Timm17a	Timm17a	4		0.666667			1
Q9Z0X1	"Apoptosis-inducing factor 1, mitochondrial OS=Mus musculus OX=10090 GN=Aifm1"	Aifm1	8		2	1
Q9Z1P6	NADH dehydrogenase [ubiquinone] 1 alpha subcomplex subunit 7 OS=Mus musculus OX=10090 GN=Ndufa7	Ndufa7	80	Cluster 1	34			1
Q9Z2I8	"Succinate--CoA ligase [GDP-forming] subunit beta, mitochondrial OS=Mus musculus OX=10090 GN=Suclg2"	Suclg2	36	Cluster 3	10		1
Q9Z2I9	"Succinate--CoA ligase [ADP-forming] subunit beta, mitochondrial OS=Mus musculus OX=10090 GN=Sucla2"	Sucla2	38	Cluster 3	10	1	1	1
Q9Z2Z6	Mitochondrial carnitine/acylcarnitine carrier protein OS=Mus musculus OX=10090 GN=Slc25a20	Slc25a20	6		2			1
