# Supplementary material for: Associative analysis of multi-omics data indicates that acetylation modification is widely involved in cigarette smoke-induced chronic obstructive pulmonary disease
Source: Front Med (Lausanne). 2023 Jan 12;9:1030644. doi: 10.3389/fmed.2022.1030644 (PMC9877466; doi:10.3389/fmed.2022.1030644)
Supplement: Supplementary file 5 [file Table_5.XLSX]

## Sheet: Sheet1
gene	p_val	avg_log2FC	pct.1	pct.2	p_val_adj	deg_type
MT2A	0	2.01185	0.887	0.612	0	Myeloid
PELI1	0	1.3504	0.82	0.537	0	Myeloid
CRYBG1	0	1.28964	0.573	0.372	0	Myeloid
MT1X	1.23419e-301	1.26526	0.277	0.133	5.67074e-297	Myeloid
NLRP3	0	1.2609	0.45	0.301	0	Myeloid
LYZ	0	1.20054	0.568	0.301	0	Myeloid
ENSG00000279483	1.73509e-247	1.02509	0.643	0.571	7.97221e-243	Myeloid
MT1G	7.86406e-283	1.00124	0.138	0.04	3.6133e-278	Myeloid
ENSG00000240040	0	0.970307	0.367	0.202	0	Myeloid
MT-TQ	8.55012e-225	0.936315	0.537	0.395	3.92852e-220	Myeloid
FKBP5	0	0.929294	0.91	0.693	0	Myeloid
HLA-DQA1	0	0.912797	0.776	0.613	0	Myeloid
ANKRD28	0	0.906109	0.707	0.534	0	Myeloid
RPS23	4.93574e-298	0.865168	0.606	0.515	2.26783e-293	Myeloid
SMAP2	0	0.840107	0.713	0.548	0	Myeloid
MT1E	7.8765e-293	0.821988	0.181	0.065	3.61901e-288	Myeloid
PTPN1	0	0.820172	0.837	0.713	0	Myeloid
CAMK1D	0	0.817549	0.723	0.587	0	Myeloid
MT-TV	1.95786e-258	0.789536	0.423	0.274	8.99579e-254	Myeloid
DNMBP	5.20343e-264	0.782706	0.518	0.372	2.39082e-259	Myeloid
IFITM2	8.57881e-99	0.757064	0.478	0.4	3.94171e-94	Myeloid
PCNX1	0	0.750713	0.778	0.607	0	Myeloid
WARS	2.8396e-142	0.749328	0.552	0.453	1.30471e-137	Myeloid
RPL30	7.60151e-213	0.747009	0.521	0.437	3.49267e-208	Myeloid
NRDE2	7.72533e-102	0.743952	0.182	0.115	3.54956e-97	Myeloid
AREG	7.78636e-94	0.736129	0.552	0.469	3.5776e-89	Myeloid
CRIP1	3.5229e-187	0.722682	0.805	0.78	1.61866e-182	Myeloid
ENSG00000232037	1.55176e-257	0.72201	0.394	0.265	7.12989e-253	Myeloid
CMSS1	1.06555e-44	0.698186	0.483	0.426	4.89586e-40	Myeloid
NEDD9	7.47699e-131	0.69117	0.316	0.228	3.43545e-126	Myeloid
SEC14L1	8.63023e-248	0.689019	0.584	0.454	3.96533e-243	Myeloid
CYTIP	0	0.684933	0.606	0.433	0	Myeloid
RIPOR3	1.16086e-292	0.676615	0.303	0.16	5.33381e-288	Myeloid
ENSG00000225616	0	0.6765	0.274	0.128	0	Myeloid
SRGAP2	9.07119e-262	0.671535	0.673	0.564	4.16794e-257	Myeloid
RNF144B	0	0.659432	0.783	0.606	0	Myeloid
ADGRE5	0	0.656383	0.687	0.536	0	Myeloid
MT-TE	1.53126e-138	0.649256	0.401	0.286	7.03568e-134	Myeloid
ZBTB16	0	0.647425	0.374	0.193	0	Myeloid
PKP2	0	0.633829	0.446	0.2	0	Myeloid
KIF13B	4.81152e-240	0.628476	0.564	0.433	2.21075e-235	Myeloid
LRRFIP1	0	0.626637	0.937	0.866	0	Myeloid
SERPINB9	3.83314e-168	0.622034	0.38	0.267	1.76121e-163	Myeloid
STOM	5.32616e-252	0.612548	0.508	0.392	2.44721e-247	Myeloid
SRGAP1	6.80242e-119	0.610853	0.357	0.266	3.12551e-114	Myeloid
MT-TP	6.8557e-103	0.605907	0.406	0.32	3.14999e-98	Myeloid
PTEN	3.19623e-205	0.601723	0.63	0.519	1.46857e-200	Myeloid
RPS26	0	0.598136	0.749	0.642	0	Myeloid
PAG1	6.94384e-276	0.597674	0.68	0.552	3.19049e-271	Myeloid
PABPC1	3.19215e-303	0.597496	0.912	0.888	1.4667e-298	Myeloid
HLA-DPB1	1.19212e-287	0.590274	0.853	0.78	5.47742e-283	Myeloid
SRGAP2C	1.13144e-172	0.579361	0.584	0.491	5.19861e-168	Myeloid
SLC1A3	2.63902e-282	0.576854	0.604	0.446	1.21255e-277	Myeloid
ST6GALNAC3	3.82263e-150	0.564554	0.31	0.206	1.75639e-145	Myeloid
XPO6	7.48708e-169	0.561043	0.468	0.356	3.44009e-164	Myeloid
CELF2	0	0.557873	0.84	0.737	0	Myeloid
ZFAND5	0	0.556031	0.755	0.637	0	Myeloid
ACOT7	0	0.553282	0.359	0.191	0	Myeloid
HLA-DRB1	0	0.553228	0.913	0.873	0	Myeloid
WDR74	4.82949e-128	0.552291	0.387	0.287	2.219e-123	Myeloid
STK17B	2.94184e-94	0.547913	0.72	0.681	1.35169e-89	Myeloid
HLA-DPA1	0	0.542929	0.847	0.755	0	Myeloid
INSR	1.13638e-126	0.542456	0.422	0.326	5.22135e-122	Myeloid
IQGAP2	2.30191e-141	0.542253	0.611	0.528	1.05766e-136	Myeloid
ENSG00000196656	0	0.540506	0.424	0.273	0	Myeloid
SRGAP2B	5.35611e-156	0.537118	0.564	0.473	2.46097e-151	Myeloid
SSBP2	1.55479e-93	0.535713	0.314	0.232	7.14381e-89	Myeloid
SGMS2	3.83351e-289	0.535482	0.536	0.383	1.76138e-284	Myeloid
HLA-DRA	0	0.532718	0.941	0.921	0	Myeloid
SYTL3	3.16315e-59	0.530493	0.469	0.416	1.45337e-54	Myeloid
ATF6	3.32444e-124	0.528826	0.583	0.494	1.52748e-119	Myeloid
LINC00513	1.19832e-191	0.523534	0.724	0.628	5.50592e-187	Myeloid
MIR4300HG	1.08114e-272	0.521483	0.514	0.344	4.96754e-268	Myeloid
RPS26P31	0	0.517158	0.59	0.452	0	Myeloid
STAT3	0	0.516109	0.756	0.628	0	Myeloid
ENSG00000275131	2.41952e-146	0.512077	0.55	0.467	1.1117e-141	Myeloid
PLCB1	8.36695e-60	0.511031	0.226	0.168	3.84436e-55	Myeloid
RPL41	1.49698e-136	0.510433	0.819	0.802	6.87816e-132	Myeloid
HLA-DQB1	4.09869e-229	0.506851	0.706	0.603	1.88322e-224	Myeloid
GFOD1	9.05972e-168	0.506577	0.314	0.199	4.16267e-163	Myeloid
CD74	0	0.504829	0.96	0.943	0	Myeloid
ENSG00000273319	9.46871e-192	0.503946	0.436	0.308	4.35059e-187	Myeloid
LINC-PINT	1.76339e-204	0.502991	0.925	0.891	8.10224e-200	Myeloid
VDR	3.388e-73	0.500368	0.277	0.212	1.55669e-68	Myeloid
SRGAP2D	1.0682e-164	0.498348	0.422	0.305	4.90806e-160	Myeloid
UBASH3B	2.86995e-218	0.495784	0.721	0.603	1.31866e-213	Myeloid
VCL	1.44078e-109	0.492474	0.356	0.265	6.61993e-105	Myeloid
EEF1A1P5	7.86305e-201	0.49133	0.833	0.781	3.61284e-196	Myeloid
ELF1	2.52542e-232	0.490039	0.827	0.758	1.16036e-227	Myeloid
OOEP	1.0865e-185	0.482957	0.494	0.395	4.99216e-181	Myeloid
FGL2	1.21088e-181	0.477171	0.272	0.161	5.56363e-177	Myeloid
NHSL1	4.81011e-64	0.474552	0.387	0.325	2.2101e-59	Myeloid
MCTP2	4.20073e-19	0.469341	0.151	0.124	1.93011e-14	Myeloid
EEF1A1	1.12145e-265	0.469084	0.839	0.784	5.15274e-261	Myeloid
PUS10	2.15141e-114	0.466455	0.243	0.161	9.8851e-110	Myeloid
AGTPBP1	5.71115e-71	0.465281	0.523	0.458	2.6241e-66	Myeloid
PPM1L	2.98235e-69	0.464167	0.297	0.23	1.3703e-64	Myeloid
FMN1	3.51903e-36	0.463782	0.593	0.561	1.61689e-31	Myeloid
PTPN2	6.24122e-214	0.461098	0.543	0.417	2.86765e-209	Myeloid
KLHL29	2.20702e-156	0.460792	0.364	0.251	1.01406e-151	Myeloid
DLGAP1	2.07629e-107	0.459112	0.273	0.19	9.53994e-103	Myeloid
WFDC21P	3.60435e-82	0.45805	0.137	0.079	1.65609e-77	Myeloid
CCL18	4.00855e-07	0.45466	0.39	0.382	0.0184181	Myeloid
DENND4A	6.37812e-169	0.449223	0.761	0.674	2.93055e-164	Myeloid
CHST11	3.04964e-114	0.448899	0.777	0.721	1.40122e-109	Myeloid
ENSG00000225071	3.43192e-198	0.447971	0.518	0.403	1.57686e-193	Myeloid
OR2B11	2.30661e-238	0.445687	0.106	0.028	1.05982e-233	Myeloid
ITM2B	1.10415e-260	0.444881	0.815	0.742	5.07322e-256	Myeloid
PABPC4	3.79564e-196	0.444206	0.583	0.471	1.74398e-191	Myeloid
IL1RAP	3.78873e-169	0.441255	0.52	0.397	1.74081e-164	Myeloid
LITAF	2.81529e-171	0.440333	0.772	0.691	1.29354e-166	Myeloid
CSMD1	4.04827e-245	0.43905	0.358	0.218	1.86006e-240	Myeloid
XIST	0	0.438478	0.172	0.046	0	Myeloid
LSAMP	3.5722e-84	0.435966	0.625	0.561	1.64132e-79	Myeloid
FLVCR2	1.52289e-198	0.435682	0.565	0.444	6.99724e-194	Myeloid
AXL	2.34846e-102	0.434191	0.416	0.328	1.07905e-97	Myeloid
GCH1	5.70052e-86	0.433246	0.276	0.199	2.61922e-81	Myeloid
LIMK2	2.77105e-153	0.432713	0.422	0.312	1.27321e-148	Myeloid
BID	4.03144e-166	0.432263	0.559	0.45	1.85233e-161	Myeloid
SIPA1L1	3.35787e-144	0.431561	0.891	0.833	1.54284e-139	Myeloid
ZC3HAV1	2.59686e-54	0.423706	0.456	0.394	1.19318e-49	Myeloid
AKT3	3.30763e-104	0.423244	0.456	0.367	1.51976e-99	Myeloid
ABL2	4.70448e-194	0.423049	0.589	0.469	2.16157e-189	Myeloid
IRAK3	1.37871e-224	0.420599	0.795	0.692	6.33478e-220	Myeloid
NFAT5	8.29037e-57	0.419911	0.619	0.569	3.80918e-52	Myeloid
RILPL2	4.0758e-80	0.418579	0.6	0.536	1.87271e-75	Myeloid
TFDP2	2.05264e-16	0.417834	0.349	0.319	9.43127e-12	Myeloid
PLEKHG2	1.20028e-33	0.417682	0.232	0.191	5.51491e-29	Myeloid
BTBD7	3.22095e-43	0.415483	0.326	0.272	1.47993e-38	Myeloid
ARF6	2.19821e-182	0.414892	0.656	0.565	1.01001e-177	Myeloid
TNFAIP3	6.70591e-177	0.414621	0.663	0.544	3.08116e-172	Myeloid
ENSG00000259345	1.10219e-114	0.411008	0.206	0.125	5.06422e-110	Myeloid
MCTP1	5.44197e-89	0.408481	0.598	0.523	2.50042e-84	Myeloid
ARHGAP26	1.74953e-187	0.403833	0.841	0.78	8.03858e-183	Myeloid
HIVEP2	5.64298e-148	0.403541	0.347	0.237	2.59278e-143	Myeloid
PFKFB3	1.04629e-32	0.403409	0.508	0.481	4.80738e-28	Myeloid
ENSG00000188897	1.95144e-62	0.402691	0.131	0.082	8.9663e-58	Myeloid
CHD1	4.14719e-92	0.402369	0.689	0.622	1.90551e-87	Myeloid
CHSY1	2.68713e-142	0.40162	0.346	0.234	1.23466e-137	Myeloid
AHNAK	1.82279e-146	0.401577	0.702	0.619	8.37518e-142	Myeloid
EEF1A1P11	9.75124e-292	0.399748	0.195	0.077	4.4804e-287	Myeloid
PPP1CB	1.2015e-80	0.399656	0.702	0.652	5.52054e-76	Myeloid
NFKB1	1.42621e-83	0.399503	0.686	0.617	6.55302e-79	Myeloid
APOBEC3A	9.56431e-130	0.398647	0.128	0.059	4.39451e-125	Myeloid
ADGRE2	1.2454e-106	0.398372	0.313	0.225	5.72224e-102	Myeloid
C5AR2	5.22346e-78	0.397821	0.278	0.201	2.40002e-73	Myeloid
ENSG00000229267	5.26169e-83	0.397721	0.602	0.548	2.41759e-78	Myeloid
TET2	6.1048e-64	0.396803	0.644	0.593	2.80497e-59	Myeloid
B4GALT5	1.691e-150	0.396616	0.668	0.567	7.76965e-146	Myeloid
AFF3	1.33101e-103	0.39593	0.12	0.061	6.11559e-99	Myeloid
RIPOR2	4.42582e-143	0.394874	0.259	0.159	2.03353e-138	Myeloid
ADAMTSL4-AS1	9.77763e-79	0.394052	0.583	0.524	4.49253e-74	Myeloid
VAMP5	3.7215e-159	0.39375	0.267	0.163	1.70992e-154	Myeloid
SGK1	2.39328e-129	0.39365	0.544	0.442	1.09964e-124	Myeloid
CD55	9.30117e-83	0.392521	0.742	0.691	4.27361e-78	Myeloid
PRKAR2B	6.02306e-209	0.39079	0.215	0.107	2.76741e-204	Myeloid
ELMO1	1.71105e-108	0.387635	0.718	0.66	7.86174e-104	Myeloid
LCP2	1.41027e-66	0.387604	0.519	0.452	6.47978e-62	Myeloid
WAC	3.47887e-123	0.385972	0.658	0.577	1.59843e-118	Myeloid
DAPK1	5.11525e-84	0.385174	0.683	0.64	2.3503e-79	Myeloid
LINC00486	6.41097e-282	0.384917	0.932	0.864	2.94565e-277	Myeloid
ZSWIM6	6.29614e-118	0.384809	0.858	0.813	2.89289e-113	Myeloid
CNOT6L	1.56139e-89	0.384308	0.314	0.233	7.17414e-85	Myeloid
SRGN	2.27722e-171	0.382089	0.939	0.907	1.04631e-166	Myeloid
RBM47	3.01479e-185	0.38194	0.925	0.886	1.3852e-180	Myeloid
ENSG00000266978	2.19649e-77	0.381291	0.271	0.198	1.00922e-72	Myeloid
FYN	6.9487e-67	0.380974	0.259	0.195	3.19272e-62	Myeloid
NAP1L1	1.16995e-157	0.380215	0.628	0.535	5.37558e-153	Myeloid
CH25H	9.05916e-156	0.378836	0.232	0.131	4.16241e-151	Myeloid
ZFP36L2	1.35613e-119	0.375028	0.58	0.486	6.23101e-115	Myeloid
SSPN	2.973e-43	0.373236	0.117	0.078	1.36601e-38	Myeloid
ENTPD1	1.96206e-90	0.372799	0.334	0.25	9.01508e-86	Myeloid
SPTLC2	8.39216e-146	0.372453	0.38	0.268	3.85594e-141	Myeloid
BIRC3	3.50978e-129	0.372129	0.201	0.117	1.61264e-124	Myeloid
ENSG00000227081	2.96327e-95	0.370972	0.685	0.628	1.36153e-90	Myeloid
DDX21	3.27984e-169	0.370481	0.581	0.465	1.50699e-164	Myeloid
JUND	4.74037e-105	0.368906	0.732	0.679	2.17806e-100	Myeloid
LRRK2	2.71879e-130	0.367685	0.256	0.162	1.2492e-125	Myeloid
IGHA1	8.07675e-228	0.366539	0.232	0.116	3.71102e-223	Myeloid
CSGALNACT1	1.76598e-149	0.366232	0.117	0.048	8.11415e-145	Myeloid
NBPF26	1.15776e-94	0.366209	0.458	0.372	5.31958e-90	Myeloid
LDLR	2.9143e-160	0.365937	0.216	0.118	1.33903e-155	Myeloid
KLRG1	8.55441e-301	0.364528	0.175	0.058	3.9305e-296	Myeloid
RHOH	1.93125e-40	0.364506	0.283	0.234	8.8735e-36	Myeloid
FPR2	2.24521e-186	0.363684	0.308	0.187	1.03161e-181	Myeloid
SAMSN1	2.39973e-76	0.362549	0.824	0.784	1.1026e-71	Myeloid
RPS4X	1.18804e-146	0.362511	0.853	0.796	5.45869e-142	Myeloid
ENSG00000267834	1.739e-248	0.361429	0.181	0.07	7.9902e-244	Myeloid
RIC1	4.60935e-96	0.360859	0.44	0.355	2.11786e-91	Myeloid
FCN1	3.93625e-39	0.360651	0.236	0.19	1.80859e-34	Myeloid
PPARD	3.15434e-59	0.359816	0.661	0.616	1.44933e-54	Myeloid
CMTM6	2.99927e-185	0.359744	0.529	0.403	1.37807e-180	Myeloid
RPS27	4.8573e-75	0.358524	0.897	0.874	2.23178e-70	Myeloid
LST1	2.64922e-96	0.358468	0.709	0.637	1.21724e-91	Myeloid
IL1R1	1.52944e-37	0.356177	0.164	0.123	7.02734e-33	Myeloid
ELF2	1.01504e-139	0.355521	0.698	0.605	4.6638e-135	Myeloid
SERPING1	5.81153e-86	0.354184	0.491	0.407	2.67022e-81	Myeloid
PDE4DIP	7.19701e-63	0.354084	0.601	0.567	3.30681e-58	Myeloid
RPL23A	4.78243e-111	0.353665	0.707	0.652	2.19738e-106	Myeloid
REL	2.15574e-70	0.353659	0.715	0.667	9.90497e-66	Myeloid
SMG1P1	3.49981e-126	0.353476	0.579	0.483	1.60806e-121	Myeloid
NOTCH2	7.7196e-97	0.353005	0.461	0.37	3.54692e-92	Myeloid
TPT1	2.51394e-201	0.351388	0.936	0.915	1.15508e-196	Myeloid
TBC1D9	9.61247e-55	0.350027	0.514	0.457	4.41664e-50	Myeloid
NCOA3	1.44439e-62	0.349538	0.495	0.435	6.63656e-58	Myeloid
SARNP	1.83821e-14	0.348866	0.48	0.454	8.44601e-10	Myeloid
GAS7	1.08283e-57	0.348813	0.424	0.354	4.97527e-53	Myeloid
CFD	3.93776e-95	0.347186	0.577	0.503	1.80928e-90	Myeloid
BAIAP2L1	2.73793e-87	0.346508	0.395	0.325	1.258e-82	Myeloid
PSTPIP2	1.56889e-138	0.345799	0.29	0.188	7.2086e-134	Myeloid
EXT1	4.02305e-16	0.345739	0.292	0.265	1.84847e-11	Myeloid
ATP1A1	1.67165e-130	0.345686	0.536	0.435	7.68072e-126	Myeloid
CCDC30	8.89315e-78	0.342746	0.419	0.362	4.08614e-73	Myeloid
PTPRC	5.54065e-131	0.341359	0.777	0.71	2.54576e-126	Myeloid
ENSG00000268083	9.77893e-114	0.34092	0.829	0.798	4.49312e-109	Myeloid
KLF4	4.92296e-144	0.340736	0.598	0.504	2.26195e-139	Myeloid
RPS6KA3	1.82098e-99	0.340015	0.442	0.352	8.36687e-95	Myeloid
CSGALNACT2	3.53659e-141	0.339129	0.54	0.426	1.62496e-136	Myeloid
YWHAZ	3.90049e-165	0.339115	0.748	0.674	1.79216e-160	Myeloid
UST	7.45895e-86	0.338627	0.294	0.215	3.42717e-81	Myeloid
RAP1B	3.33188e-122	0.338626	0.784	0.727	1.5309e-117	Myeloid
MYADM	2.93895e-137	0.337251	0.396	0.292	1.35036e-132	Myeloid
ENSG00000278610	1.22739e-65	0.336099	0.263	0.197	5.63948e-61	Myeloid
PDGFC	1.63224e-84	0.335857	0.428	0.349	7.49964e-80	Myeloid
ENSG00000254281	1.08607e-54	0.334694	0.139	0.091	4.99015e-50	Myeloid
ITGAX	2.15985e-44	0.333424	0.684	0.623	9.92387e-40	Myeloid
GNG2	3.02519e-67	0.329849	0.137	0.085	1.38998e-62	Myeloid
SMG1P4	2.72583e-122	0.329542	0.415	0.31	1.25244e-117	Myeloid
PNRC1	6.6804e-85	0.328955	0.642	0.572	3.06944e-80	Myeloid
ENSG00000224363	2.39282e-169	0.328532	0.276	0.165	1.09943e-164	Myeloid
RPL9P9	4.18875e-74	0.327981	0.715	0.681	1.92461e-69	Myeloid
ROCK1	2.39428e-152	0.326997	0.709	0.623	1.1001e-147	Myeloid
LCOR	7.0872e-102	0.32634	0.551	0.462	3.25635e-97	Myeloid
ENSG00000256947	1.08265e-210	0.323864	0.16	0.065	4.97444e-206	Myeloid
GPR132	2.16857e-51	0.323594	0.32	0.262	9.96391e-47	Myeloid
CBLB	1.08931e-86	0.322974	0.388	0.302	5.00507e-82	Myeloid
PDLIM5	9.1138e-86	0.322929	0.531	0.461	4.18752e-81	Myeloid
SMCHD1	4.76309e-25	0.322692	0.632	0.603	2.1885e-20	Myeloid
SCGB1A1	1.49319e-131	0.322602	0.246	0.154	6.86076e-127	Myeloid
FGR	5.10361e-145	0.321903	0.686	0.596	2.34496e-140	Myeloid
SLC41A2	3.94478e-102	0.321829	0.233	0.153	1.81251e-97	Myeloid
SEPT9	7.34759e-18	0.321585	0.656	0.654	3.376e-13	Myeloid
SERPINB1	1.04547e-82	0.321205	0.463	0.385	4.80364e-78	Myeloid
CEMIP2	5.18529e-29	0.320182	0.311	0.269	2.38249e-24	Myeloid
PTK2B	2.47603e-157	0.317551	0.757	0.657	1.13766e-152	Myeloid
TPK1	3.36337e-102	0.317309	0.405	0.313	1.54537e-97	Myeloid
ADAM19	1.48344e-56	0.317276	0.118	0.073	6.81597e-52	Myeloid
TOP1	5.70287e-107	0.317202	0.714	0.643	2.6203e-102	Myeloid
ACER3	3.51928e-117	0.316751	0.68	0.604	1.617e-112	Myeloid
EEF1A1P13	7.99704e-51	0.316019	0.572	0.533	3.6744e-46	Myeloid
ARAP2	9.39344e-95	0.315097	0.222	0.146	4.316e-90	Myeloid
TJP2	4.7917e-118	0.314782	0.185	0.108	2.20164e-113	Myeloid
IL1B	7.15847e-45	0.314702	0.361	0.302	3.2891e-40	Myeloid
RGS2	9.35888e-66	0.314511	0.432	0.358	4.30012e-61	Myeloid
SNX9	9.3584e-53	0.314288	0.699	0.656	4.2999e-48	Myeloid
PICALM	5.00298e-40	0.313322	0.836	0.813	2.29872e-35	Myeloid
RHOQ	2.45422e-65	0.313186	0.674	0.621	1.12764e-60	Myeloid
NBPF14	5.7497e-61	0.312693	0.636	0.579	2.64182e-56	Myeloid
TIPARP	5.71164e-123	0.312538	0.43	0.327	2.62433e-118	Myeloid
ENSG00000213240	1.94999e-82	0.312417	0.379	0.296	8.9596e-78	Myeloid
ENSG00000231971	2.76708e-84	0.311972	0.139	0.081	1.27139e-79	Myeloid
RPL10P16	7.43613e-113	0.311931	0.522	0.44	3.41668e-108	Myeloid
HLA-DRB6	9.20722e-142	0.311758	0.761	0.624	4.23044e-137	Myeloid
GLDN	4.27826e-20	0.310638	0.398	0.377	1.96573e-15	Myeloid
RPL10P9	1.30652e-85	0.31059	0.823	0.768	6.00307e-81	Myeloid
CD4	2.16467e-140	0.309634	0.408	0.298	9.94603e-136	Myeloid
RPL14P1	5.75004e-109	0.309131	0.291	0.212	2.64197e-104	Myeloid
CLEC4E	5.34719e-83	0.30848	0.232	0.161	2.45687e-78	Myeloid
ARL4A	5.07005e-101	0.30802	0.519	0.435	2.32953e-96	Myeloid
ARHGAP31	1.11353e-52	0.307288	0.384	0.324	5.11632e-48	Myeloid
MT1F	2.55042e-60	0.307034	0.145	0.094	1.17184e-55	Myeloid
LINC01619	5.26929e-24	0.303927	0.856	0.842	2.42108e-19	Myeloid
ENSG00000243004	2.17771e-103	0.301551	0.306	0.214	1.00059e-98	Myeloid
ENSG00000284292	1.00964e-93	0.300646	0.781	0.745	4.639e-89	Myeloid
MTHFD1L	2.45152e-105	0.300179	0.651	0.566	1.1264e-100	Myeloid
TGFB1	1.51159e-35	0.297122	0.602	0.57	6.94528e-31	Myeloid
RPS13P2	2.62354e-44	0.296872	0.587	0.558	1.20544e-39	Myeloid
SNX8	9.52806e-64	0.296854	0.437	0.367	4.37786e-59	Myeloid
YPEL2	3.25645e-59	0.296342	0.219	0.158	1.49624e-54	Myeloid
CYSLTR2	1.05468e-150	0.295697	0.113	0.045	4.84592e-146	Myeloid
NUDT16	4.92682e-175	0.295622	0.258	0.149	2.26373e-170	Myeloid
TES	1.67811e-134	0.294008	0.311	0.207	7.71041e-130	Myeloid
FOXN3	1.68295e-59	0.293769	0.742	0.708	7.73264e-55	Myeloid
TFCP2L1	7.37785e-106	0.293226	0.21	0.13	3.3899e-101	Myeloid
USP32	7.37628e-52	0.293199	0.595	0.536	3.38918e-47	Myeloid
IRF1	1.82148e-116	0.293159	0.286	0.195	8.36913e-112	Myeloid
VMP1	5.85781e-76	0.292794	0.796	0.752	2.69149e-71	Myeloid
UBTD2	8.44477e-80	0.292618	0.272	0.197	3.88012e-75	Myeloid
TLE1	3.87556e-125	0.292597	0.22	0.133	1.7807e-120	Myeloid
ENSG00000264281	2.03002e-96	0.29145	0.269	0.193	9.32732e-92	Myeloid
LMNA	2.06472e-38	0.291155	0.705	0.694	9.48676e-34	Myeloid
TRAK1	2.69837e-71	0.291129	0.619	0.553	1.23982e-66	Myeloid
SLC44A2	1.3973e-169	0.291069	0.235	0.131	6.42016e-165	Myeloid
MT2P1	8.51245e-285	0.290719	0.136	0.038	3.91121e-280	Myeloid
LATS2	1.57786e-49	0.290078	0.354	0.293	7.24979e-45	Myeloid
MIS18BP1	1.05376e-50	0.289596	0.509	0.455	4.84169e-46	Myeloid
ANKRD11	3.18217e-58	0.28811	0.822	0.793	1.46211e-53	Myeloid
IGLC3	2.12741e-265	0.288109	0.16	0.056	9.7748e-261	Myeloid
ENSG00000244716	2.18184e-100	0.287853	0.233	0.159	1.00249e-95	Myeloid
RPL15P3	3.71311e-60	0.287313	0.47	0.422	1.70606e-55	Myeloid
CPM	1.16465e-21	0.287051	0.485	0.455	5.3512e-17	Myeloid
AKAP13	1.18604e-208	0.286409	0.97	0.948	5.44949e-204	Myeloid
THBS1	2.29411e-10	0.286304	0.695	0.677	1.05407e-05	Myeloid
RPL21	6.35083e-50	0.286271	0.846	0.825	2.91802e-45	Myeloid
PACSIN2	9.63247e-65	0.286205	0.574	0.512	4.42583e-60	Myeloid
LDLRAD4	1.06121e-27	0.286118	0.575	0.543	4.87594e-23	Myeloid
HIPK3	4.96929e-84	0.285869	0.446	0.361	2.28324e-79	Myeloid
FLT1	6.86321e-18	0.285738	0.186	0.155	3.15344e-13	Myeloid
MAP2K1	4.72279e-100	0.285716	0.867	0.817	2.16998e-95	Myeloid
ENSG00000234287	8.07258e-29	0.285529	0.656	0.631	3.70911e-24	Myeloid
CDC42SE2	1.14572e-77	0.285442	0.533	0.455	5.26425e-73	Myeloid
PAPOLG	8.35198e-66	0.284673	0.178	0.119	3.83748e-61	Myeloid
CDC42BPB	1.88278e-69	0.284474	0.458	0.389	8.65079e-65	Myeloid
TAPBP	2.25915e-85	0.283816	0.594	0.536	1.03801e-80	Myeloid
DOCK5	3.97864e-34	0.283585	0.414	0.368	1.82806e-29	Myeloid
BAZ1A	3.12281e-72	0.283075	0.607	0.538	1.43484e-67	Myeloid
NT5C2	7.37759e-70	0.282962	0.508	0.437	3.38978e-65	Myeloid
SARAF	9.52868e-86	0.282129	0.687	0.643	4.37814e-81	Myeloid
GABPB1	4.31228e-64	0.281698	0.378	0.306	1.98137e-59	Myeloid
YBX3	7.49556e-68	0.281446	0.527	0.461	3.44399e-63	Myeloid
GBE1	1.46692e-19	0.281415	0.403	0.368	6.74004e-15	Myeloid
NEK7	3.57317e-52	0.281386	0.439	0.372	1.64176e-47	Myeloid
CCDC6	1.08134e-119	0.281221	0.287	0.192	4.96841e-115	Myeloid
RPL26P19	4.91907e-100	0.277657	0.31	0.226	2.26017e-95	Myeloid
NAMPT	1.10575e-29	0.277285	0.876	0.869	5.0806e-25	Myeloid
ITGAV	1.46383e-36	0.277066	0.453	0.403	6.72587e-32	Myeloid
TSC22D3	9.64261e-133	0.276707	0.677	0.579	4.43049e-128	Myeloid
GRAMD1B	1.13079e-55	0.276643	0.304	0.24	5.19563e-51	Myeloid
CCDC69	7.70599e-50	0.27653	0.281	0.223	3.54067e-45	Myeloid
MBNL1	1.76198e-76	0.276388	0.83	0.788	8.09578e-72	Myeloid
RPL17-C18orf32	4.57986e-41	0.276002	0.752	0.73	2.10431e-36	Myeloid
H3F3B	2.42853e-133	0.275996	0.846	0.798	1.11584e-128	Myeloid
MRPS33	2.4874e-43	0.275869	0.204	0.156	1.14289e-38	Myeloid
SERPINA1	7.66581e-71	0.275734	0.739	0.707	3.52221e-66	Myeloid
KDM6A	3.18401e-58	0.274989	0.578	0.52	1.46296e-53	Myeloid
ENSG00000274642	1.86774e-68	0.27399	0.374	0.303	8.5817e-64	Myeloid
ENSG00000271204	3.64542e-133	0.273873	0.236	0.144	1.67496e-128	Myeloid
AGO2	9.6158e-84	0.273833	0.521	0.44	4.41817e-79	Myeloid
CHKA	7.81668e-30	0.273038	0.377	0.337	3.59153e-25	Myeloid
ARHGAP15	4.2663e-38	0.272084	0.583	0.535	1.96024e-33	Myeloid
IL2RG	3.19221e-142	0.271757	0.282	0.18	1.46673e-137	Myeloid
RPL7P1	4.37124e-37	0.271468	0.411	0.375	2.00846e-32	Myeloid
LGALS3BP	7.6609e-50	0.271366	0.428	0.37	3.51996e-45	Myeloid
ITGB8	1.63052e-61	0.270544	0.331	0.26	7.49174e-57	Myeloid
PDZD8	3.36116e-54	0.269741	0.257	0.196	1.54435e-49	Myeloid
MT1L	1.36629e-178	0.269566	0.115	0.042	6.27771e-174	Myeloid
JAML	3.56984e-120	0.269327	0.4	0.296	1.64023e-115	Myeloid
CREB5	3.05752e-12	0.26833	0.295	0.27	1.40484e-07	Myeloid
CST3	4.66293e-90	0.267332	0.891	0.859	2.14248e-85	Myeloid
TTC39B	2.97963e-08	0.267197	0.296	0.279	0.00136905	Myeloid
EEF1A1P9	3.85941e-161	0.265778	0.278	0.174	1.77328e-156	Myeloid
RGCC	3.25356e-37	0.262949	0.548	0.514	1.49492e-32	Myeloid
SMAD3	2.01194e-60	0.262802	0.136	0.086	9.24424e-56	Myeloid
PTPN12	8.50692e-39	0.262036	0.739	0.728	3.90867e-34	Myeloid
ENSG00000239470	3.00746e-61	0.261796	0.338	0.271	1.38184e-56	Myeloid
MTHFD2	1.07754e-110	0.261429	0.318	0.226	4.95099e-106	Myeloid
KDM6B	2.45769e-53	0.260609	0.428	0.368	1.12923e-48	Myeloid
MT-TG	2.31912e-198	0.260255	0.157	0.065	1.06556e-193	Myeloid
ISG20	2.59101e-123	0.258903	0.154	0.08	1.19049e-118	Myeloid
ENSG00000273269	3.08611e-98	0.258691	0.75	0.684	1.41798e-93	Myeloid
DDX3X	2.67815e-95	0.257887	0.557	0.464	1.23053e-90	Myeloid
ENSG00000269242	2.08196e-33	0.257332	0.497	0.463	9.566e-29	Myeloid
ENSG00000284685	1.65624e-25	0.25702	0.282	0.244	7.60994e-21	Myeloid
HNRNPUL1	8.04614e-67	0.25617	0.41	0.339	3.69696e-62	Myeloid
MT-TS2	1.42578e-133	0.255969	0.13	0.06	6.55105e-129	Myeloid
APOO	5.30811e-63	0.255723	0.319	0.262	2.43892e-58	Myeloid
LARP4B	1.58102e-49	0.255172	0.586	0.538	7.26432e-45	Myeloid
CXCR4	2.03242e-96	0.254903	0.535	0.432	9.33835e-92	Myeloid
RFX2	1.365e-28	0.254072	0.526	0.489	6.27175e-24	Myeloid
SUSD6	1.75116e-78	0.253284	0.568	0.491	8.04605e-74	Myeloid
TP53BP2	2.9465e-85	0.253105	0.238	0.163	1.35383e-80	Myeloid
PDE4B	3.94601e-45	0.252802	0.682	0.64	1.81307e-40	Myeloid
CDR2	2.14319e-52	0.251775	0.303	0.241	9.84731e-48	Myeloid
MT-TL1	3.96409e-88	0.251426	0.184	0.115	1.82138e-83	Myeloid
MYO1E	7.05196e-27	0.250638	0.428	0.387	3.24016e-22	Myeloid
RREB1	6.63632e-93	-0.250237	0.56	0.655	3.04919e-88	Myeloid
GPNMB	5.32858e-90	-0.251479	0.477	0.572	2.44832e-85	Myeloid
S100A11	2.67662e-105	-0.251869	0.85	0.882	1.22983e-100	Myeloid
MANF	1.53316e-125	-0.251963	0.13	0.219	7.04443e-121	Myeloid
PLD3	3.68998e-107	-0.252945	0.452	0.553	1.69544e-102	Myeloid
SEMA6B	9.19652e-81	-0.254333	0.159	0.235	4.22552e-76	Myeloid
USP37	2.7276e-85	-0.254596	0.22	0.306	1.25325e-80	Myeloid
SIRPA	2.01054e-97	-0.255667	0.442	0.539	9.23784e-93	Myeloid
VEGFA	8.89464e-78	-0.256468	0.182	0.262	4.08682e-73	Myeloid
RABAC1	1.22292e-110	-0.257459	0.263	0.359	5.61896e-106	Myeloid
ZFP36L1	2.2165e-63	-0.257604	0.386	0.466	1.01842e-58	Myeloid
HSPH1	2.6896e-83	-0.257654	0.232	0.315	1.23579e-78	Myeloid
MFGE8	2.03995e-138	-0.257789	0.092	0.179	9.37296e-134	Myeloid
H2AFY	1.61202e-97	-0.258995	0.621	0.689	7.40673e-93	Myeloid
OSM	4.4244e-110	-0.259188	0.059	0.126	2.03288e-105	Myeloid
NCEH1	9.09681e-62	-0.260222	0.443	0.518	4.17971e-57	Myeloid
SLC16A6	6.19123e-48	-0.26074	0.132	0.181	2.84469e-43	Myeloid
NDUFA13	6.49739e-104	-0.261407	0.59	0.65	2.98536e-99	Myeloid
TFRC	1.76012e-24	-0.261726	0.815	0.83	8.08722e-20	Myeloid
TMTC2	2.11774e-83	-0.261849	0.164	0.24	9.73039e-79	Myeloid
OSBPL1A	5.11086e-83	-0.261858	0.237	0.317	2.34829e-78	Myeloid
IRAK1	4.6626e-68	-0.262378	0.231	0.302	2.14233e-63	Myeloid
SDCCAG8	1.32628e-77	-0.262923	0.437	0.519	6.09387e-73	Myeloid
WSB1	1.58436e-98	-0.263134	0.616	0.698	7.27968e-94	Myeloid
ZNF292	3.08482e-61	-0.264243	0.243	0.309	1.41738e-56	Myeloid
BCAT1	2.54749e-38	-0.265994	0.286	0.337	1.17049e-33	Myeloid
ENSG00000256948	6.49058e-36	-0.268046	0.237	0.279	2.98223e-31	Myeloid
CDK11B	1.50669e-58	-0.269237	0.255	0.321	6.92278e-54	Myeloid
ACKR3	1.07326e-62	-0.269833	0.145	0.206	4.93132e-58	Myeloid
GPX4	8.35151e-123	-0.270232	0.684	0.747	3.83727e-118	Myeloid
ENSG00000224063	2.20554e-60	-0.27087	0.186	0.25	1.01338e-55	Myeloid
PDIA3	6.28602e-103	-0.270892	0.459	0.547	2.88824e-98	Myeloid
SEC61B	4.28606e-105	-0.271114	0.513	0.591	1.96932e-100	Myeloid
MALAT1	5.39629e-54	-0.271157	1	1	2.47943e-49	Myeloid
UQCRH	3.93282e-100	-0.271529	0.568	0.635	1.80701e-95	Myeloid
DOCK8	1.2906e-53	-0.271948	0.743	0.769	5.92993e-49	Myeloid
WDR59	4.92516e-102	-0.272283	0.163	0.251	2.26297e-97	Myeloid
TGFBI	2.11641e-30	-0.272539	0.392	0.432	9.72426e-26	Myeloid
CTNNB1	1.38465e-116	-0.27286	0.849	0.891	6.36204e-112	Myeloid
PDIA4	8.76567e-81	-0.273256	0.243	0.32	4.02756e-76	Myeloid
ARL15	5.00534e-93	-0.27327	0.6	0.683	2.2998e-88	Myeloid
AATK	7.96505e-143	-0.273457	0.044	0.116	3.6597e-138	Myeloid
FLNB	6.64834e-92	-0.273751	0.092	0.16	3.05471e-87	Myeloid
VPS8	4.06933e-98	-0.273936	0.324	0.417	1.86974e-93	Myeloid
CREG1	4.96098e-70	-0.274982	0.321	0.391	2.27942e-65	Myeloid
ENSG00000279168	6.3411e-103	-0.275245	0.46	0.545	2.91354e-98	Myeloid
DDX3Y	2.23077e-117	-0.275527	0.137	0.222	1.02497e-112	Myeloid
SEC61G	5.89158e-73	-0.278085	0.426	0.496	2.70701e-68	Myeloid
NARS2	1.61732e-103	-0.279245	0.104	0.18	7.43109e-99	Myeloid
ATP6V0B	8.47065e-106	-0.279462	0.622	0.688	3.89201e-101	Myeloid
POLR2J4	3.46593e-124	-0.280102	0.436	0.538	1.59249e-119	Myeloid
MYDGF	4.04517e-108	-0.280298	0.336	0.427	1.85863e-103	Myeloid
ENSG00000231079	6.16605e-176	-0.28131	0.04	0.118	2.83311e-171	Myeloid
ADAM9	4.92624e-69	-0.28139	0.313	0.386	2.26346e-64	Myeloid
H1FX	6.35739e-70	-0.28156	0.206	0.278	2.92103e-65	Myeloid
AP1B1	4.9773e-72	-0.281898	0.336	0.41	2.28692e-67	Myeloid
FOS	3.25181e-57	-0.281948	0.758	0.783	1.49411e-52	Myeloid
ATP5PF	3.96554e-102	-0.281953	0.393	0.477	1.82205e-97	Myeloid
PLXDC2	2.97607e-68	-0.282342	0.878	0.895	1.36741e-63	Myeloid
RANBP2	3.69915e-23	-0.282911	0.586	0.618	1.69965e-18	Myeloid
ENSG00000264772	1.9912e-105	-0.283384	0.605	0.681	9.14899e-101	Myeloid
RNASEK	7.53661e-143	-0.283465	0.724	0.776	3.46285e-138	Myeloid
FABP5	8.01065e-85	-0.283706	0.404	0.488	3.68065e-80	Myeloid
PARP16	7.05316e-41	-0.285208	0.102	0.145	3.24071e-36	Myeloid
ID3	1.76784e-190	-0.28562	0.051	0.141	8.12271e-186	Myeloid
BASP1	4.35137e-86	-0.286139	0.425	0.517	1.99933e-81	Myeloid
SEMA3C	3.08645e-63	-0.286653	0.343	0.414	1.41813e-58	Myeloid
H2AFJ	6.03372e-116	-0.28712	0.328	0.426	2.77231e-111	Myeloid
MIR34AHG	5.81444e-132	-0.287143	0.142	0.238	2.67156e-127	Myeloid
P2RX4	2.16089e-125	-0.288867	0.281	0.388	9.92866e-121	Myeloid
DMXL2	9.42186e-74	-0.288984	0.454	0.534	4.32906e-69	Myeloid
FTLP3	4.41498e-203	-0.289059	0.503	0.643	2.02855e-198	Myeloid
MS4A6E	6.13696e-139	-0.289211	0.696	0.772	2.81975e-134	Myeloid
S100A4	6.56412e-51	-0.289266	0.849	0.866	3.01602e-46	Myeloid
SIGLEC5	3.90863e-119	-0.290371	0.226	0.327	1.7959e-114	Myeloid
CITED2	1.6895e-79	-0.290502	0.309	0.389	7.76274e-75	Myeloid
PCSK5	3.69913e-141	-0.290536	0.244	0.36	1.69964e-136	Myeloid
FCGRT	2.23995e-129	-0.291599	0.608	0.688	1.02919e-124	Myeloid
SLC39A8	2.08751e-41	-0.29168	0.147	0.195	9.5915e-37	Myeloid
ENO1	2.84799e-96	-0.291985	0.616	0.672	1.30856e-91	Myeloid
FABP5P7	3.04071e-81	-0.294459	0.4	0.482	1.39712e-76	Myeloid
TCF7L2	5.99591e-56	-0.294767	0.589	0.644	2.75494e-51	Myeloid
IL7R	3.486e-73	-0.295958	0.261	0.337	1.60171e-68	Myeloid
MGAT1	3.15827e-135	-0.296045	0.588	0.683	1.45113e-130	Myeloid
MMP14	9.31547e-155	-0.296447	0.16	0.267	4.28018e-150	Myeloid
ABHD5	9.82281e-19	-0.296659	0.483	0.504	4.51329e-14	Myeloid
CYBA	2.26899e-146	-0.296895	0.868	0.864	1.04253e-141	Myeloid
IFI6	2.31962e-19	-0.299466	0.553	0.582	1.0658e-14	Myeloid
DOCK4	9.3061e-155	-0.304985	0.706	0.808	4.27587e-150	Myeloid
PCED1B	1.90399e-61	-0.305572	0.317	0.385	8.74825e-57	Myeloid
RAB13	7.42295e-150	-0.305874	0.24	0.354	3.41062e-145	Myeloid
MYL6	7.94413e-140	-0.307049	0.835	0.856	3.65009e-135	Myeloid
CLASP1	4.983e-91	-0.308465	0.341	0.433	2.28954e-86	Myeloid
EML4	9.17313e-101	-0.310207	0.646	0.718	4.21478e-96	Myeloid
SQSTM1	5.30446e-77	-0.310732	0.393	0.472	2.43724e-72	Myeloid
ENOSF1	3.30663e-120	-0.311176	0.227	0.325	1.5193e-115	Myeloid
DLC1	5.12576e-31	-0.312976	0.101	0.138	2.35513e-26	Myeloid
NEAT1	2.64132e-11	-0.315141	0.988	0.985	1.21361e-06	Myeloid
LRPAP1	7.46092e-119	-0.316669	0.359	0.453	3.42807e-114	Myeloid
ABCC3	3.62188e-141	-0.316992	0.252	0.363	1.66414e-136	Myeloid
PLD1	2.59382e-88	-0.318116	0.212	0.295	1.19178e-83	Myeloid
PLTP	1.00611e-140	-0.31902	0.086	0.172	4.62278e-136	Myeloid
POM121	7.65468e-82	-0.319214	0.285	0.366	3.5171e-77	Myeloid
ADAMTS2	1.24094e-226	-0.320114	0.032	0.123	5.70174e-222	Myeloid
CD300E	2.22023e-86	-0.322226	0.178	0.26	1.02013e-81	Myeloid
STX3	8.94941e-87	-0.32284	0.496	0.571	4.11198e-82	Myeloid
PHLDA1	2.05304e-143	-0.323101	0.161	0.263	9.43311e-139	Myeloid
MOGAT1	6.7477e-108	-0.323186	0.138	0.219	3.10037e-103	Myeloid
MAML2	9.37233e-119	-0.32392	0.631	0.72	4.3063e-114	Myeloid
MGST3	1.78841e-134	-0.325591	0.489	0.581	8.2172e-130	Myeloid
C6orf48	1.40511e-134	-0.327289	0.465	0.557	6.45605e-130	Myeloid
ACP5	3.58693e-146	-0.327478	0.562	0.682	1.64809e-141	Myeloid
PLPP3	6.5527e-58	-0.328473	0.324	0.387	3.01077e-53	Myeloid
HSP90AA1	1.49749e-175	-0.328962	0.677	0.76	6.8805e-171	Myeloid
STAC	3.50369e-69	-0.329449	0.284	0.354	1.60984e-64	Myeloid
MARCO	2.91018e-155	-0.33206	0.585	0.722	1.33714e-150	Myeloid
PPARG	1.35216e-202	-0.33314	0.573	0.717	6.21276e-198	Myeloid
TNS3	5.81471e-135	-0.333411	0.593	0.697	2.67169e-130	Myeloid
S100A6	3.72121e-211	-0.333925	0.905	0.933	1.70978e-206	Myeloid
POLR2J3	8.34094e-149	-0.3343	0.518	0.617	3.83241e-144	Myeloid
FOSL2	2.55154e-99	-0.334551	0.498	0.586	1.17236e-94	Myeloid
CCL20	6.88664e-113	-0.335366	0.195	0.294	3.1642e-108	Myeloid
ENSG00000268173	4.79275e-189	-0.33596	0.886	0.917	2.20213e-184	Myeloid
ABR	6.49691e-180	-0.337048	0.619	0.717	2.98514e-175	Myeloid
GNA12	2.37757e-113	-0.338932	0.302	0.401	1.09242e-108	Myeloid
HSPA5	6.07158e-183	-0.341152	0.321	0.447	2.78971e-178	Myeloid
FRMD4A	2.21404e-106	-0.341334	0.559	0.645	1.01729e-101	Myeloid
SH3KBP1	8.45094e-81	-0.342701	0.367	0.452	3.88295e-76	Myeloid
LRMDA	7.85216e-161	-0.343944	0.748	0.822	3.60783e-156	Myeloid
ANKDD1A	1.64856e-118	-0.344529	0.278	0.383	7.57465e-114	Myeloid
GLRX	3.00793e-155	-0.34673	0.398	0.513	1.38205e-150	Myeloid
ID2	1.00129e-97	-0.348773	0.49	0.567	4.60065e-93	Myeloid
ATP6V0A1	4.3777e-187	-0.34885	0.21	0.335	2.01142e-182	Myeloid
RAB20	5.90016e-175	-0.351082	0.513	0.63	2.71095e-170	Myeloid
ABCG1	1.40874e-111	-0.353242	0.501	0.606	6.47275e-107	Myeloid
GPX1	1.29206e-195	-0.354551	0.762	0.821	5.93665e-191	Myeloid
JARID2	8.68409e-96	-0.354865	0.742	0.806	3.99008e-91	Myeloid
MSR1	1.74741e-117	-0.355507	0.74	0.817	8.02882e-113	Myeloid
ALOX5AP	7.75295e-135	-0.357864	0.564	0.66	3.56225e-130	Myeloid
DOCK10	6.34096e-142	-0.359176	0.555	0.656	2.91348e-137	Myeloid
RNASE2	1.00066e-261	-0.363121	0.024	0.119	4.59771e-257	Myeloid
DYNLL1	5.53053e-158	-0.363847	0.422	0.533	2.54111e-153	Myeloid
C15orf48	1.25105e-112	-0.366173	0.214	0.313	5.74819e-108	Myeloid
MNDA	2.77936e-171	-0.366457	0.444	0.564	1.27703e-166	Myeloid
VAMP8	9.86008e-167	-0.3673	0.604	0.683	4.53041e-162	Myeloid
ENSG00000269711	4.16201e-187	-0.372777	0.414	0.534	1.91232e-182	Myeloid
NPL	1.30813e-180	-0.373661	0.203	0.322	6.01047e-176	Myeloid
PHACTR1	1.95455e-132	-0.374629	0.471	0.571	8.98059e-128	Myeloid
FTH1P10	1.78692e-71	-0.37788	0.225	0.299	8.21036e-67	Myeloid
ATP6V1F	2.71011e-178	-0.381743	0.593	0.677	1.24521e-173	Myeloid
SNTB1	1.62156e-139	-0.383124	0.619	0.72	7.4506e-135	Myeloid
NUPR1	5.62949e-40	-0.386846	0.417	0.462	2.58658e-35	Myeloid
DHRS3	1.10085e-183	-0.387711	0.208	0.326	5.05805e-179	Myeloid
ISG15	2.04446e-50	-0.388733	0.318	0.381	9.39367e-46	Myeloid
HSP90B1	1.59635e-133	-0.392175	0.548	0.626	7.33473e-129	Myeloid
OLR1	4.46291e-234	-0.393139	0.687	0.815	2.05057e-229	Myeloid
SNX29	4.74737e-171	-0.396891	0.452	0.57	2.18128e-166	Myeloid
SDS	1.1489e-100	-0.408858	0.125	0.206	5.27886e-96	Myeloid
HSPA1B	1.96879e-259	-0.409003	0.204	0.364	9.04601e-255	Myeloid
SCHLAP1	2.36225e-165	-0.409504	0.954	0.972	1.08538e-160	Myeloid
MGST1	8.17052e-177	-0.410416	0.243	0.365	3.75411e-172	Myeloid
CAPG	3.25984e-225	-0.412752	0.578	0.69	1.4978e-220	Myeloid
OXSR1	1.91613e-177	-0.413007	0.5	0.619	8.80405e-173	Myeloid
USP36	1.0112e-87	-0.413553	0.48	0.554	4.64615e-83	Myeloid
NOP10	2.47492e-176	-0.413622	0.529	0.639	1.13715e-171	Myeloid
ENSG00000253859	2.84183e-98	-0.419276	0.634	0.69	1.30573e-93	Myeloid
ENSG00000258964	9.67751e-181	-0.423364	0.165	0.286	4.44652e-176	Myeloid
SNHG5	3.78929e-128	-0.428314	0.482	0.569	1.74107e-123	Myeloid
C1QC	2.02982e-102	-0.428685	0.598	0.664	9.32641e-98	Myeloid
IFITM10	5.03513e-180	-0.429866	0.394	0.534	2.31349e-175	Myeloid
ADIPOR2	1.14458e-164	-0.43062	0.397	0.511	5.25901e-160	Myeloid
CSTB	2.77251e-235	-0.436559	0.698	0.795	1.27389e-230	Myeloid
HK2	1.92598e-131	-0.450019	0.204	0.301	8.84932e-127	Myeloid
SIGLEC10	5.84492e-231	-0.451787	0.071	0.181	2.68556e-226	Myeloid
FPR3	8.4107e-245	-0.453774	0.198	0.341	3.86446e-240	Myeloid
CD63	3.89094e-205	-0.456574	0.766	0.816	1.78777e-200	Myeloid
ERRFI1	6.12295e-128	-0.46646	0.133	0.221	2.81331e-123	Myeloid
HSPA1A	1.88253e-273	-0.469693	0.314	0.478	8.64968e-269	Myeloid
SMOX	1.14696e-130	-0.472546	0.066	0.142	5.26995e-126	Myeloid
RPS4Y1	0	-0.476288	0.254	0.432	0	Myeloid
PID1	5.83126e-55	-0.488826	0.222	0.286	2.67929e-50	Myeloid
CTSB	0	-0.490091	0.903	0.947	0	Myeloid
QKI	0	-0.490676	0.808	0.877	0	Myeloid
LGMN	3.38686e-156	-0.51364	0.214	0.323	1.55616e-151	Myeloid
JUN	4.97839e-192	-0.518814	0.531	0.635	2.28742e-187	Myeloid
SDC2	3.23932e-164	-0.522635	0.32	0.439	1.48837e-159	Myeloid
SLCO2B1	0	-0.524614	0.415	0.576	0	Myeloid
CXCL3	7.721e-181	-0.527689	0.528	0.641	3.54757e-176	Myeloid
CXCL8	2.81102e-58	-0.532527	0.363	0.419	1.29158e-53	Myeloid
APOC1	2.03951e-138	-0.537857	0.665	0.771	9.37094e-134	Myeloid
NPC2	0	-0.539293	0.765	0.816	0	Myeloid
LGALS1	0	-0.583162	0.794	0.85	0	Myeloid
UTY	0	-0.589309	0.27	0.455	0	Myeloid
AP2S1	0	-0.590971	0.503	0.652	0	Myeloid
ZNF331	2.10892e-128	-0.594183	0.619	0.711	9.68983e-124	Myeloid
TEX14	1.38001e-60	-0.604842	0.401	0.467	6.34071e-56	Myeloid
ABCA1	7.3414e-290	-0.606313	0.44	0.618	3.37315e-285	Myeloid
TMEM150B	0	-0.611685	0.117	0.3	0	Myeloid
MAMLD1	1.33229e-191	-0.614778	0.24	0.37	6.12146e-187	Myeloid
FTL	0	-0.624232	0.985	0.999	0	Myeloid
SLC2A3	1.79104e-103	-0.636108	0.513	0.583	8.22928e-99	Myeloid
CD36	6.62698e-148	-0.642038	0.156	0.257	3.0449e-143	Myeloid
FNDC3A	1.6528e-250	-0.657316	0.554	0.678	7.59413e-246	Myeloid
ENSG00000250644	0	-0.658737	0.755	0.909	0	Myeloid
BLVRB	0	-0.667582	0.352	0.55	0	Myeloid
VSIG4	0	-0.672473	0.502	0.673	0	Myeloid
SLC27A4	2.47044e-180	-0.67715	0.36	0.473	1.13509e-175	Myeloid
CD14	0	-0.684252	0.29	0.462	0	Myeloid
EEPD1	0	-0.731023	0.135	0.307	0	Myeloid
HMOX1	2.04209e-224	-0.752158	0.383	0.523	9.38277e-220	Myeloid
APOE	1.35793e-208	-0.777898	0.615	0.729	6.23927e-204	Myeloid
S100A9	6.58761e-246	-0.79782	0.609	0.737	3.02681e-241	Myeloid
TTTY14	6.09531e-173	-0.817424	0.192	0.307	2.80061e-168	Myeloid
CTSL	1.04869e-281	-0.823674	0.583	0.702	4.81841e-277	Myeloid
TMEM52B	0	-0.838016	0.411	0.603	0	Myeloid
MTND4P12	1.13916e-23	-0.847742	0.149	0.178	5.23408e-19	Myeloid
CD163L1	0	-0.887699	0.537	0.686	0	Myeloid
LINC00278	0	-0.898422	0.236	0.471	0	Myeloid
S100A8	1.48416e-154	-0.948042	0.53	0.648	6.81929e-150	Myeloid
PLIN2	0	-0.951316	0.541	0.746	0	Myeloid
HIF1A	0	-0.958695	0.62	0.774	0	Myeloid
TPST1	0	-1.04455	0.137	0.334	0	Myeloid
RNASE1	0	-1.62746	0.083	0.345	0	Myeloid
MIR4300HG	6.71266e-197	1.5713	0.485	0.139	3.08427e-192	T cell
ENSG00000279483	9.04559e-122	1.45493	0.716	0.557	4.15618e-117	T cell
RPS26	5.11253e-261	1.41741	0.797	0.526	2.34905e-256	T cell
MT-TQ	2.36227e-82	1.2203	0.236	0.06	1.08539e-77	T cell
RPS26P31	6.02608e-149	1.20338	0.575	0.295	2.7688e-144	T cell
ENSG00000225071	3.12787e-132	1.16325	0.55	0.296	1.43716e-127	T cell
ENSG00000196656	8.61446e-134	1.15508	0.453	0.185	3.95808e-129	T cell
RASA3	4.77966e-98	1.10327	0.391	0.163	2.19611e-93	T cell
ENSG00000225616	9.81757e-69	1.00883	0.257	0.093	4.51088e-64	T cell
RPS23	4.97475e-51	0.942547	0.516	0.393	2.28575e-46	T cell
CMSS1	3.38103e-15	0.937956	0.337	0.262	1.55348e-10	T cell
UBASH3B	1.62571e-51	0.93538	0.374	0.214	7.46964e-47	T cell
IQGAP2	1.56489e-105	0.898628	0.797	0.659	7.19021e-101	T cell
RNF125	7.12009e-85	0.880476	0.651	0.459	3.27147e-80	T cell
DAPK1	3.92609e-23	0.86577	0.393	0.317	1.80392e-18	T cell
APBA2	6.24968e-39	0.818341	0.235	0.113	2.87154e-34	T cell
RGPD1	2.03304e-32	0.769687	0.288	0.171	9.34119e-28	T cell
RPL30	1.44954e-41	0.768887	0.595	0.508	6.66022e-37	T cell
GGACT	3.87791e-65	0.759936	0.272	0.106	1.78178e-60	T cell
MT-TV	3.58175e-47	0.757314	0.16	0.046	1.64571e-42	T cell
MT-TE	5.80521e-44	0.748516	0.139	0.037	2.66732e-39	T cell
AOAH	2.8384e-45	0.744472	0.432	0.276	1.30416e-40	T cell
MT-TP	1.41032e-36	0.738629	0.148	0.051	6.47999e-32	T cell
ATP1B3	2.53433e-26	0.72471	0.598	0.516	1.16445e-21	T cell
NRDE2	3.30768e-31	0.699557	0.131	0.046	1.51978e-26	T cell
ENSG00000232037	4.29548e-19	0.697075	0.375	0.303	1.97364e-14	T cell
ENSG00000268083	2.23721e-64	0.689167	0.723	0.623	1.02793e-59	T cell
RPL41	1.51467e-85	0.684918	0.877	0.832	6.95946e-81	T cell
XIST	1.0098e-67	0.673034	0.126	0.009	4.63973e-63	T cell
PABPC1	2.70542e-57	0.664997	0.85	0.781	1.24306e-52	T cell
SIPA1L1	1.5315e-42	0.66318	0.571	0.439	7.03679e-38	T cell
RGPD2	7.44678e-27	0.660719	0.246	0.144	3.42157e-22	T cell
LRRFIP1	2.49822e-37	0.659842	0.6	0.504	1.14786e-32	T cell
RPS28P7	1.24593e-60	0.654074	0.765	0.7	5.72468e-56	T cell
MT2A	4.18574e-42	0.65224	0.459	0.303	1.92322e-37	T cell
PITPNC1	4.83361e-55	0.651074	0.809	0.71	2.2209e-50	T cell
LDLRAD4	3.70835e-23	0.645881	0.489	0.403	1.70388e-18	T cell
PCNX1	6.20715e-49	0.635463	0.672	0.551	2.852e-44	T cell
PDE3B	2.28599e-44	0.634237	0.629	0.503	1.05035e-39	T cell
GRK5	6.62885e-30	0.598888	0.404	0.281	3.04576e-25	T cell
CFAP206	2.35213e-58	0.583903	0.107	0.007	1.08073e-53	T cell
ST3GAL1	5.74336e-30	0.582477	0.481	0.367	2.6389e-25	T cell
RPS26P6	4.16434e-48	0.576423	0.189	0.065	1.91339e-43	T cell
CRYBG1	1.094e-87	0.56398	0.894	0.753	5.0266e-83	T cell
PRKCH	6.66317e-45	0.553507	0.783	0.701	3.06153e-40	T cell
ENSG00000284685	1.01168e-29	0.546943	0.145	0.057	4.64838e-25	T cell
ENSG00000264281	1.83545e-30	0.542132	0.257	0.147	8.43336e-26	T cell
ERP27	1.12729e-22	0.53311	0.224	0.134	5.17955e-18	T cell
CTLA4	1.6569e-21	0.525706	0.164	0.085	7.61298e-17	T cell
SERINC5	8.11056e-22	0.522448	0.429	0.331	3.72656e-17	T cell
GLCCI1	1.68701e-10	0.519919	0.257	0.198	7.75132e-06	T cell
ZNF831	2.24554e-24	0.514797	0.418	0.314	1.03176e-19	T cell
IQGAP1	5.22587e-28	0.511606	0.59	0.504	2.40113e-23	T cell
ARMC9	1.36901e-54	0.510385	0.839	0.808	6.29018e-50	T cell
SAMHD1	2.80127e-21	0.509382	0.386	0.29	1.2871e-16	T cell
DDX3X	4.58998e-18	0.509271	0.415	0.335	2.10896e-13	T cell
ENSG00000281383	3.52692e-26	0.504786	0.143	0.061	1.62051e-21	T cell
RPL9P9	8.23632e-35	0.503638	0.679	0.616	3.78434e-30	T cell
ENSG00000215244	1.63935e-19	0.487859	0.237	0.149	7.53233e-15	T cell
ABLIM1	3.20972e-14	0.487802	0.181	0.116	1.47477e-09	T cell
PLEKHA2	6.4699e-19	0.487423	0.358	0.271	2.97273e-14	T cell
STAT3	1.23689e-25	0.48528	0.641	0.561	5.68313e-21	T cell
TC2N	1.76919e-11	0.481503	0.362	0.306	8.12888e-07	T cell
PPDPF	3.38707e-23	0.478754	0.424	0.332	1.55626e-18	T cell
TAF4B	7.59029e-07	0.463174	0.171	0.131	0.0348751	T cell
ATP8A1	9.98324e-17	0.463081	0.358	0.278	4.587e-12	T cell
CELF2	5.12695e-45	0.462476	0.857	0.78	2.35568e-40	T cell
RFTN1	2.43763e-16	0.460772	0.274	0.194	1.12002e-11	T cell
VAV3	4.12187e-08	0.460702	0.253	0.201	0.00189388	T cell
TGFBR3	1.00104e-15	0.454113	0.257	0.177	4.59949e-11	T cell
CSMD1	8.83009e-25	0.454017	0.197	0.104	4.05716e-20	T cell
ARHGEF7	5.01607e-18	0.453527	0.319	0.233	2.30473e-13	T cell
RASA2	1.75276e-18	0.448856	0.438	0.356	8.05343e-14	T cell
USP3	8.02085e-17	0.444303	0.437	0.357	3.68534e-12	T cell
CCSER2	2.49781e-17	0.443452	0.596	0.548	1.14767e-12	T cell
NDUFAF6	3.86586e-13	0.44165	0.278	0.206	1.77625e-08	T cell
OOEP	1.53622e-13	0.441437	0.384	0.325	7.05845e-09	T cell
PRDM1	1.90364e-16	0.439071	0.504	0.424	8.74666e-12	T cell
MAML2	1.77163e-13	0.437134	0.559	0.496	8.14013e-09	T cell
FAM129A	2.06708e-35	0.436288	0.769	0.671	9.49762e-31	T cell
SFMBT2	1.99293e-09	0.42768	0.441	0.398	9.15692e-05	T cell
PDCD4	1.20004e-20	0.420776	0.493	0.404	5.51383e-16	T cell
RPL38	2.63298e-36	0.419051	0.828	0.811	1.20978e-31	T cell
GRAMD1B	3.4609e-12	0.418372	0.315	0.247	1.59018e-07	T cell
RGPD5	3.07439e-09	0.417709	0.319	0.271	0.000141259	T cell
KLRB1	1.01202e-08	0.4163	0.268	0.212	0.000464995	T cell
MGAT5	4.5827e-12	0.413073	0.467	0.408	2.10562e-07	T cell
PPP2R5C	3.77076e-41	0.409045	0.897	0.849	1.73255e-36	T cell
ATXN1	2.81905e-26	0.407875	0.84	0.819	1.29527e-21	T cell
GCNA	2.27095e-15	0.407394	0.118	0.061	1.04343e-10	T cell
ADAMTSL4-AS1	2.9897e-11	0.399364	0.316	0.249	1.37368e-06	T cell
CBLB	4.7216e-28	0.399337	0.791	0.723	2.16943e-23	T cell
VAV1	6.1691e-12	0.396284	0.408	0.343	2.83452e-07	T cell
TG	1.20691e-22	0.394832	0.425	0.31	5.54537e-18	T cell
AHI1	1.16434e-13	0.393855	0.142	0.084	5.34978e-09	T cell
BRD2	1.72655e-15	0.393118	0.301	0.22	7.93299e-11	T cell
CMIP	1.62617e-08	0.391422	0.53	0.501	0.000747178	T cell
SEPT6	6.75619e-12	0.390744	0.357	0.293	3.10427e-07	T cell
TMEM173	4.17114e-11	0.386829	0.292	0.229	1.91651e-06	T cell
BTBD9	1.66342e-13	0.385567	0.498	0.434	7.64294e-09	T cell
RFX3	1.31791e-07	0.380148	0.259	0.214	0.0060554	T cell
CMTM7	1.01316e-08	0.377287	0.287	0.234	0.000465518	T cell
CHD2	1.04374e-08	0.376835	0.413	0.366	0.000479569	T cell
EEF1A1	2.20164e-15	0.376789	0.665	0.628	1.01159e-10	T cell
AKAP13	3.1422e-32	0.376659	0.869	0.847	1.44375e-27	T cell
TNIK	1.04664e-06	0.376407	0.433	0.399	0.0480902	T cell
ENSG00000227008	1.02447e-13	0.375128	0.506	0.464	4.70714e-09	T cell
RPL23A	1.70144e-34	0.373178	0.828	0.778	7.8176e-30	T cell
RUNX2	9.98432e-10	0.371132	0.415	0.36	4.5875e-05	T cell
INPP5D	1.16794e-10	0.367887	0.454	0.398	5.36632e-06	T cell
RPS24	1.03723e-28	0.358571	0.829	0.82	4.76578e-24	T cell
SYAP1	6.35788e-12	0.358435	0.488	0.429	2.92125e-07	T cell
PHTF1	1.51114e-12	0.355529	0.365	0.292	6.94322e-08	T cell
BCL11B	8.52165e-17	0.355368	0.613	0.541	3.91544e-12	T cell
IL21R	4.78751e-08	0.352131	0.263	0.213	0.00219972	T cell
HDAC4	1.32632e-09	0.352005	0.289	0.234	6.09406e-05	T cell
LINC01871	1.52625e-08	0.347567	0.361	0.306	0.000701267	T cell
NASP	7.29261e-11	0.345159	0.337	0.274	3.35073e-06	T cell
MAF	2.64064e-07	0.343613	0.226	0.181	0.012133	T cell
RPS26P8	1.54708e-20	0.343073	0.126	0.058	7.10838e-16	T cell
SLFN5	3.1874e-11	0.34299	0.155	0.101	1.46451e-06	T cell
CPD	9.71338e-11	0.342368	0.346	0.28	4.46301e-06	T cell
SFXN1	8.59964e-10	0.341067	0.228	0.17	3.95128e-05	T cell
AKNA	3.01379e-12	0.33996	0.468	0.405	1.38475e-07	T cell
EEF1A1P11	8.68088e-20	0.338969	0.106	0.044	3.9886e-15	T cell
PABPC4	8.5911e-10	0.338963	0.176	0.125	3.94735e-05	T cell
PARP8	2.91568e-18	0.335737	0.807	0.77	1.33967e-13	T cell
RPS28	5.39367e-34	0.333838	0.895	0.875	2.47823e-29	T cell
TARSL2	1.41711e-11	0.33052	0.238	0.171	6.5112e-07	T cell
HIPK1	1.00558e-10	0.32757	0.433	0.367	4.62032e-06	T cell
YWHAZ	1.79655e-13	0.327543	0.548	0.492	8.25462e-09	T cell
NMRAL1	1.30585e-12	0.323689	0.181	0.119	5.99997e-08	T cell
RPS29	1.26854e-34	0.319748	0.919	0.898	5.82856e-30	T cell
RALGAPA1	1.37939e-07	0.319624	0.488	0.447	0.00633787	T cell
ENSG00000228665	1.72577e-08	0.319467	0.123	0.082	0.000792939	T cell
NELL2	5.3718e-08	0.318664	0.198	0.148	0.00246818	T cell
OGT	1.90687e-08	0.318078	0.422	0.372	0.000876148	T cell
RGPD3	8.35716e-12	0.316339	0.148	0.092	3.83986e-07	T cell
SLC4A7	6.86056e-07	0.315972	0.393	0.351	0.0315222	T cell
TGFB1	4.11587e-09	0.315573	0.564	0.527	0.000189112	T cell
APOO	4.38657e-08	0.315293	0.224	0.177	0.0020155	T cell
ZBTB20	1.27761e-08	0.314936	0.564	0.531	0.000587023	T cell
SPAG1	1.12591e-08	0.314556	0.267	0.212	0.000517323	T cell
SEC14L1	5.0243e-14	0.314528	0.492	0.411	2.30852e-09	T cell
RPS6KA3	1.99274e-11	0.313274	0.517	0.46	9.15606e-07	T cell
SMG1P2	3.03903e-13	0.311718	0.498	0.433	1.39634e-08	T cell
ZNF609	1.60189e-18	0.30936	0.455	0.35	7.36023e-14	T cell
KDM6A	1.44012e-09	0.307129	0.6	0.564	6.61691e-05	T cell
RPL37	2.03432e-14	0.306052	0.832	0.847	9.34707e-10	T cell
RPL14P1	3.69805e-09	0.306021	0.218	0.166	0.000169915	T cell
IDS	9.49596e-08	0.305263	0.279	0.231	0.00436311	T cell
TBC1D2B	7.31342e-12	0.304386	0.139	0.084	3.3603e-07	T cell
RNF115	8.5689e-13	0.304363	0.395	0.317	3.93715e-08	T cell
SMG1P6	2.27616e-09	0.302764	0.332	0.276	0.000104583	T cell
OPRM1	4.34097e-08	0.300227	0.197	0.147	0.00199455	T cell
OSBPL8	1.06788e-15	0.300109	0.6	0.531	4.90657e-11	T cell
EMB	1.14273e-10	0.300032	0.461	0.401	5.25052e-06	T cell
MYH9	1.6622e-24	0.299604	0.801	0.753	7.63732e-20	T cell
ATXN7	3.11922e-09	0.298614	0.36	0.299	0.000143319	T cell
RPL10P9	3.23866e-16	0.297249	0.83	0.8	1.48807e-11	T cell
RPS15A	1.93061e-25	0.295437	0.887	0.869	8.87058e-21	T cell
FAM102A	7.24528e-08	0.294443	0.286	0.232	0.00332899	T cell
PDZD8	7.58499e-07	0.29393	0.249	0.202	0.0348507	T cell
ENSG00000244716	1.23363e-08	0.29159	0.203	0.153	0.000566816	T cell
ENSG00000280441	9.32344e-14	0.29138	0.127	0.07	4.28384e-09	T cell
CD46	5.51427e-07	0.291122	0.197	0.153	0.0253364	T cell
GRAMD4	3.84926e-11	0.289304	0.123	0.073	1.76862e-06	T cell
RGPD4	2.01114e-07	0.28871	0.183	0.139	0.00924059	T cell
ENSG00000229267	8.54298e-09	0.288482	0.604	0.592	0.000392524	T cell
MALAT1	4.74221e-64	0.287854	1	1	2.1789e-59	T cell
AHNAK	6.16588e-09	0.287398	0.29	0.231	0.000283304	T cell
RNF216	4.64949e-08	0.284658	0.323	0.271	0.0021363	T cell
USP9X	3.85774e-07	0.283666	0.483	0.441	0.0177252	T cell
SORL1	5.50357e-07	0.283081	0.167	0.125	0.0252872	T cell
FAM177A1	7.87492e-12	0.282783	0.497	0.436	3.61829e-07	T cell
CUL3	9.26347e-09	0.282669	0.431	0.377	0.000425629	T cell
TMSB10	3.50803e-11	0.282609	0.879	0.88	1.61184e-06	T cell
SNX25	1.51756e-07	0.282395	0.261	0.208	0.00697273	T cell
RNF38	1.01857e-06	0.282144	0.434	0.396	0.0468003	T cell
SMG1P7	1.60498e-13	0.278976	0.162	0.098	7.3744e-09	T cell
ETS1	2.13461e-10	0.278707	0.46	0.401	9.80789e-06	T cell
RPS21	2.93015e-15	0.277999	0.825	0.823	1.34632e-10	T cell
SLC35F1	6.15211e-10	0.274802	0.235	0.176	2.82671e-05	T cell
SMG1P5	3.65664e-09	0.274481	0.277	0.217	0.000168012	T cell
PRKAA1	4.08117e-07	0.272003	0.172	0.128	0.0187517	T cell
ENSG00000243071	1.50184e-09	0.271459	0.105	0.063	6.90049e-05	T cell
MALT1	9.60125e-10	0.270595	0.446	0.382	4.41149e-05	T cell
RPL10P16	2.07441e-10	0.269773	0.473	0.421	9.5313e-06	T cell
ENSG00000233762	3.66196e-19	0.265617	0.789	0.775	1.68256e-14	T cell
TPTE2P6	4.5771e-07	0.262702	0.194	0.149	0.0210304	T cell
GPR137B	1.48294e-07	0.260821	0.155	0.112	0.00681364	T cell
CHD6	1.07609e-06	0.259348	0.204	0.161	0.0494432	T cell
PPP1CB	6.67377e-11	0.258944	0.71	0.668	3.0664e-06	T cell
NSMAF	6.9671e-07	0.258122	0.209	0.165	0.0320117	T cell
SMG1P4	1.82482e-11	0.256371	0.471	0.399	8.3845e-07	T cell
RPS16	1.55619e-13	0.255729	0.837	0.84	7.15025e-09	T cell
RPS25	5.0392e-18	0.25543	0.864	0.843	2.31536e-13	T cell
RIPOR3	2.17703e-09	0.251832	0.152	0.1	0.000100028	T cell
CDKN1B	7.69833e-18	-0.250282	0.099	0.176	3.53715e-13	T cell
MT-ATP8	4.97512e-13	-0.250912	0.948	0.975	2.28592e-08	T cell
SIK3	7.90343e-09	-0.251414	0.858	0.886	0.000363139	T cell
STK17A	5.84513e-14	-0.251531	0.434	0.528	2.68566e-09	T cell
VPS26A	5.17947e-13	-0.251669	0.146	0.218	2.37981e-08	T cell
JPT1	7.1885e-17	-0.252133	0.36	0.475	3.3029e-12	T cell
SAT1	6.21504e-08	-0.252771	0.544	0.622	0.00285563	T cell
ENSG00000284461	1.78251e-10	-0.253543	0.345	0.429	8.19012e-06	T cell
EPB41	9.61994e-15	-0.254168	0.331	0.437	4.42007e-10	T cell
ARL15	1.47897e-16	-0.255096	0.319	0.433	6.79542e-12	T cell
PPARG	9.41471e-12	-0.255199	0.122	0.184	4.32578e-07	T cell
RASAL2	2.45325e-15	-0.255201	0.078	0.14	1.12719e-10	T cell
SPTBN1	1.50097e-11	-0.256744	0.104	0.162	6.89652e-07	T cell
ATP6V0E1	2.88045e-15	-0.258195	0.255	0.351	1.32348e-10	T cell
VAMP8	1.75096e-16	-0.258535	0.161	0.246	8.04516e-12	T cell
ZBTB21	3.35712e-11	-0.258724	0.086	0.138	1.5425e-06	T cell
S100A4	7.73045e-20	-0.259134	0.645	0.75	3.55191e-15	T cell
THUMPD3-AS1	2.00148e-17	-0.259419	0.112	0.191	9.19622e-13	T cell
TMA7	4.05709e-17	-0.259429	0.41	0.522	1.86411e-12	T cell
SUPT3H	2.16413e-11	-0.259541	0.277	0.361	9.94352e-07	T cell
SLIRP	2.71744e-16	-0.2597	0.166	0.254	1.24858e-11	T cell
ARL17A	1.5432e-13	-0.259736	0.126	0.193	7.09056e-09	T cell
CHD9	5.86346e-17	-0.259872	0.101	0.175	2.69408e-12	T cell
ENSG00000248710	4.30085e-12	-0.260104	0.159	0.229	1.97611e-07	T cell
SEC23B	4.40842e-10	-0.261174	0.106	0.16	2.02553e-05	T cell
TRA2B	4.74654e-18	-0.262341	0.347	0.462	2.18089e-13	T cell
UBC	5.46073e-15	-0.26261	0.621	0.711	2.50904e-10	T cell
FAM13A	1.68472e-14	-0.264936	0.063	0.119	7.7408e-10	T cell
SMAP2	9.72507e-07	-0.26504	0.786	0.814	0.0446838	T cell
DRAP1	3.19251e-19	-0.267064	0.127	0.212	1.46686e-14	T cell
RAP1B	2.53114e-16	-0.267443	0.544	0.656	1.16298e-11	T cell
JAZF1	2.02032e-12	-0.267723	0.19	0.267	9.28277e-08	T cell
CLEC2D	5.53842e-09	-0.267809	0.488	0.555	0.000254474	T cell
NFE2L2	5.89063e-17	-0.267921	0.339	0.446	2.70657e-12	T cell
CNBP	2.54869e-19	-0.267964	0.324	0.445	1.17105e-14	T cell
GPX4	1.28194e-19	-0.268092	0.213	0.319	5.89012e-15	T cell
EZR	7.09876e-14	-0.268225	0.562	0.659	3.26167e-09	T cell
AZIN1	1.21426e-11	-0.269154	0.169	0.238	5.57914e-07	T cell
NFATC3	4.84492e-14	-0.269622	0.126	0.196	2.22609e-09	T cell
CASP8	2.48186e-10	-0.270397	0.341	0.419	1.14034e-05	T cell
PER1	2.39816e-13	-0.270402	0.317	0.41	1.10188e-08	T cell
MTCO1P12	1.35357e-19	-0.272472	0.98	0.991	6.21924e-15	T cell
ENSG00000267265	4.54205e-12	-0.27267	0.14	0.207	2.08694e-07	T cell
FABP4	4.11484e-16	-0.272909	0.081	0.147	1.89064e-11	T cell
PYHIN1	3.59237e-17	-0.273112	0.13	0.213	1.65059e-12	T cell
CD99	1.87658e-10	-0.273138	0.491	0.583	8.62234e-06	T cell
SPAG9	1.47478e-13	-0.273896	0.353	0.449	6.77616e-09	T cell
PAPOLA	6.33363e-15	-0.27404	0.213	0.301	2.91011e-10	T cell
PDE4D	3.77693e-11	-0.275881	0.399	0.477	1.73538e-06	T cell
EIF5A	2.58427e-14	-0.276397	0.189	0.27	1.18739e-09	T cell
H3F3B	1.26787e-13	-0.277064	0.768	0.824	5.82548e-09	T cell
HIF1A	2.10144e-13	-0.277307	0.297	0.391	9.65547e-09	T cell
SGK1	8.69151e-17	-0.27782	0.067	0.129	3.99349e-12	T cell
S100A6	3.78815e-27	-0.278009	0.608	0.747	1.74054e-22	T cell
ABHD3	3.23417e-12	-0.279138	0.213	0.291	1.486e-07	T cell
DPP4	4.28021e-14	-0.279416	0.09	0.152	1.96663e-09	T cell
SIAH1	3.73823e-18	-0.279971	0.149	0.239	1.7176e-13	T cell
PDE4A	2.76417e-09	-0.28007	0.216	0.283	0.000127005	T cell
C1QA	3.62893e-19	-0.282021	0.151	0.243	1.66738e-14	T cell
PIK3IP1-AS1	8.05554e-08	-0.283702	0.153	0.205	0.00370128	T cell
RAB11FIP1	9.92079e-09	-0.283925	0.181	0.238	0.000455831	T cell
HLA-B	1.70734e-20	-0.284482	0.855	0.893	7.8447e-16	T cell
TGIF2	3.22117e-19	-0.284483	0.064	0.131	1.48003e-14	T cell
CTSB	5.85301e-07	-0.28525	0.212	0.267	0.0268928	T cell
MTMR6	2.0893e-14	-0.286986	0.09	0.153	9.59969e-10	T cell
CDC42	1.19373e-19	-0.290168	0.532	0.654	5.48484e-15	T cell
MARCO	9.25303e-18	-0.290607	0.047	0.103	4.25149e-13	T cell
FBXO34	8.08806e-16	-0.290898	0.265	0.364	3.71622e-11	T cell
PVT1	2.8928e-10	-0.29376	0.238	0.31	1.32916e-05	T cell
NAA50	2.89298e-12	-0.297219	0.233	0.313	1.32924e-07	T cell
TMEM50A	3.14723e-19	-0.297441	0.192	0.291	1.44606e-14	T cell
ATF3	6.41907e-16	-0.297881	0.095	0.163	2.94937e-11	T cell
DNAJB9	2.77627e-22	-0.299055	0.109	0.199	1.27561e-17	T cell
PMAIP1	2.149e-18	-0.299193	0.106	0.183	9.87399e-14	T cell
JAML	2.11985e-20	-0.300656	0.15	0.246	9.7401e-16	T cell
UBE2H	1.68551e-17	-0.301221	0.371	0.485	7.7444e-13	T cell
NFKB1	4.37426e-14	-0.302841	0.409	0.507	2.00984e-09	T cell
SAMSN1	3.56755e-16	-0.303813	0.705	0.783	1.63918e-11	T cell
TFRC	6.40072e-10	-0.304069	0.294	0.365	2.94094e-05	T cell
ST6GAL1	2.47835e-19	-0.304925	0.107	0.187	1.13873e-14	T cell
WDR26	1.12757e-14	-0.306744	0.242	0.332	5.18082e-10	T cell
RAC2	5.38469e-22	-0.306772	0.16	0.26	2.4741e-17	T cell
FABP5P7	6.2286e-14	-0.307054	0.059	0.111	2.86185e-09	T cell
NFKBID	7.07258e-09	-0.307757	0.1	0.148	0.000324964	T cell
PPP1R15A	3.17705e-11	-0.308302	0.27	0.344	1.45976e-06	T cell
GPR171	4.54414e-19	-0.31021	0.173	0.268	2.08789e-14	T cell
PSMB9	8.8194e-22	-0.311162	0.18	0.286	4.05225e-17	T cell
MORF4L2	4.40074e-20	-0.311264	0.343	0.464	2.02201e-15	T cell
CAMK2D	7.97991e-12	-0.311883	0.247	0.327	3.66653e-07	T cell
C11orf58	4.91127e-23	-0.31223	0.222	0.34	2.25658e-18	T cell
USP22	5.43577e-19	-0.312316	0.125	0.209	2.49758e-14	T cell
BSDC1	1.51486e-18	-0.312338	0.133	0.218	6.96033e-14	T cell
UBAP1	1.22815e-16	-0.312848	0.291	0.395	5.64298e-12	T cell
YES1	2.64294e-11	-0.314598	0.127	0.19	1.21435e-06	T cell
LCK	4.39009e-23	-0.31465	0.21	0.328	2.01711e-18	T cell
ELOVL5	2.52173e-14	-0.314708	0.411	0.51	1.15866e-09	T cell
POLR2J4	8.35562e-21	-0.314794	0.313	0.433	3.83916e-16	T cell
YARS	7.33263e-15	-0.316363	0.158	0.237	3.36912e-10	T cell
TPM4	2.00652e-15	-0.31658	0.278	0.376	9.21935e-11	T cell
NFKBIB	1.0218e-19	-0.317183	0.082	0.155	4.69488e-15	T cell
STIP1	1.079e-21	-0.317647	0.087	0.167	4.95769e-17	T cell
TYROBP	1.19226e-18	-0.317669	0.126	0.21	5.47809e-14	T cell
SNRPG	1.24075e-21	-0.317682	0.296	0.418	5.70087e-17	T cell
ENSG00000263620	8.98604e-23	-0.318438	0.269	0.394	4.12882e-18	T cell
IL32	1.84189e-17	-0.318503	0.562	0.657	8.46295e-13	T cell
SKAP1	1.45274e-23	-0.318596	0.54	0.666	6.67491e-19	T cell
CACYBP	1.32556e-27	-0.318738	0.09	0.184	6.09055e-23	T cell
LINC01943	1.16352e-21	-0.319289	0.14	0.236	5.34603e-17	T cell
BCL2	1.72569e-17	-0.320096	0.354	0.469	7.92905e-13	T cell
HSPA5	1.29066e-19	-0.320713	0.155	0.25	5.93017e-15	T cell
CHN2	1.33851e-17	-0.320732	0.09	0.161	6.15006e-13	T cell
PNRC1	1.308e-20	-0.321514	0.408	0.523	6.00989e-16	T cell
NR1D2	3.79413e-18	-0.321769	0.167	0.258	1.74329e-13	T cell
RPL23AP65	1.52609e-20	-0.325309	0.085	0.16	7.01194e-16	T cell
EIF1AY	4.24237e-34	-0.326046	0.035	0.113	1.94924e-29	T cell
KLF2	1.17263e-14	-0.326134	0.088	0.15	5.38787e-10	T cell
MRPL18	9.87318e-28	-0.326247	0.047	0.121	4.53643e-23	T cell
WHAMM	1.79198e-18	-0.327482	0.086	0.157	8.2336e-14	T cell
MT-ND2	2.01457e-32	-0.328158	0.973	0.99	9.25633e-28	T cell
SENP3-EIF4A1	5.38843e-26	-0.328923	0.348	0.487	2.47582e-21	T cell
NABP1	5.55673e-20	-0.33006	0.153	0.247	2.55315e-15	T cell
REL	3.65887e-23	-0.330334	0.401	0.536	1.68114e-18	T cell
SRSF3	1.37584e-21	-0.330528	0.39	0.516	6.32158e-17	T cell
NUSAP1	3.83105e-12	-0.330555	0.104	0.164	1.76025e-07	T cell
GPX1	8.10104e-17	-0.331131	0.14	0.219	3.72219e-12	T cell
JMY	8.02878e-13	-0.331366	0.29	0.377	3.68898e-08	T cell
SLFN12L	3.42916e-22	-0.331427	0.317	0.445	1.5756e-17	T cell
DDAH2	1.00459e-22	-0.333474	0.278	0.402	4.61579e-18	T cell
SRSF7	9.90566e-16	-0.333498	0.465	0.567	4.55135e-11	T cell
STX3	1.22414e-15	-0.334846	0.086	0.151	5.62454e-11	T cell
ENSG00000237513	1.16741e-13	-0.335245	0.15	0.225	5.36389e-09	T cell
TTTY15	5.72301e-27	-0.335262	0.042	0.114	2.62955e-22	T cell
DYNLL1	5.38983e-23	-0.336386	0.155	0.255	2.47647e-18	T cell
ENSG00000247925	5.51669e-11	-0.337153	0.118	0.177	2.53475e-06	T cell
NOP10	3.27778e-28	-0.340999	0.126	0.233	1.50604e-23	T cell
MYO1F	1.12735e-20	-0.342356	0.154	0.249	5.17984e-16	T cell
CHD1	4.67385e-19	-0.342864	0.548	0.655	2.1475e-14	T cell
CORO1A	3.53781e-21	-0.343967	0.25	0.363	1.62552e-16	T cell
TRAC	3.71448e-16	-0.346775	0.355	0.451	1.70669e-11	T cell
DDX3Y	6.74665e-28	-0.346958	0.055	0.134	3.09988e-23	T cell
FABP5	3.92167e-17	-0.347945	0.058	0.117	1.80189e-12	T cell
DLEU2	5.4883e-15	-0.348248	0.281	0.372	2.52171e-10	T cell
STX5	2.23712e-23	-0.349156	0.254	0.377	1.02789e-18	T cell
TAB2	3.01264e-18	-0.3511	0.269	0.373	1.38422e-13	T cell
IFI6	2.29986e-08	-0.352033	0.125	0.173	0.00105672	T cell
CDC42SE2	6.34944e-28	-0.353601	0.843	0.898	2.91738e-23	T cell
CSTB	5.30488e-22	-0.358114	0.172	0.273	2.43743e-17	T cell
SEC61B	1.47958e-22	-0.358234	0.231	0.343	6.79822e-18	T cell
PPP2R5A	2.9565e-17	-0.358819	0.239	0.336	1.35842e-12	T cell
S100A11	6.00362e-27	-0.35956	0.299	0.436	2.75848e-22	T cell
RPS27L	1.24148e-24	-0.361465	0.214	0.335	5.70423e-20	T cell
RHOB	5.92866e-26	-0.362154	0.049	0.122	2.72404e-21	T cell
CHORDC1	1.7841e-23	-0.363886	0.1	0.187	8.19742e-19	T cell
RSRP1	3.40639e-23	-0.366447	0.285	0.406	1.56513e-18	T cell
BTG3	1.63773e-21	-0.367648	0.154	0.25	7.52487e-17	T cell
SPDYE6	1.50218e-23	-0.36971	0.052	0.122	6.90207e-19	T cell
RPL13AP5	3.13855e-16	-0.369988	0.557	0.63	1.44207e-11	T cell
TNFRSF10B	6.91421e-21	-0.370409	0.079	0.155	3.17687e-16	T cell
BAX	3.1025e-25	-0.371024	0.131	0.233	1.42551e-20	T cell
MIR222HG	8.60566e-15	-0.374083	0.076	0.136	3.95404e-10	T cell
RIPK2	3.88614e-13	-0.377355	0.09	0.147	1.78557e-08	T cell
GNG2	2.71428e-12	-0.379335	0.588	0.659	1.24713e-07	T cell
FCER1G	3.43402e-23	-0.381481	0.078	0.157	1.57783e-18	T cell
HUWE1	1.27954e-13	-0.382887	0.323	0.408	5.87911e-09	T cell
TRGC2	7.62024e-21	-0.384053	0.047	0.11	3.50127e-16	T cell
ATF7IP	4.49068e-23	-0.384298	0.339	0.464	2.06333e-18	T cell
MARS	4.72906e-31	-0.384582	0.106	0.213	2.17286e-26	T cell
TRAT1	1.32343e-23	-0.385612	0.145	0.244	6.08078e-19	T cell
PHLDA1	1.42521e-16	-0.386301	0.139	0.217	6.54843e-12	T cell
HOPX	9.26361e-25	-0.392462	0.107	0.2	4.25635e-20	T cell
UBE2B	6.12543e-25	-0.39329	0.298	0.424	2.81445e-20	T cell
TSC22D3	4.29774e-11	-0.394867	0.736	0.768	1.97468e-06	T cell
CYLD	1.09314e-18	-0.398714	0.202	0.296	5.02265e-14	T cell
SRSF5	4.58474e-31	-0.399844	0.417	0.557	2.10655e-26	T cell
IFNG	1.89664e-19	-0.400875	0.105	0.185	8.71448e-15	T cell
ARHGAP10	4.5233e-17	-0.402266	0.123	0.202	2.07832e-12	T cell
USP9Y	1.78328e-29	-0.404361	0.076	0.169	8.19362e-25	T cell
PFN1	2.36035e-35	-0.408216	0.496	0.652	1.08451e-30	T cell
ZFY	2.11191e-36	-0.40995	0.03	0.108	9.70361e-32	T cell
JAKMIP1	1.03139e-26	-0.410261	0.086	0.176	4.73892e-22	T cell
C1QB	7.24489e-33	-0.421356	0.11	0.221	3.32881e-28	T cell
RGS2	7.26422e-27	-0.424619	0.107	0.204	3.33769e-22	T cell
HSPA9	3.39853e-30	-0.425253	0.307	0.448	1.56152e-25	T cell
AHSA1	6.66327e-34	-0.428925	0.071	0.167	3.06157e-29	T cell
HIP1	2.87252e-16	-0.429024	0.104	0.173	1.31984e-11	T cell
CORO1B	1.3436e-36	-0.434059	0.403	0.554	6.17344e-32	T cell
IL2RA	2.92121e-12	-0.436548	0.092	0.149	1.34221e-07	T cell
H1FX	7.23625e-29	-0.438257	0.093	0.189	3.32484e-24	T cell
HNRNPC	4.59845e-56	-0.453132	0.814	0.905	2.11285e-51	T cell
SKI	4.11531e-17	-0.453746	0.481	0.573	1.89086e-12	T cell
LTB	5.86897e-09	-0.459444	0.211	0.269	0.000269662	T cell
CD63	1.80428e-36	-0.464794	0.178	0.315	8.29013e-32	T cell
CYTOR	2.89728e-13	-0.475902	0.453	0.536	1.33121e-08	T cell
CITED2	1.52247e-17	-0.477095	0.205	0.298	6.99528e-13	T cell
ENSG00000268173	6.37879e-31	-0.478098	0.106	0.21	2.93086e-26	T cell
ACAP1	3.29829e-39	-0.478357	0.183	0.327	1.51547e-34	T cell
ISG15	2.74256e-33	-0.480536	0.094	0.2	1.26012e-28	T cell
ENSG00000260335	1.05062e-37	-0.484779	0.255	0.408	4.82728e-33	T cell
ENSG00000253736	4.10608e-19	-0.486994	0.26	0.357	1.88662e-14	T cell
RELB	4.64418e-33	-0.489144	0.235	0.37	2.13386e-28	T cell
YWHAH	2.89523e-28	-0.49295	0.138	0.245	1.33027e-23	T cell
EIF4A2	1.24887e-47	-0.49592	0.276	0.454	5.73819e-43	T cell
POLR2J3	2.58382e-42	-0.497033	0.415	0.588	1.18719e-37	T cell
DUSP2	8.47823e-25	-0.498409	0.284	0.399	3.89549e-20	T cell
TTC39C	2.37844e-26	-0.498693	0.266	0.389	1.09282e-21	T cell
DDIT3	1.87669e-44	-0.50044	0.07	0.185	8.62281e-40	T cell
MSN	9.29595e-20	-0.503022	0.379	0.487	4.27121e-15	T cell
EMP3	1.85632e-38	-0.50872	0.224	0.373	8.52924e-34	T cell
HIST2H2AA4	7.44367e-36	-0.508867	0.095	0.206	3.42014e-31	T cell
CYCS	7.21064e-36	-0.5091	0.293	0.449	3.31307e-31	T cell
MSR1	1.0276e-27	-0.513515	0.051	0.127	4.72154e-23	T cell
ENSG00000272211	1.20252e-40	-0.517351	0.359	0.527	5.52521e-36	T cell
MIR155HG	6.33084e-23	-0.526789	0.108	0.194	2.90883e-18	T cell
ENSG00000279168	1.9645e-45	-0.528772	0.3	0.473	9.02627e-41	T cell
TRAF1	1.26531e-40	-0.52994	0.062	0.165	5.81372e-36	T cell
BCAS2	1.05647e-46	-0.531511	0.193	0.356	4.85416e-42	T cell
DUSP10	6.25458e-41	-0.538307	0.152	0.292	2.87379e-36	T cell
DNAJB6	4.63805e-44	-0.543386	0.451	0.612	2.13104e-39	T cell
RIPOR2	1.65566e-41	-0.554062	0.313	0.476	7.60727e-37	T cell
NAMPT	5.34322e-32	-0.559209	0.316	0.459	2.45505e-27	T cell
RHOA	1.38066e-33	-0.560235	0.403	0.556	6.34373e-29	T cell
EZH2	5.25298e-29	-0.566736	0.22	0.344	2.41359e-24	T cell
PTGES3	1.64336e-42	-0.567652	0.42	0.589	7.55076e-38	T cell
XBP1	5.66622e-54	-0.569106	0.16	0.329	2.60346e-49	T cell
RPL21P119	1.91054e-37	-0.573914	0.101	0.212	8.77837e-33	T cell
NFKBIA	1.02587e-25	-0.574128	0.523	0.629	4.71355e-21	T cell
TCP1	1.13848e-49	-0.579599	0.088	0.219	5.23099e-45	T cell
ACTB	1.90534e-66	-0.582958	0.753	0.855	8.75446e-62	T cell
DNAJA1	1.14055e-51	-0.58352	0.312	0.497	5.2405e-47	T cell
ENSG00000250644	1.1094e-47	-0.593701	0.206	0.371	5.09738e-43	T cell
BTG2	5.59957e-45	-0.600211	0.2	0.357	2.57283e-40	T cell
FOXO3	1.61036e-38	-0.600408	0.208	0.353	7.3991e-34	T cell
MYL12A	2.92214e-55	-0.602596	0.428	0.6	1.34264e-50	T cell
LINC00861	4.02791e-40	-0.621236	0.097	0.219	1.8507e-35	T cell
GPBP1	1.44564e-66	-0.628531	0.506	0.703	6.64229e-62	T cell
CEBPB	2.24123e-27	-0.637701	0.255	0.37	1.02978e-22	T cell
TANK	6.72394e-38	-0.649196	0.361	0.513	3.08945e-33	T cell
CLEC2B	2.53246e-59	-0.671937	0.213	0.399	1.16359e-54	T cell
KLF6	3.10369e-63	-0.679128	0.73	0.844	1.42605e-58	T cell
IER2	3.17925e-40	-0.682917	0.212	0.354	1.46077e-35	T cell
CXCR4	9.43795e-59	-0.688008	0.726	0.815	4.33646e-54	T cell
RAB8B	3.97056e-74	-0.690834	0.307	0.533	1.82435e-69	T cell
SQSTM1	1.29978e-46	-0.696649	0.206	0.363	5.97211e-42	T cell
HSPE1	1.42091e-71	-0.698653	0.211	0.416	6.52866e-67	T cell
RPL13AP20	1.72458e-35	-0.701898	0.221	0.343	7.92393e-31	T cell
ENSG00000283117	7.30149e-71	-0.702683	0.202	0.402	3.35481e-66	T cell
PRKY	1.28982e-70	-0.723769	0.157	0.35	5.92634e-66	T cell
HSP90AB1	5.92386e-80	-0.7353	0.331	0.563	2.72184e-75	T cell
UTY	1.03465e-83	-0.737132	0.135	0.341	4.75389e-79	T cell
DNAJB1	1.78598e-54	-0.753668	0.228	0.403	8.20605e-50	T cell
ENSG00000267519	3.77612e-21	-0.755246	0.232	0.328	1.73501e-16	T cell
APOE	3.23101e-98	-0.783174	0.116	0.334	1.48455e-93	T cell
RPS4Y1	3.06426e-122	-0.790632	0.202	0.497	1.40794e-117	T cell
SNHG5	1.70404e-104	-0.79565	0.386	0.639	7.82956e-100	T cell
S100A9	3.42097e-48	-0.816209	0.056	0.169	1.57183e-43	T cell
ENSG00000224467	1.04795e-56	-0.817982	0.163	0.328	4.81503e-52	T cell
TXNIP	7.0059e-13	-0.820238	0.659	0.65	3.219e-08	T cell
HSPD1	8.02461e-83	-0.832025	0.195	0.411	3.68707e-78	T cell
CD69	2.65996e-104	-0.847656	0.695	0.834	1.22217e-99	T cell
HSPH1	2.44715e-58	-0.856335	0.142	0.302	1.12439e-53	T cell
HSPA8	3.19863e-106	-0.904695	0.285	0.542	1.46968e-101	T cell
RGS1	3.09979e-25	-0.909201	0.569	0.626	1.42426e-20	T cell
APOC1	1.45044e-126	-0.909426	0.159	0.433	6.66432e-122	T cell
PLIN2	5.67049e-53	-0.933374	0.213	0.379	2.60542e-48	T cell
S100A8	3.63513e-67	-0.954887	0.049	0.185	1.67023e-62	T cell
FTL	5.80757e-275	-1.00818	0.827	0.978	2.6684e-270	T cell
DUSP1	1.10756e-115	-1.10576	0.401	0.652	5.0889e-111	T cell
C6orf48	3.30189e-84	-1.29731	0.328	0.534	1.51712e-79	T cell
HSP90AA1	1.25174e-171	-1.36722	0.482	0.754	5.75138e-167	T cell
HSPA1A	4.17995e-137	-1.46073	0.07	0.306	1.92056e-132	T cell
SLC27A4	3.71803e-119	-1.52607	0.132	0.363	1.70832e-114	T cell
JUN	1.15961e-163	-1.5273	0.435	0.708	5.32806e-159	T cell
MTND4P12	2.56211e-159	-1.76806	0.038	0.267	1.17721e-154	T cell
HSPA1B	2.35608e-234	-1.84931	0.054	0.38	1.08255e-229	T cell
CMSS1	2.85772e-20	1.62625	0.595	0.422	1.31304e-15	B cell
FKBP5	4.97845e-46	1.62497	0.566	0.183	2.28745e-41	B cell
LINC00513	4.12255e-40	1.60141	0.728	0.507	1.89419e-35	B cell
HIPK2	1.53871e-24	1.5638	0.511	0.28	7.06989e-20	B cell
SYTL3	3.11385e-33	1.50242	0.533	0.239	1.43072e-28	B cell
RGPD1	2.00077e-21	1.48371	0.388	0.176	9.19294e-17	B cell
JADE3	1.65663e-43	1.36484	0.603	0.252	7.61171e-39	B cell
RGPD2	5.95217e-21	1.30163	0.368	0.154	2.73484e-16	B cell
SFMBT1	1.19571e-36	1.30124	0.664	0.359	5.49394e-32	B cell
ATP1B3	7.12084e-32	1.28501	0.712	0.454	3.27181e-27	B cell
CRYBG1	4.55913e-30	1.24197	0.614	0.359	2.09478e-25	B cell
ENSG00000273319	2.45952e-23	1.18852	0.599	0.389	1.13008e-18	B cell
PBX4	9.07362e-22	1.1596	0.426	0.189	4.16905e-17	B cell
PTPN1	7.11041e-48	1.13839	0.886	0.689	3.26702e-43	B cell
ELL2	3.44388e-41	1.12378	0.805	0.561	1.58236e-36	B cell
SNED1	3.70294e-16	1.11695	0.461	0.276	1.70139e-11	B cell
LINC-PINT	6.56018e-55	1.10364	0.981	0.93	3.01421e-50	B cell
ENSG00000279483	1.43637e-20	1.09599	0.764	0.641	6.5997e-16	B cell
TGFB1	3.46424e-31	1.06325	0.583	0.307	1.59171e-26	B cell
MIR4300HG	1.54696e-22	1.04544	0.47	0.23	7.10784e-18	B cell
ANKRD28	7.36095e-13	1.04026	0.402	0.233	3.38214e-08	B cell
MT-TQ	1.54687e-18	1.02491	0.31	0.104	7.10742e-14	B cell
ENSG00000225071	9.72219e-35	1.02307	0.652	0.38	4.46705e-30	B cell
INPP5A	1.62813e-27	1.00779	0.634	0.372	7.48075e-23	B cell
CFLAR	2.02164e-25	0.999389	0.552	0.291	9.28881e-21	B cell
ATF6	2.29783e-12	0.988721	0.562	0.428	1.05578e-07	B cell
PHF20	4.97395e-40	0.98847	0.878	0.722	2.28538e-35	B cell
FAM49A	9.36952e-27	0.976057	0.67	0.45	4.30501e-22	B cell
RPS26P31	1.81804e-31	0.975287	0.648	0.383	8.35336e-27	B cell
ENSG00000271204	3.28291e-22	0.966633	0.403	0.176	1.5084e-17	B cell
RPS26	1.70551e-41	0.966101	0.819	0.591	7.8363e-37	B cell
MGAT5	2.05242e-29	0.956166	0.819	0.68	9.43023e-25	B cell
CEMIP2	9.61082e-19	0.953612	0.766	0.578	4.41588e-14	B cell
TBXAS1	2.38484e-07	0.950814	0.301	0.196	0.0109576	B cell
ENSG00000196656	8.00414e-31	0.932796	0.524	0.233	3.67766e-26	B cell
DNMBP	4.37215e-13	0.932756	0.49	0.33	2.00887e-08	B cell
CUL3	7.26827e-23	0.925379	0.621	0.413	3.33955e-18	B cell
RAPGEF1	1.84624e-22	0.899547	0.763	0.633	8.48291e-18	B cell
ST6GALNAC3	1.88905e-10	0.898008	0.384	0.239	8.67963e-06	B cell
SIPA1L1	3.13262e-34	0.893307	0.92	0.802	1.43934e-29	B cell
MIR29A	8.11851e-15	0.887382	0.254	0.091	3.73021e-10	B cell
RIPOR3	1.04532e-19	0.887133	0.309	0.098	4.80295e-15	B cell
ZBTB16	2.2101e-11	0.886742	0.251	0.109	1.01547e-06	B cell
NFKB1	4.13582e-12	0.865303	0.568	0.424	1.90028e-07	B cell
SRGAP2	9.38822e-14	0.856627	0.54	0.385	4.3136e-09	B cell
LINC01619	1.36456e-41	0.855161	0.97	0.891	6.26975e-37	B cell
ENSG00000225616	2.83251e-10	0.841658	0.272	0.141	1.30145e-05	B cell
TMEM163	1.4818e-09	0.8273	0.355	0.22	6.80843e-05	B cell
KLHL5	1.06163e-10	0.8259	0.415	0.272	4.87785e-06	B cell
USP34	3.99139e-30	0.824243	0.836	0.711	1.83393e-25	B cell
RFTN1	7.00365e-19	0.822802	0.429	0.204	3.21797e-14	B cell
VPS37B	6.20829e-14	0.815763	0.538	0.385	2.85252e-09	B cell
BCL2L11	6.79779e-18	0.811649	0.373	0.167	3.12338e-13	B cell
ANKRD11	2.7274e-28	0.804408	0.899	0.807	1.25316e-23	B cell
SMCHD1	9.18926e-28	0.802271	0.932	0.859	4.22219e-23	B cell
TET2	1.59953e-14	0.801487	0.414	0.237	7.34934e-10	B cell
KDM6A	6.59626e-18	0.801103	0.639	0.461	3.03078e-13	B cell
ADGRE5	6.88676e-24	0.796857	0.64	0.385	3.16426e-19	B cell
SYAP1	6.65819e-09	0.794239	0.474	0.361	0.000305924	B cell
AREG	7.87855e-11	0.793675	0.318	0.167	3.61996e-06	B cell
ZSWIM6	5.72048e-14	0.770862	0.565	0.389	2.62839e-09	B cell
ABHD15-AS1	4.76474e-13	0.769562	0.594	0.459	2.18925e-08	B cell
ZMYM2	4.65657e-08	0.761318	0.578	0.493	0.00213956	B cell
ADAMTSL4-AS1	2.72057e-12	0.753196	0.231	0.089	1.25002e-07	B cell
SNX9	6.451e-22	0.75247	0.832	0.717	2.96404e-17	B cell
ENSG00000245552	1.8752e-09	0.751131	0.51	0.389	8.616e-05	B cell
IRAK2	1.67044e-10	0.749583	0.387	0.239	7.67517e-06	B cell
RILPL2	8.36443e-15	0.74353	0.424	0.241	3.84321e-10	B cell
IQGAP1	8.58434e-16	0.741291	0.591	0.428	3.94425e-11	B cell
STAT3	1.65663e-12	0.732957	0.577	0.441	7.61173e-08	B cell
DDX3X	6.85769e-14	0.72663	0.456	0.28	3.1509e-09	B cell
STK4	1.89984e-19	0.725816	0.782	0.67	8.72922e-15	B cell
RGPD5	8.57113e-11	0.724203	0.478	0.339	3.93818e-06	B cell
XIST	3.81175e-21	0.722665	0.198	0.015	1.75138e-16	B cell
RPL41	3.38195e-32	0.720437	0.907	0.889	1.55391e-27	B cell
GGACT	7.11324e-18	0.717725	0.358	0.154	3.26832e-13	B cell
CFAP206	1.17747e-19	0.714396	0.177	0.009	5.41012e-15	B cell
USP9X	1.70092e-16	0.714223	0.642	0.476	7.81523e-12	B cell
LRRFIP1	5.03513e-15	0.709391	0.645	0.5	2.31349e-10	B cell
RGPD3	1.85953e-13	0.708231	0.286	0.124	8.54399e-09	B cell
LYN	2.77761e-18	0.705899	0.831	0.778	1.27623e-13	B cell
MYH9	8.92922e-14	0.701998	0.628	0.483	4.10271e-09	B cell
PPFIBP2	4.18025e-09	0.701672	0.372	0.237	0.00019207	B cell
PPP1CB	9.70723e-09	0.701476	0.645	0.557	0.000446018	B cell
CHD2	8.29644e-08	0.691887	0.464	0.372	0.00381197	B cell
TXNIP	1.93934e-15	0.688113	0.719	0.589	8.9107e-11	B cell
SMG1	9.75239e-09	0.687238	0.484	0.363	0.000448093	B cell
IFRD1	1.80657e-10	0.685853	0.374	0.226	8.30067e-06	B cell
UHRF2	3.9074e-07	0.685428	0.364	0.257	0.0179534	B cell
NDUFAF6	3.45025e-07	0.684684	0.399	0.298	0.0158528	B cell
TRIO	1.46801e-11	0.680771	0.645	0.511	6.74507e-07	B cell
SRGAP2B	4.75486e-08	0.679023	0.399	0.278	0.00218471	B cell
GNB1	2.26944e-14	0.676969	0.737	0.646	1.04274e-09	B cell
CSMD1	1.03152e-15	0.671964	0.4	0.202	4.73953e-11	B cell
ARIH1	1.36532e-14	0.67026	0.764	0.67	6.27326e-10	B cell
CNOT6L	2.2189e-11	0.667989	0.653	0.528	1.01952e-06	B cell
ZFP36L2	4.94076e-15	0.665137	0.655	0.52	2.27013e-10	B cell
LPIN1	7.02335e-13	0.663238	0.364	0.196	3.22702e-08	B cell
CELF2	2.47046e-13	0.6631	0.698	0.589	1.1351e-08	B cell
SRGN	2.30258e-15	0.662659	0.634	0.493	1.05797e-10	B cell
USP8	1.45655e-15	0.66154	0.533	0.343	6.69242e-11	B cell
RGPD4	2.98798e-13	0.660994	0.352	0.183	1.37289e-08	B cell
PARVB	6.84971e-16	0.654408	0.587	0.389	3.14724e-11	B cell
SMG1P4	1.26981e-11	0.653936	0.514	0.354	5.83441e-07	B cell
LINC01004	1.64297e-08	0.652501	0.473	0.357	0.000754895	B cell
USP12	5.28376e-11	0.649495	0.411	0.252	2.42773e-06	B cell
RALGAPA1	1.23994e-08	0.647782	0.473	0.348	0.000569716	B cell
CEP170	8.32196e-07	0.646449	0.289	0.183	0.0382369	B cell
ARID4B	7.07597e-15	0.646002	0.642	0.489	3.25119e-10	B cell
ELMO1	5.31396e-16	0.641175	0.752	0.641	2.4416e-11	B cell
NPIPB3	1.2656e-13	0.633107	0.743	0.674	5.81507e-09	B cell
ZHX2	1.97654e-12	0.630982	0.699	0.596	9.08161e-08	B cell
AGO2	1.7473e-13	0.630719	0.497	0.313	8.0283e-09	B cell
ENSG00000268083	1.30001e-15	0.63071	0.681	0.541	5.97314e-11	B cell
ENSG00000281383	8.70545e-18	0.629536	0.257	0.065	3.99989e-13	B cell
RNF19A	1.77016e-10	0.625118	0.528	0.393	8.13334e-06	B cell
PIKFYVE	3.55349e-08	0.621296	0.414	0.293	0.00163272	B cell
ESYT2	1.51516e-07	0.618822	0.45	0.335	0.00696172	B cell
CBLB	3.21234e-07	0.617255	0.432	0.315	0.0147598	B cell
SLC5A6	2.40439e-13	0.615642	0.162	0.03	1.10475e-08	B cell
PPP2R5C	1.10497e-14	0.615377	0.764	0.661	5.07698e-10	B cell
RPL30	1.67005e-07	0.613797	0.681	0.646	0.00767337	B cell
ARID5B	1.24266e-18	0.611415	0.88	0.772	5.70966e-14	B cell
MAPK8	1.95828e-08	0.611234	0.363	0.237	0.00089977	B cell
GRK5	4.03801e-07	0.609407	0.566	0.487	0.0185535	B cell
SMC5	5.60388e-10	0.607941	0.426	0.278	2.57481e-05	B cell
TLE1	1.15908e-10	0.605428	0.379	0.22	5.32561e-06	B cell
CCDC6	3.14168e-16	0.604162	0.448	0.224	1.44351e-11	B cell
GNG2	7.07063e-10	0.602364	0.586	0.467	3.24874e-05	B cell
ENSG00000263307	2.96838e-07	0.597158	0.233	0.128	0.0136388	B cell
CHST11	6.36481e-12	0.595934	0.77	0.683	2.92444e-07	B cell
SERPINB9	4.61865e-14	0.595361	0.525	0.352	2.12213e-09	B cell
HNRNPUL1	1.3476e-12	0.593356	0.408	0.23	6.1918e-08	B cell
KMT2E	3.00074e-17	0.592414	0.856	0.793	1.37875e-12	B cell
PRKAR2A	8.53979e-07	0.591106	0.309	0.202	0.0392378	B cell
RANBP2	1.93859e-12	0.589473	0.669	0.509	8.90724e-08	B cell
SLBP	4.19299e-10	0.577701	0.352	0.204	1.92655e-05	B cell
CCNH	5.52709e-10	0.574874	0.374	0.226	2.53953e-05	B cell
FNBP1	1.06685e-16	0.572566	0.884	0.809	4.90187e-12	B cell
NUP98	9.46356e-11	0.571402	0.72	0.633	4.34822e-06	B cell
BRAF	7.87808e-10	0.570007	0.72	0.641	3.61974e-05	B cell
SEC14L1	1.42201e-08	0.564104	0.389	0.267	0.00065337	B cell
ENSG00000264281	2.85384e-10	0.56156	0.289	0.148	1.31125e-05	B cell
YWHAZ	6.17414e-14	0.560548	0.726	0.611	2.83683e-09	B cell
NSF	1.57301e-07	0.560214	0.428	0.32	0.0072275	B cell
SMG1P1	1.13572e-11	0.559871	0.717	0.604	5.21831e-07	B cell
DENND4A	9.58408e-16	0.553676	0.921	0.854	4.4036e-11	B cell
GAB2	2.69981e-08	0.5473	0.497	0.354	0.00124048	B cell
USP47	1.8346e-07	0.543304	0.36	0.248	0.00842943	B cell
AKAP13	1.32923e-14	0.54293	0.886	0.804	6.1074e-10	B cell
RGPD8	1.72605e-09	0.540966	0.532	0.413	7.93067e-05	B cell
RASA1	4.56474e-08	0.535891	0.494	0.367	0.00209736	B cell
CD55	3.11659e-17	0.532986	0.777	0.628	1.43198e-12	B cell
NCOA3	5.84567e-08	0.528041	0.812	0.783	0.00268591	B cell
KDM6B	2.17058e-10	0.526956	0.349	0.198	9.97318e-06	B cell
KIF13B	3.65038e-08	0.522227	0.316	0.191	0.00167724	B cell
PIAS1	1.78227e-12	0.521801	0.6	0.448	8.18898e-08	B cell
STX5	1.00901e-08	0.519686	0.594	0.498	0.00046361	B cell
DUSP4	2.86964e-07	0.519299	0.2	0.1	0.0131851	B cell
FOSB	5.06263e-09	0.51858	0.321	0.185	0.000232613	B cell
GSPT1	3.24976e-08	0.518397	0.304	0.18	0.00149317	B cell
DUSP16	4.3264e-08	0.515976	0.189	0.08	0.00198785	B cell
PUM1	1.53218e-10	0.514171	0.562	0.426	7.0399e-06	B cell
INPP5D	3.49324e-09	0.51268	0.73	0.672	0.000160504	B cell
BTBD9	2.18449e-08	0.511254	0.638	0.504	0.00100371	B cell
CD44	6.96897e-08	0.508085	0.682	0.611	0.00320203	B cell
CHPT1	1.03462e-06	0.507375	0.461	0.363	0.0475378	B cell
SAMSN1	1.81006e-07	0.50671	0.555	0.45	0.00831667	B cell
MT2A	1.78816e-08	0.503834	0.349	0.198	0.000821606	B cell
OGT	1.34081e-07	0.490424	0.286	0.17	0.00616064	B cell
KLHL6	6.50539e-07	0.486882	0.432	0.324	0.0298903	B cell
NRXN1	4.05629e-11	0.48593	0.153	0.037	1.86374e-06	B cell
SMG1P5	2.80966e-08	0.483182	0.342	0.213	0.00129096	B cell
GNAS	3.29312e-08	0.481938	0.658	0.589	0.00151309	B cell
MTFR1	1.08042e-07	0.47886	0.479	0.359	0.00496419	B cell
MAP2K1	3.58636e-09	0.476521	0.464	0.326	0.000164782	B cell
MECP2	2.53418e-09	0.474472	0.625	0.517	0.000116438	B cell
ENSG00000225420	3.97154e-07	0.47428	0.272	0.159	0.018248	B cell
TRAF3	4.9716e-07	0.473518	0.768	0.72	0.022843	B cell
NUFIP2	7.23731e-08	0.472964	0.254	0.137	0.00332533	B cell
MAP3K2	6.08387e-07	0.468429	0.562	0.465	0.0279536	B cell
FILIP1L	1.43342e-10	0.468302	0.139	0.03	6.58615e-06	B cell
TRA2A	4.09174e-07	0.463805	0.692	0.624	0.0188003	B cell
ACSL1	2.034e-07	0.452962	0.315	0.196	0.00934564	B cell
PRDM1	1.33512e-09	0.452712	0.127	0.028	6.13447e-05	B cell
ENSG00000275131	3.50933e-07	0.450544	0.213	0.111	0.0161243	B cell
NPIPB5	3.47222e-09	0.449274	0.803	0.763	0.000159538	B cell
SAT1	2.18393e-11	0.447382	0.773	0.665	1.00345e-06	B cell
NPIPB4	1.57845e-09	0.441124	0.804	0.765	7.2525e-05	B cell
CDC123	5.26529e-07	0.435899	0.331	0.217	0.0241924	B cell
EZR	9.87325e-16	0.43471	0.901	0.846	4.53646e-11	B cell
SSH2	8.08144e-12	0.434218	0.895	0.859	3.71318e-07	B cell
CNOT1	3.5046e-09	0.432762	0.434	0.289	0.000161026	B cell
DDX5	5.8474e-11	0.428954	0.85	0.804	2.6867e-06	B cell
ZC3H11A	5.14964e-07	0.426664	0.335	0.22	0.023661	B cell
USP15	2.72716e-07	0.425985	0.431	0.317	0.0125305	B cell
MAGT1	1.20322e-07	0.425858	0.362	0.237	0.00552842	B cell
ZNF385C	9.03831e-07	0.425776	0.15	0.063	0.0415283	B cell
ZNF644	3.27006e-08	0.422502	0.503	0.37	0.0015025	B cell
IPO7	1.27674e-07	0.421168	0.289	0.17	0.00586625	B cell
DDX6	4.16956e-07	0.419379	0.536	0.43	0.0191579	B cell
GNA12	2.14311e-08	0.418313	0.307	0.17	0.000984693	B cell
ANKRD44	8.40043e-11	0.417095	0.893	0.876	3.85975e-06	B cell
TSC22D3	2.86996e-11	0.416937	0.798	0.683	1.31866e-06	B cell
PRRC2C	2.3922e-08	0.415332	0.74	0.659	0.00109914	B cell
ZFAND5	9.42088e-08	0.413668	0.26	0.139	0.00432861	B cell
GAK	2.63613e-07	0.412019	0.267	0.152	0.0121122	B cell
SMAP2	8.65174e-17	0.410446	0.931	0.874	3.97521e-12	B cell
RPS26P6	2.19903e-09	0.408406	0.216	0.091	0.000101039	B cell
TIPARP	2.92557e-07	0.399139	0.151	0.061	0.0134421	B cell
WAC	1.30672e-07	0.397656	0.662	0.561	0.006004	B cell
SEC24B	4.49214e-07	0.39524	0.319	0.202	0.02064	B cell
ZNF609	5.96295e-08	0.395102	0.453	0.315	0.0027398	B cell
MAP3K8	1.0265e-08	0.393275	0.556	0.409	0.000471644	B cell
SIK1B	9.05988e-10	0.385332	0.254	0.117	4.16274e-05	B cell
FUS	9.02625e-07	0.380787	0.47	0.357	0.0414729	B cell
THEMIS2	5.77052e-08	0.37857	0.218	0.104	0.00265138	B cell
RHOH	1.38814e-07	0.374077	0.811	0.757	0.00637807	B cell
JUND	8.18568e-14	0.362158	0.589	0.4	3.76107e-09	B cell
SLC7A5	7.19028e-09	0.360752	0.135	0.037	0.000330372	B cell
SMG1P7	7.8554e-08	0.357487	0.212	0.102	0.00360932	B cell
AHNAK	8.35575e-07	0.357015	0.273	0.161	0.0383922	B cell
RBM39	2.84232e-09	0.349321	0.862	0.837	0.000130596	B cell
LINC00486	4.43117e-09	0.344335	0.882	0.857	0.000203599	B cell
ARID5A	2.5116e-07	0.330101	0.193	0.089	0.0115401	B cell
TP53INP1	1.01228e-06	0.328556	0.145	0.059	0.0465113	B cell
NEAT1	7.06179e-07	0.314171	0.698	0.617	0.0324468	B cell
ARHGAP24	1.5433e-08	0.298019	0.886	0.817	0.000709099	B cell
MT-ND1	6.91745e-12	0.295276	0.963	0.957	3.17836e-07	B cell
COX7BP2	1.05306e-06	0.285031	0.11	0.035	0.0483847	B cell
MTCO2P12	3.03743e-07	0.270295	0.693	0.589	0.0139561	B cell
RPL30P4	2.95867e-07	-0.253008	0.162	0.274	0.0135942	B cell
CCDC85B	2.76058e-08	-0.253119	0.082	0.176	0.00126841	B cell
RPS6	4.28229e-08	-0.254174	0.901	0.926	0.00196758	B cell
LAMTOR2	3.50085e-10	-0.255471	0.048	0.135	1.60853e-05	B cell
TCEAL4	1.61839e-08	-0.256118	0.034	0.102	0.000743601	B cell
ENSG00000255723	4.07026e-09	-0.256225	0.093	0.2	0.000187016	B cell
RPL4	7.90223e-07	-0.256291	0.721	0.798	0.0363084	B cell
GTF2A2	5.83179e-08	-0.256491	0.075	0.163	0.00267953	B cell
MRPS34	2.33149e-08	-0.256993	0.039	0.109	0.00107125	B cell
MRPL51	3.57403e-08	-0.258187	0.057	0.137	0.00164216	B cell
RPL32	1.15817e-10	-0.258515	0.912	0.946	5.32142e-06	B cell
ENSG00000212664	5.8928e-07	-0.259909	0.809	0.854	0.0270756	B cell
ENSG00000217239	6.32062e-08	-0.260393	0.088	0.18	0.00290414	B cell
FNTA	1.04184e-14	-0.260417	0.019	0.102	4.78692e-10	B cell
C1QC	4.30562e-08	-0.261123	0.045	0.117	0.00197831	B cell
STEAP1B	3.59469e-10	-0.261551	0.909	0.93	1.65165e-05	B cell
TBC1D10C	6.83309e-09	-0.261945	0.09	0.191	0.00031396	B cell
PHPT1	6.40197e-07	-0.262844	0.057	0.126	0.0294152	B cell
RPS3	2.91086e-09	-0.263073	0.88	0.924	0.000133745	B cell
MEAF6	1.45528e-08	-0.263751	0.092	0.191	0.000668655	B cell
PPP1R18	6.18444e-07	-0.264107	0.049	0.115	0.0284157	B cell
CD74	8.83748e-09	-0.265333	0.972	0.978	0.000406055	B cell
RPS7	1.62271e-08	-0.266593	0.823	0.883	0.000745585	B cell
ENSG00000228205	9.23087e-07	-0.267194	0.113	0.204	0.0424131	B cell
IL2RG	7.07538e-07	-0.267267	0.166	0.276	0.0325093	B cell
HNRNPF	1.26582e-07	-0.267999	0.177	0.298	0.00581605	B cell
ST6GAL1	1.046e-06	-0.268672	0.611	0.752	0.0480607	B cell
HDAC1	3.53764e-09	-0.268963	0.099	0.209	0.000162544	B cell
ANXA4	2.31703e-09	-0.269685	0.049	0.133	0.000106461	B cell
BOLA2B	4.41656e-07	-0.270708	0.155	0.259	0.0202928	B cell
CYSLTR1	2.62114e-09	-0.270738	0.064	0.157	0.000120434	B cell
RPL6	1.55895e-08	-0.270867	0.821	0.854	0.000716291	B cell
RPL34	2.99759e-12	-0.271	0.931	0.95	1.3773e-07	B cell
HHEX	3.052e-12	-0.271944	0.039	0.13	1.4023e-07	B cell
DHRS7B	4.38021e-07	-0.273032	0.046	0.113	0.0201257	B cell
SCAND1	5.15056e-07	-0.273057	0.114	0.209	0.0236653	B cell
HLA-C	6.35587e-07	-0.273834	0.726	0.789	0.0292033	B cell
UBE2J1	4.09223e-08	-0.274911	0.141	0.259	0.00188026	B cell
CNOT7	7.77211e-07	-0.27528	0.091	0.176	0.0357105	B cell
CBR4	2.45376e-07	-0.275712	0.054	0.126	0.0112743	B cell
PSME2	2.11484e-09	-0.276072	0.109	0.222	9.71705e-05	B cell
HLA-DOB	2.93355e-10	-0.279103	0.074	0.178	1.34788e-05	B cell
FTH1P10	3.60032e-13	-0.279587	0.03	0.117	1.65424e-08	B cell
RPS20	9.49289e-12	-0.280687	0.849	0.911	4.3617e-07	B cell
AURKAIP1	1.25577e-07	-0.281315	0.073	0.157	0.00576987	B cell
GNB2	6.49644e-08	-0.283187	0.072	0.157	0.00298492	B cell
EIF3F	9.48961e-07	-0.284263	0.308	0.433	0.0436019	B cell
TLR1	1.9876e-07	-0.284517	0.071	0.152	0.00913242	B cell
S1PR4	1.01336e-11	-0.284718	0.031	0.113	4.65611e-07	B cell
SMARCB1	7.80769e-07	-0.284791	0.159	0.267	0.035874	B cell
RPL36A-HNRNPH2	5.68998e-08	-0.286003	0.141	0.254	0.00261437	B cell
ENSG00000231747	1.51276e-17	-0.286697	0.014	0.1	6.95066e-13	B cell
SLX1B	1.32495e-08	-0.290794	0.117	0.23	0.000608776	B cell
RPL7P23	1.47051e-09	-0.290874	0.831	0.87	6.75654e-05	B cell
RPL8	5.70537e-09	-0.291423	0.862	0.891	0.000262145	B cell
LYL1	1.13995e-15	-0.292432	0.037	0.146	5.23775e-11	B cell
FIS1	4.23352e-08	-0.292786	0.089	0.183	0.00194518	B cell
GRAP	1.59178e-07	-0.292886	0.072	0.154	0.00731375	B cell
CUTA	1.27959e-07	-0.293079	0.177	0.298	0.00587934	B cell
ENSG00000232346	9.25049e-07	-0.293413	0.288	0.413	0.0425032	B cell
FCRLA	6.2429e-09	-0.29376	0.076	0.17	0.000286842	B cell
COX4I1	3.53796e-08	-0.294121	0.585	0.698	0.00162559	B cell
GRK6	6.28402e-10	-0.294361	0.043	0.124	2.88732e-05	B cell
ATP5MC1	5.51732e-10	-0.294628	0.086	0.193	2.53504e-05	B cell
HMGN3	2.09485e-08	-0.295082	0.146	0.265	0.00096252	B cell
DCK	7.8673e-11	-0.295193	0.063	0.163	3.61479e-06	B cell
COX6A1	2.86675e-08	-0.296129	0.242	0.38	0.00131719	B cell
ACADM	4.56263e-12	-0.296324	0.063	0.172	2.09639e-07	B cell
ATP6V0E1	8.81666e-08	-0.296739	0.331	0.474	0.00405099	B cell
TMED2	1.88599e-08	-0.297578	0.084	0.178	0.000866554	B cell
DPY30	5.16215e-11	-0.299355	0.061	0.163	2.37185e-06	B cell
ATP6V0B	4.04669e-08	-0.299532	0.129	0.239	0.00185933	B cell
RPSA	1.5588e-08	-0.300767	0.766	0.824	0.000716223	B cell
RPL21P134	8.27972e-08	-0.300822	0.115	0.217	0.00380428	B cell
TMEM14B	3.35662e-07	-0.301516	0.16	0.265	0.0154227	B cell
XRRA1	5.92925e-08	-0.302266	0.087	0.18	0.00272431	B cell
ILF3-DT	3.59407e-09	-0.302881	0.045	0.124	0.000165137	B cell
SLC39A10	6.07229e-07	-0.303085	0.096	0.183	0.0279003	B cell
RPL31	8.5373e-12	-0.303969	0.873	0.935	3.92263e-07	B cell
MT-ND3	1.4747e-10	-0.304402	0.961	0.996	6.77582e-06	B cell
PRR13	4.00367e-07	-0.304552	0.224	0.341	0.0183957	B cell
BCAP31	1.11596e-08	-0.307124	0.091	0.189	0.00051275	B cell
QRSL1	2.51296e-07	-0.308236	0.08	0.165	0.0115463	B cell
PSMD4	1.33814e-08	-0.309671	0.076	0.167	0.000614835	B cell
SPI1	2.85049e-08	-0.311795	0.079	0.17	0.00130971	B cell
CMC1	8.10243e-07	-0.311827	0.043	0.104	0.0372283	B cell
RPS3A	2.65418e-10	-0.311968	0.869	0.902	1.21951e-05	B cell
RPS27AP11	6.33048e-07	-0.313842	0.14	0.239	0.0290867	B cell
ECHDC1	8.90195e-08	-0.31447	0.094	0.189	0.00409018	B cell
ATOX1	8.39122e-08	-0.314571	0.129	0.235	0.00385552	B cell
PRSS3	3.20804e-20	-0.315165	0.013	0.107	1.474e-15	B cell
TTC1	7.21147e-09	-0.315309	0.099	0.204	0.000331345	B cell
PLEKHF2	2.77198e-09	-0.315334	0.123	0.239	0.000127364	B cell
MIR1244-2	2.7123e-11	-0.316103	0.686	0.796	1.24622e-06	B cell
ECH1	1.85306e-08	-0.31732	0.094	0.193	0.000851425	B cell
PKM	1.91895e-08	-0.31771	0.169	0.293	0.000881702	B cell
KLHL22	4.07656e-09	-0.318005	0.035	0.107	0.000187306	B cell
ENSG00000233836	1.22294e-07	-0.318393	0.625	0.715	0.00561906	B cell
RPL7A	2.67253e-09	-0.318409	0.763	0.85	0.000122795	B cell
PYCARD	1.14987e-11	-0.320098	0.05	0.146	5.28332e-07	B cell
NDUFB11	1.86788e-07	-0.321799	0.18	0.293	0.00858237	B cell
CD40	6.12348e-07	-0.322904	0.107	0.198	0.0281356	B cell
ATP5IF1	6.01579e-10	-0.323755	0.159	0.293	2.76408e-05	B cell
HMBOX1	1.02988e-06	-0.324117	0.205	0.317	0.04732	B cell
PPIE	2.76952e-07	-0.325066	0.096	0.185	0.0127251	B cell
DYNLL1	2.75078e-09	-0.32551	0.117	0.233	0.00012639	B cell
RPL15	9.76428e-12	-0.327315	0.866	0.911	4.4864e-07	B cell
CNR2	3.2713e-07	-0.328357	0.179	0.293	0.0150306	B cell
GABARAP	1.34326e-08	-0.330084	0.313	0.459	0.000617186	B cell
HLA-E	5.17331e-07	-0.330671	0.613	0.707	0.0237698	B cell
RPL21	1.37937e-15	-0.331656	0.94	0.928	6.33778e-11	B cell
LSP1	3.37888e-08	-0.33228	0.232	0.365	0.0015525	B cell
NDUFB10	1.76947e-08	-0.333121	0.102	0.202	0.000813017	B cell
RPSAP9	5.57451e-07	-0.33322	0.358	0.487	0.0256132	B cell
RPS18	5.78828e-13	-0.333573	0.912	0.946	2.65954e-08	B cell
RPAP3	1.48199e-08	-0.333773	0.07	0.159	0.000680928	B cell
RPL3	4.9606e-10	-0.334621	0.876	0.898	2.27925e-05	B cell
RAC2	1.79939e-10	-0.335259	0.18	0.324	8.26767e-06	B cell
C4orf3	1.18865e-09	-0.336938	0.146	0.274	5.46149e-05	B cell
CMPK1	2.75337e-10	-0.337037	0.197	0.348	1.26509e-05	B cell
ACAP1	6.74389e-07	-0.338681	0.205	0.313	0.0309862	B cell
FCMR	2.87404e-08	-0.340353	0.199	0.328	0.00132054	B cell
DENND5B	5.38914e-08	-0.340963	0.29	0.426	0.00247615	B cell
SPCS1	2.03174e-09	-0.342059	0.169	0.3	9.33525e-05	B cell
RPS23P8	1.08468e-07	-0.34313	0.58	0.674	0.00498378	B cell
TTC39C	7.11539e-08	-0.344223	0.103	0.202	0.00326931	B cell
PHF21A	2.19544e-08	-0.34605	0.138	0.252	0.00100874	B cell
RPL21P75	7.30784e-15	-0.34649	0.907	0.911	3.35773e-10	B cell
GPX4	5.66959e-08	-0.347313	0.248	0.376	0.00260501	B cell
HLA-DMB	7.36761e-09	-0.347507	0.215	0.348	0.00033852	B cell
SRP9	2.02787e-09	-0.348574	0.182	0.32	9.31747e-05	B cell
COX5B	1.12874e-08	-0.348818	0.221	0.357	0.000518624	B cell
DRAP1	6.67617e-13	-0.34978	0.088	0.215	3.0675e-08	B cell
C1orf162	8.91543e-09	-0.350309	0.065	0.152	0.000409637	B cell
BCAS2	5.29785e-09	-0.350454	0.266	0.422	0.00024342	B cell
HLA-DQA1	1.1923e-07	-0.35241	0.711	0.785	0.00547828	B cell
NOP53	1.89442e-08	-0.35249	0.512	0.654	0.000870427	B cell
ATP5F1C	1.05397e-06	-0.352595	0.095	0.178	0.0484266	B cell
DDX3Y	5.2415e-14	-0.354939	0.032	0.126	2.40831e-09	B cell
LRMP	9.27658e-07	-0.355117	0.239	0.359	0.0426231	B cell
C1QA	8.88006e-09	-0.356363	0.129	0.243	0.000408012	B cell
DAD1	1.58309e-14	-0.356729	0.115	0.27	7.27382e-10	B cell
ENSG00000261884	2.57862e-10	-0.357663	0.081	0.185	1.1848e-05	B cell
FCRL2	7.75923e-07	-0.357775	0.104	0.191	0.0356514	B cell
DNAJB9	5.44016e-10	-0.357858	0.067	0.163	2.49959e-05	B cell
PARK7	7.60813e-10	-0.357896	0.143	0.267	3.49571e-05	B cell
MNDA	1.53266e-11	-0.358984	0.045	0.137	7.04209e-07	B cell
TXLNGY	2.18475e-19	-0.359082	0.029	0.143	1.00383e-14	B cell
ENSG00000258311	5.69775e-10	-0.360459	0.13	0.254	2.61794e-05	B cell
RABAC1	7.05424e-10	-0.361745	0.108	0.222	3.24121e-05	B cell
PSMA4	4.56211e-12	-0.361768	0.105	0.235	2.09615e-07	B cell
JPT1	2.3644e-08	-0.362169	0.366	0.507	0.00108637	B cell
CHCHD10	3.51046e-11	-0.364429	0.164	0.311	1.61295e-06	B cell
PPP1CC	3.19548e-12	-0.364633	0.146	0.296	1.46823e-07	B cell
CCDC50	9.0868e-08	-0.364779	0.235	0.363	0.00417511	B cell
TAGAP	1.56468e-09	-0.366284	0.102	0.211	7.18922e-05	B cell
CSTB	9.71095e-09	-0.366465	0.157	0.276	0.000446189	B cell
UQCR10	3.54582e-08	-0.366774	0.157	0.272	0.0016292	B cell
RNASEH2B	1.76075e-10	-0.366781	0.092	0.204	8.09012e-06	B cell
RPL13AP7	2.5697e-15	-0.367268	0.88	0.926	1.1807e-10	B cell
RSRP1	2.30414e-07	-0.367575	0.286	0.422	0.0105869	B cell
RPL13A	3.71833e-18	-0.367928	0.921	0.946	1.70846e-13	B cell
ANAPC16	4.14325e-09	-0.368709	0.334	0.485	0.00019037	B cell
BTG2	6.52169e-10	-0.370986	0.143	0.272	2.99652e-05	B cell
AFF3	1.85481e-07	-0.371775	0.803	0.902	0.00852228	B cell
RPL6P27	1.83112e-11	-0.372627	0.773	0.828	8.41345e-07	B cell
WWP1	5.63379e-07	-0.372633	0.1	0.189	0.0258856	B cell
SNX29	1.66323e-07	-0.373161	0.454	0.591	0.00764204	B cell
JCHAIN	6.96337e-18	-0.374789	0.135	0.307	3.19946e-13	B cell
S100A9	2.43723e-09	-0.375237	0.053	0.137	0.000111984	B cell
RACK1	2.7444e-10	-0.37617	0.759	0.815	1.26097e-05	B cell
MYL6	1.0349e-08	-0.376719	0.473	0.593	0.000475505	B cell
KRTCAP2	2.8476e-08	-0.377466	0.149	0.265	0.00130839	B cell
NSL1	1.28901e-12	-0.377476	0.064	0.176	5.92261e-08	B cell
ISG15	4.60491e-08	-0.378003	0.066	0.148	0.00211582	B cell
NCF1B	5.17673e-09	-0.378905	0.144	0.261	0.000237855	B cell
LY6E	1.98348e-14	-0.382281	0.126	0.289	9.11348e-10	B cell
RPLP0	1.01951e-11	-0.382406	0.75	0.82	4.68436e-07	B cell
AK6	1.32007e-09	-0.382535	0.097	0.204	6.06535e-05	B cell
VAMP8	3.52446e-09	-0.383187	0.138	0.254	0.000161938	B cell
TTTY15	2.78235e-11	-0.383625	0.041	0.128	1.2784e-06	B cell
NCF1C	2.62913e-10	-0.384417	0.146	0.278	1.20801e-05	B cell
NME1-NME2	4.2007e-09	-0.385619	0.321	0.467	0.00019301	B cell
ENSG00000244192	1.71744e-08	-0.385958	0.159	0.274	0.000789114	B cell
ATM	3.8778e-07	-0.386219	0.335	0.47	0.0178173	B cell
ENSG00000267040	1.025e-15	-0.387148	0.052	0.174	4.70955e-11	B cell
RPL18	2.98307e-16	-0.387386	0.812	0.889	1.37063e-11	B cell
RPL29	2.06222e-13	-0.39073	0.797	0.857	9.4753e-09	B cell
BST2	3.56495e-15	-0.391503	0.079	0.213	1.63799e-10	B cell
EEF1G	4.83552e-12	-0.392567	0.835	0.854	2.22178e-07	B cell
SELENOF	7.78561e-11	-0.392795	0.215	0.37	3.57726e-06	B cell
ARHGDIB	3.46096e-07	-0.394885	0.448	0.567	0.0159021	B cell
FOXO1	3.19147e-07	-0.395846	0.435	0.578	0.0146639	B cell
PLEKHA6	3.29392e-07	-0.396111	0.707	0.757	0.0151346	B cell
ENSG00000248993	3.22573e-08	-0.396604	0.376	0.502	0.00148213	B cell
TPI1	1.27716e-12	-0.396749	0.161	0.313	5.86815e-08	B cell
RPL7P1	1.35608e-07	-0.396999	0.503	0.615	0.00623076	B cell
ENSG00000271913	5.81828e-08	-0.397628	0.129	0.237	0.00267333	B cell
RPL7	6.54968e-17	-0.397662	0.864	0.907	3.00938e-12	B cell
SNX3	1.80728e-09	-0.397675	0.319	0.47	8.30389e-05	B cell
RHOB	2.52109e-07	-0.397773	0.093	0.178	0.0115836	B cell
TXNRD1	5.1307e-15	-0.398724	0.821	0.878	2.3574e-10	B cell
EVI2B	8.35518e-09	-0.399167	0.22	0.357	0.000383896	B cell
EIF4G2	2.06835e-07	-0.399831	0.224	0.341	0.00950346	B cell
ARL6IP5	1.70154e-12	-0.399835	0.138	0.285	7.81804e-08	B cell
ENSG00000250644	4.84238e-07	-0.400326	0.166	0.272	0.0222493	B cell
STX7	6.85266e-08	-0.401174	0.189	0.313	0.00314859	B cell
LINC00278	1.41773e-14	-0.401466	0.029	0.122	6.51404e-10	B cell
SLC25A6	6.52195e-10	-0.401762	0.574	0.68	2.99664e-05	B cell
RPS9	1.01215e-15	-0.40209	0.852	0.904	4.65055e-11	B cell
ENSG00000269711	9.38784e-14	-0.403409	0.096	0.233	4.31343e-09	B cell
MT-ATP6	3.9429e-12	-0.404155	0.991	1	1.81164e-07	B cell
NOP10	5.77941e-13	-0.405702	0.128	0.274	2.65546e-08	B cell
PCED1B	1.12603e-09	-0.407225	0.224	0.378	5.17376e-05	B cell
LCP1	1.35703e-08	-0.407526	0.268	0.407	0.000623516	B cell
GPX1P1	1.15008e-15	-0.407815	0.094	0.241	5.28426e-11	B cell
GPSM3	7.61832e-11	-0.408114	0.206	0.357	3.50039e-06	B cell
HLA-DQA2	1.356e-17	-0.408368	0.099	0.265	6.23042e-13	B cell
CLVS1	1.28826e-08	-0.409929	0.483	0.604	0.000591918	B cell
ENSG00000242299	1.27682e-11	-0.411531	0.833	0.876	5.86661e-07	B cell
GPR18	2.66844e-14	-0.412058	0.037	0.137	1.22607e-09	B cell
TNFAIP8	7.45288e-11	-0.412513	0.354	0.537	3.42437e-06	B cell
APOBEC3C	4.34612e-09	-0.414316	0.102	0.207	0.000199691	B cell
TLR10	4.32372e-19	-0.415363	0.029	0.141	1.98662e-14	B cell
KMO	3.08321e-11	-0.415969	0.061	0.163	1.41664e-06	B cell
BAX	5.69415e-12	-0.416104	0.114	0.246	2.61629e-07	B cell
PTPN6	9.65965e-16	-0.417254	0.106	0.261	4.43832e-11	B cell
BRK1	7.08307e-13	-0.417384	0.175	0.333	3.25446e-08	B cell
CCDC69	1.12913e-09	-0.41876	0.107	0.22	5.18803e-05	B cell
ALOX5AP	3.42551e-10	-0.418929	0.137	0.261	1.57392e-05	B cell
NFATC3	3.30945e-09	-0.419077	0.128	0.243	0.000152059	B cell
RPL13	1.91008e-21	-0.420515	0.912	0.939	8.77625e-17	B cell
PALM2-AKAP2	2.75369e-08	-0.421264	0.215	0.346	0.00126524	B cell
FCHSD2	3.05245e-14	-0.424208	0.628	0.807	1.40251e-09	B cell
RPL21P39	7.4475e-12	-0.426212	0.141	0.278	3.4219e-07	B cell
PLPP5	1.0743e-13	-0.427424	0.046	0.15	4.93607e-09	B cell
C16orf54	3.15762e-10	-0.427853	0.057	0.148	1.45083e-05	B cell
CD79A	3.86038e-09	-0.428499	0.567	0.687	0.000177373	B cell
SPCS2	4.08571e-13	-0.428585	0.161	0.32	1.87726e-08	B cell
TUBB	5.74492e-15	-0.430186	0.099	0.243	2.63962e-10	B cell
MINOS1	1.74895e-10	-0.437423	0.467	0.6	8.03591e-06	B cell
HIST2H2AA4	3.92836e-08	-0.438408	0.082	0.172	0.00180497	B cell
C1QB	4.46008e-13	-0.438794	0.101	0.235	2.04927e-08	B cell
RPS27L	2.15743e-10	-0.439557	0.151	0.287	9.91273e-06	B cell
BCAS4	3.94688e-11	-0.439668	0.406	0.565	1.81347e-06	B cell
HLA-A	1.55879e-14	-0.442165	0.772	0.839	7.16218e-10	B cell
RPL34P18	4.4265e-08	-0.44393	0.369	0.493	0.00203384	B cell
HSPA1B	1.60128e-07	-0.444199	0.098	0.189	0.00735742	B cell
TRMT112	8.59209e-15	-0.444761	0.162	0.333	3.94781e-10	B cell
CAPG	1.34197e-10	-0.448261	0.136	0.263	6.16594e-06	B cell
ENSG00000246596	1.14376e-08	-0.448526	0.129	0.239	0.000525525	B cell
NFKBID	9.28352e-07	-0.450011	0.408	0.526	0.042655	B cell
MEF2C	3.62948e-12	-0.456458	0.639	0.757	1.66764e-07	B cell
TMX2-CTNND1	2.81737e-15	-0.458494	0.227	0.424	1.2945e-10	B cell
ENSG00000228144	5.41214e-12	-0.459418	0.16	0.311	2.48672e-07	B cell
RPS10-NUDT3	1.65278e-18	-0.460604	0.785	0.872	7.59401e-14	B cell
EEF2	3.54484e-12	-0.4624	0.641	0.77	1.62875e-07	B cell
ALDOA	5.64225e-15	-0.464968	0.251	0.443	2.59244e-10	B cell
ENSG00000267787	2.18405e-08	-0.465328	0.135	0.246	0.0010035	B cell
ZNF652	1.50898e-14	-0.465546	0.269	0.474	6.93331e-10	B cell
NCOA2	8.79785e-09	-0.465923	0.349	0.502	0.000404235	B cell
RNASEK	3.45717e-14	-0.469668	0.336	0.533	1.58847e-09	B cell
CORO1A	1.12369e-13	-0.469969	0.248	0.422	5.16303e-09	B cell
ISCU	1.61113e-15	-0.47012	0.158	0.326	7.40265e-11	B cell
HSPA8	9.7449e-11	-0.471727	0.273	0.424	4.47749e-06	B cell
NPC2	3.82034e-14	-0.476723	0.16	0.322	1.75533e-09	B cell
FABP4	7.64325e-13	-0.477991	0.075	0.193	3.51185e-08	B cell
CAMKMT	2.90767e-07	-0.478024	0.208	0.324	0.0133599	B cell
DOCK8	4.6068e-12	-0.480656	0.514	0.68	2.11669e-07	B cell
UQCRB	1.79256e-14	-0.483721	0.448	0.635	8.23627e-10	B cell
CXCR4	1.43357e-09	-0.488494	0.791	0.837	6.58683e-05	B cell
ITGA4	8.88853e-09	-0.489389	0.119	0.226	0.000408401	B cell
S100A6	2.21884e-12	-0.49055	0.363	0.535	1.01949e-07	B cell
ENSG00000229119	6.81682e-17	-0.49122	0.705	0.804	3.13213e-12	B cell
WWOX	5.66271e-08	-0.49134	0.335	0.47	0.00260184	B cell
SYPL1	1.55976e-16	-0.49441	0.15	0.326	7.16664e-12	B cell
SERF2	9.64194e-18	-0.496857	0.631	0.789	4.43018e-13	B cell
POLD4	5.46735e-19	-0.498289	0.162	0.363	2.51208e-14	B cell
ENSG00000268173	1.26666e-11	-0.50006	0.248	0.404	5.81991e-07	B cell
CHD9	2.26142e-10	-0.502415	0.248	0.404	1.03906e-05	B cell
ANXA6	8.24007e-13	-0.502696	0.189	0.352	3.78606e-08	B cell
HLA-DRA	3.57278e-18	-0.504103	0.912	0.937	1.64158e-13	B cell
PPP3CA	5.60331e-11	-0.508231	0.437	0.604	2.57455e-06	B cell
SNX10	8.59958e-13	-0.510435	0.171	0.33	3.95125e-08	B cell
ENSG00000240040	4.65303e-19	-0.510796	0.677	0.717	2.13793e-14	B cell
FXYD5	1.90547e-12	-0.511464	0.372	0.539	8.75507e-08	B cell
GMFG	1.23515e-13	-0.511672	0.215	0.385	5.67513e-09	B cell
MAML2	1.02182e-06	-0.513261	0.36	0.487	0.0469496	B cell
BLNK	2.35556e-20	-0.513545	0.106	0.287	1.08231e-15	B cell
FAM129C	3.55115e-08	-0.513802	0.206	0.324	0.00163165	B cell
HLA-DQB1	8.65525e-13	-0.51643	0.54	0.7	3.97683e-08	B cell
RPS17P2	2.03508e-36	-0.517716	0.013	0.165	9.35059e-32	B cell
ACTG1	1.41218e-08	-0.521331	0.403	0.511	0.000648854	B cell
B2M	1.63829e-28	-0.5228	0.969	0.978	7.52745e-24	B cell
PIK3AP1	3.73597e-13	-0.523513	0.165	0.322	1.71657e-08	B cell
ZFY	4.22264e-18	-0.524746	0.026	0.13	1.94018e-13	B cell
RPL18A	8.45522e-28	-0.52529	0.889	0.935	3.88492e-23	B cell
S100A11	7.82367e-20	-0.525564	0.156	0.359	3.59474e-15	B cell
FCER2	8.10977e-12	-0.532474	0.071	0.18	3.7262e-07	B cell
RUNX1	1.40957e-08	-0.532979	0.299	0.435	0.000647653	B cell
LGALS1	3.98313e-07	-0.533736	0.242	0.359	0.0183013	B cell
PTPRJ	5.45368e-07	-0.535783	0.168	0.267	0.025058	B cell
PAX5	4.33243e-13	-0.536828	0.319	0.504	1.99062e-08	B cell
RPS19	2.35599e-28	-0.539193	0.93	0.946	1.08251e-23	B cell
IGF1R	1.2092e-07	-0.54066	0.08	0.165	0.00555593	B cell
GAPT	9.36656e-28	-0.540664	0.033	0.185	4.30366e-23	B cell
RPL13P12	2.08418e-25	-0.541731	0.865	0.915	9.57616e-21	B cell
DUSP1	1.57397e-08	-0.54574	0.539	0.628	0.000723192	B cell
PIP5K1B	1.70931e-16	-0.547791	0.114	0.274	7.85376e-12	B cell
HLA-B	1.1715e-24	-0.550607	0.894	0.922	5.38268e-20	B cell
PSMB9	2.78858e-19	-0.553499	0.15	0.346	1.28127e-14	B cell
ENSG00000198106	1.06299e-14	-0.554231	0.137	0.293	4.88412e-10	B cell
SIPA1L3	5.79084e-13	-0.555734	0.479	0.674	2.66072e-08	B cell
RPS5	2.09544e-22	-0.563822	0.804	0.863	9.62793e-18	B cell
MYC	3.07599e-20	-0.564243	0.058	0.202	1.41333e-15	B cell
GPM6A	1.47326e-15	-0.567376	0.034	0.137	6.7692e-11	B cell
PIK3CD	3.31789e-16	-0.56753	0.154	0.328	1.52447e-11	B cell
RPL13AP5	1.74661e-17	-0.574539	0.749	0.817	8.02513e-13	B cell
EIF1AY	2.91146e-28	-0.575817	0.061	0.248	1.33773e-23	B cell
CD22	5.74507e-16	-0.577422	0.194	0.378	2.63969e-11	B cell
FUT8	1.21525e-13	-0.578852	0.259	0.439	5.58372e-09	B cell
PLAC8	3.42111e-22	-0.579316	0.15	0.361	1.5719e-17	B cell
ADK	1.87733e-07	-0.587254	0.538	0.657	0.00862575	B cell
GPX1	1.53942e-19	-0.591742	0.181	0.385	7.07319e-15	B cell
STRBP	3.52313e-13	-0.59182	0.359	0.543	1.61877e-08	B cell
S100A4	1.4822e-13	-0.591897	0.319	0.491	6.81028e-09	B cell
RPL21P119	3.15324e-10	-0.592007	0.308	0.435	1.44882e-05	B cell
TTTY14	1.14317e-11	-0.593106	0.052	0.15	5.25251e-07	B cell
RIPOR2	8.76526e-20	-0.599792	0.426	0.654	4.02738e-15	B cell
KHDRBS2	1.24465e-12	-0.601447	0.196	0.357	5.71881e-08	B cell
USP9Y	7.30872e-22	-0.6032	0.049	0.193	3.35814e-17	B cell
TMSB4X	4.26336e-28	-0.603583	0.918	0.967	1.95889e-23	B cell
ATP6V1G1	4.29384e-18	-0.603672	0.274	0.48	1.97289e-13	B cell
TMSB10	3.93006e-26	-0.612591	0.808	0.896	1.80574e-21	B cell
CYBA	2.82959e-26	-0.617136	0.651	0.835	1.30011e-21	B cell
RPL23AP65	1.9663e-13	-0.617877	0.18	0.328	9.03454e-09	B cell
RPLP0P6	1.78004e-21	-0.620802	0.098	0.27	8.17873e-17	B cell
ENSG00000260335	2.11922e-18	-0.625884	0.258	0.461	9.7372e-14	B cell
STRADA	9.47754e-22	-0.626422	0.284	0.528	4.35465e-17	B cell
SETBP1	7.95006e-15	-0.628757	0.368	0.563	3.65282e-10	B cell
EIF4A2	5.0359e-21	-0.631526	0.305	0.533	2.31385e-16	B cell
MCUB	7.47648e-15	-0.633756	0.185	0.354	3.43522e-10	B cell
ENSG00000257221	2.11276e-16	-0.643041	0.059	0.187	9.70752e-12	B cell
TCL1A	3.15701e-09	-0.645208	0.048	0.126	0.000145055	B cell
C16orf74	7.21602e-14	-0.663676	0.128	0.276	3.31555e-09	B cell
IKZF3	5.46215e-21	-0.669084	0.224	0.45	2.50969e-16	B cell
CD69	6.63969e-14	-0.669651	0.558	0.698	3.05074e-09	B cell
CPED1	3.4863e-23	-0.671115	0.08	0.259	1.60185e-18	B cell
CD37	2.03004e-22	-0.681311	0.589	0.778	9.32743e-18	B cell
HLA-DRB6	1.12813e-08	-0.681776	0.414	0.491	0.000518343	B cell
MYL12A	1.60385e-21	-0.684741	0.347	0.565	7.36921e-17	B cell
ENSG00000258760	6.24826e-14	-0.687581	0.116	0.254	2.87089e-09	B cell
ENSG00000230979	5.79067e-27	-0.689906	0.72	0.824	2.66064e-22	B cell
H3F3B	8.3162e-11	-0.691438	0.724	0.8	3.82104e-06	B cell
APBB1IP	1.14642e-17	-0.707284	0.233	0.426	5.26747e-13	B cell
SNHG5	2.55005e-21	-0.714915	0.385	0.602	1.17167e-16	B cell
MS4A1	1.6383e-26	-0.724215	0.553	0.77	7.52749e-22	B cell
PFN1	1.5168e-24	-0.727442	0.494	0.693	6.96926e-20	B cell
OSBPL10	3.68191e-20	-0.743335	0.431	0.654	1.69173e-15	B cell
APOE	6.87148e-31	-0.787682	0.117	0.35	3.15724e-26	B cell
PRKCB	6.18698e-23	-0.792817	0.732	0.861	2.84273e-18	B cell
CD52	2.59205e-33	-0.812867	0.714	0.837	1.19097e-28	B cell
VPREB3	5.04938e-28	-0.813398	0.121	0.339	2.32004e-23	B cell
RALGPS2	2.41897e-30	-0.819646	0.634	0.843	1.11144e-25	B cell
UTY	2.4124e-33	-0.838384	0.117	0.365	1.10842e-28	B cell
ACTB	7.88496e-31	-0.858696	0.772	0.863	3.6229e-26	B cell
IGLL5	3.30993e-10	-0.859727	0.12	0.239	1.52081e-05	B cell
HVCN1	6.86379e-29	-0.89244	0.16	0.402	3.15371e-24	B cell
ZCCHC7	3.94471e-22	-0.901571	0.438	0.67	1.81248e-17	B cell
SELL	5.98491e-37	-0.909698	0.089	0.33	2.74989e-32	B cell
HLA-DRB5	1.01421e-44	-0.939735	0.28	0.622	4.65998e-40	B cell
CORO1B	1.23329e-35	-0.941702	0.403	0.683	5.66661e-31	B cell
FTL	2.31279e-89	-1.12223	0.895	0.991	1.06266e-84	B cell
RPL13AP20	2.39755e-30	-1.14395	0.389	0.602	1.1016e-25	B cell
APOC1	9.74897e-60	-1.16632	0.126	0.483	4.47936e-55	B cell
IGHM	1.93918e-13	-1.21807	0.502	0.6	8.90995e-09	B cell
CD79B	4.77436e-60	-1.25947	0.191	0.563	2.19368e-55	B cell
RPS4Y1	5.28382e-77	-1.27209	0.14	0.572	2.42776e-72	B cell
LTB	1.15883e-37	-1.34726	0.358	0.611	5.32449e-33	B cell
SLC27A4	4.97264e-70	-1.83481	0.142	0.509	2.28478e-65	B cell
MTND4P12	5.15063e-79	-2.21877	0.063	0.409	2.36656e-74	B cell
MT2A	4.53205e-34	1.31152	0.622	0.482	2.08234e-29	NK
ENSG00000279483	1.36902e-58	1.26317	0.684	0.525	6.29023e-54	NK
ATP1B3	9.77131e-47	1.18021	0.635	0.478	4.48962e-42	NK
RPS26	4.74109e-105	1.06677	0.804	0.587	2.17839e-100	NK
TGFB1	2.77585e-65	1.06226	0.701	0.53	1.27542e-60	NK
CRYBG1	1.60616e-54	1.05324	0.611	0.409	7.37983e-50	NK
RNF125	1.49822e-58	1.03687	0.708	0.546	6.88389e-54	NK
RASA3	1.56811e-48	1.00973	0.492	0.296	7.205e-44	NK
MT-TQ	1.21937e-30	0.988599	0.242	0.096	5.60265e-26	NK
RPS26P31	5.63462e-58	0.951278	0.542	0.324	2.58894e-53	NK
MIR4300HG	1.19299e-44	0.942755	0.381	0.179	5.48143e-40	NK
MT-TP	4.68589e-23	0.85814	0.176	0.068	2.15303e-18	NK
ENSG00000196656	7.76649e-42	0.854155	0.39	0.202	3.56847e-37	NK
CNOT2	9.75903e-42	0.853345	0.672	0.53	4.48398e-37	NK
ENSG00000268083	1.26871e-61	0.850804	0.786	0.663	5.82934e-57	NK
P2RY8	2.66111e-24	0.829821	0.47	0.349	1.2227e-19	NK
MAFF	2.38013e-38	0.82254	0.474	0.294	1.0936e-33	NK
RALGAPA1	4.45595e-20	0.815939	0.52	0.43	2.04738e-15	NK
ENSG00000225616	4.85746e-28	0.814284	0.23	0.096	2.23186e-23	NK
ENSG00000225071	1.35327e-38	0.809104	0.502	0.341	6.21789e-34	NK
APBA2	1.21452e-36	0.789885	0.544	0.373	5.58037e-32	NK
TG	3.12289e-34	0.769203	0.51	0.344	1.43487e-29	NK
MT-TE	5.36287e-19	0.741781	0.154	0.061	2.46408e-14	NK
FKBP5	9.38089e-47	0.709124	0.666	0.457	4.31024e-42	NK
RPS23	6.85891e-14	0.703681	0.444	0.376	3.15146e-09	NK
VAV3	2.66219e-30	0.69902	0.668	0.559	1.22319e-25	NK
RGPD1	3.36981e-18	0.694092	0.243	0.135	1.54832e-13	NK
DAPK1	2.40974e-12	0.684454	0.318	0.242	1.1072e-07	NK
NOL4L	2.29558e-20	0.675791	0.523	0.429	1.05475e-15	NK
RNF130	2.24154e-18	0.654928	0.373	0.256	1.02992e-13	NK
MYH9	1.16226e-27	0.645883	0.635	0.53	5.34024e-23	NK
ENSG00000232037	4.2481e-11	0.644203	0.293	0.219	1.95187e-06	NK
GLCCI1	9.19745e-07	0.642581	0.213	0.16	0.0422595	NK
RPL41	1.60389e-46	0.632839	0.871	0.829	7.36937e-42	NK
RGPD2	8.99434e-19	0.63077	0.215	0.109	4.13263e-14	NK
XIST	7.2962e-35	0.622686	0.132	0.016	3.35238e-30	NK
NR4A1	9.84146e-09	0.619322	0.128	0.072	0.000452186	NK
CMSS1	2.98271e-07	0.619297	0.253	0.194	0.0137047	NK
CCSER2	3.61702e-16	0.611056	0.577	0.507	1.66191e-11	NK
TLE1	1.28369e-13	0.610838	0.319	0.222	5.89815e-09	NK
HIPK2	1.50415e-22	0.61026	0.495	0.364	6.9111e-18	NK
ELL2	2.91525e-28	0.598411	0.692	0.561	1.33947e-23	NK
UBASH3B	2.86792e-10	0.598166	0.328	0.251	1.31772e-05	NK
CELF2	6.54737e-35	0.597548	0.796	0.733	3.00832e-30	NK
VAV1	8.32368e-15	0.590166	0.457	0.365	3.82448e-10	NK
YWHAZ	4.89959e-26	0.589046	0.602	0.5	2.25121e-21	NK
CCNH	6.04157e-22	0.587861	0.496	0.369	2.77592e-17	NK
IQGAP2	3.02648e-35	0.584569	0.819	0.738	1.39058e-30	NK
GGACT	4.75438e-20	0.580046	0.227	0.116	2.1845e-15	NK
GNAL	1.03801e-06	0.570167	0.264	0.209	0.0476936	NK
ZBTB16	1.02687e-22	0.567309	0.608	0.488	4.71815e-18	NK
ADAMTSL4-AS1	5.44573e-09	0.565343	0.238	0.167	0.000250215	NK
GNLY	2.70416e-29	0.557092	0.793	0.645	1.24248e-24	NK
PABPC4	5.03487e-12	0.555779	0.216	0.136	2.31337e-07	NK
NRDE2	4.11869e-08	0.554087	0.142	0.087	0.00189242	NK
LRRFIP1	2.10867e-20	0.550903	0.58	0.483	9.68873e-16	NK
SPON2	1.48594e-28	0.547013	0.645	0.514	6.82745e-24	NK
TNFAIP3	1.86116e-21	0.541745	0.617	0.512	8.55149e-17	NK
NOCT	3.20601e-13	0.535592	0.149	0.074	1.47307e-08	NK
HIPK1	6.35277e-16	0.534701	0.44	0.329	2.91891e-11	NK
RPL30	1.18932e-11	0.532201	0.541	0.503	5.46458e-07	NK
DIP2A	5.30197e-14	0.529914	0.457	0.366	2.4361e-09	NK
HNRNPUL1	1.29958e-13	0.527014	0.381	0.291	5.97119e-09	NK
PRKX	1.19443e-16	0.52187	0.607	0.523	5.48806e-12	NK
SYAP1	1.05545e-22	0.520259	0.645	0.54	4.84948e-18	NK
LINC00298	3.04835e-13	0.519801	0.387	0.282	1.40063e-08	NK
ENSG00000284685	2.77136e-13	0.515779	0.18	0.098	1.27336e-08	NK
PABPC1	1.72494e-24	0.513492	0.78	0.732	7.9256e-20	NK
KDM6A	7.87599e-20	0.512225	0.642	0.561	3.61878e-15	NK
MT-TV	4.96404e-15	0.5074	0.161	0.075	2.28083e-10	NK
ZSWIM6	1.05388e-07	0.505853	0.452	0.402	0.00484228	NK
FAM177A1	2.2896e-18	0.499032	0.538	0.444	1.052e-13	NK
SAMHD1	1.63806e-09	0.495926	0.366	0.295	7.5264e-05	NK
MED14	2.92553e-10	0.491856	0.249	0.172	1.3442e-05	NK
ENSG00000215765	5.13354e-12	0.4914	0.239	0.152	2.35871e-07	NK
KLF13	3.14475e-13	0.483117	0.301	0.206	1.44492e-08	NK
ATAD3B	4.17646e-13	0.475965	0.113	0.046	1.91896e-08	NK
RAPGEF2	7.48181e-09	0.475941	0.354	0.28	0.000343767	NK
ENSG00000258137	1.52207e-13	0.475413	0.181	0.096	6.99347e-09	NK
PDE7A	6.67605e-10	0.475142	0.362	0.288	3.06744e-05	NK
BRD2	1.21762e-11	0.474074	0.371	0.287	5.59458e-07	NK
TLE4	1.92971e-14	0.470782	0.57	0.488	8.86643e-10	NK
CNOT6L	1.72712e-29	0.46738	0.909	0.868	7.93558e-25	NK
CFLAR	1.3325e-15	0.466343	0.525	0.441	6.12246e-11	NK
SKIL	2.06705e-09	0.463651	0.369	0.296	9.49745e-05	NK
GAS7	1.58578e-08	0.459262	0.281	0.207	0.00072862	NK
USP9X	9.20657e-13	0.457343	0.498	0.419	4.23014e-08	NK
KLHDC4	1.80493e-08	0.456359	0.497	0.452	0.000829309	NK
INPP5A	1.49635e-09	0.45565	0.318	0.238	6.87529e-05	NK
FAM129A	2.93138e-11	0.451992	0.395	0.306	1.34688e-06	NK
RFTN1	1.23891e-10	0.45128	0.325	0.242	5.69241e-06	NK
AKAP13	5.03343e-17	0.450209	0.784	0.747	2.31271e-12	NK
LINC-PINT	2.09359e-19	0.449522	0.92	0.902	9.6194e-15	NK
ZFYVE28	8.47123e-08	0.447053	0.285	0.22	0.00389228	NK
SORL1	1.87475e-15	0.44648	0.459	0.348	8.6139e-11	NK
RPS6KA3	2.90746e-10	0.4415	0.424	0.352	1.33589e-05	NK
MTSS1	1.02109e-09	0.440903	0.356	0.28	4.69161e-05	NK
CSMD1	2.01133e-11	0.44038	0.191	0.113	9.24146e-07	NK
AGO2	2.01974e-08	0.439454	0.355	0.294	0.000928009	NK
PELI2	2.22563e-13	0.438364	0.247	0.151	1.02261e-08	NK
GRASP	3.94789e-13	0.436969	0.241	0.147	1.81394e-08	NK
PRDM1	2.99858e-08	0.43492	0.367	0.297	0.00137776	NK
UAP1	2.23234e-08	0.434481	0.277	0.207	0.00102569	NK
PTPN12	2.39258e-09	0.433511	0.539	0.492	0.000109932	NK
ABL1	2.46273e-09	0.429243	0.328	0.249	0.000113155	NK
RASA1	3.75867e-13	0.428138	0.522	0.43	1.727e-08	NK
RPS28P7	3.16201e-12	0.424905	0.683	0.66	1.45285e-07	NK
DDX3X	8.5303e-11	0.418423	0.403	0.322	3.91941e-06	NK
FOSB	9.42065e-12	0.41682	0.197	0.115	4.3285e-07	NK
PLXNA4	5.48527e-10	0.414455	0.147	0.081	2.52032e-05	NK
EVA1C	5.08199e-08	0.41193	0.268	0.2	0.00233502	NK
ENSG00000272822	1.79811e-11	0.410343	0.495	0.419	8.26178e-07	NK
ENSG00000177738	5.48956e-07	0.409204	0.235	0.176	0.0252229	NK
YPEL1	2.29785e-08	0.408976	0.272	0.198	0.00105579	NK
PLEKHA2	4.53722e-09	0.406745	0.492	0.427	0.000208472	NK
SLC5A6	1.89118e-11	0.406245	0.11	0.048	8.6894e-07	NK
PEX14	4.27797e-09	0.399574	0.346	0.27	0.00019656	NK
RPL9P9	3.39783e-12	0.397533	0.638	0.585	1.5612e-07	NK
RPS26P6	7.93851e-13	0.396842	0.139	0.067	3.64751e-08	NK
KIF13B	1.08042e-07	0.395292	0.451	0.391	0.00496419	NK
CPD	1.04601e-07	0.394602	0.327	0.257	0.00480609	NK
ZFP36	1.13677e-15	0.391719	0.701	0.633	5.22313e-11	NK
PPP2R5C	4.65686e-24	0.391657	0.909	0.902	2.13969e-19	NK
SLC35F1	4.13071e-09	0.385819	0.225	0.156	0.000189794	NK
IKZF1	4.46591e-13	0.385529	0.579	0.508	2.05195e-08	NK
C1orf21	4.50676e-09	0.385268	0.511	0.439	0.000207072	NK
ABLIM1	3.93297e-08	0.384919	0.217	0.151	0.00180708	NK
MCTP2	5.94777e-12	0.384472	0.777	0.757	2.73282e-07	NK
SRGAP2	9.93404e-08	0.382697	0.274	0.209	0.00456439	NK
CD55	4.99407e-11	0.379094	0.516	0.44	2.29462e-06	NK
RNF115	7.60653e-11	0.372498	0.511	0.43	3.49497e-06	NK
SEC14L1	2.03148e-12	0.370751	0.619	0.534	9.33405e-08	NK
TBCD	5.77986e-07	0.370065	0.182	0.126	0.0265567	NK
GPATCH8	6.32214e-08	0.369074	0.478	0.432	0.00290483	NK
TRAPPC10	1.00383e-09	0.368117	0.585	0.537	4.61229e-05	NK
AKNA	1.84081e-17	0.367192	0.736	0.668	8.45798e-13	NK
CDK17	1.45346e-11	0.365758	0.719	0.69	6.67821e-07	NK
CRACR2A	9.37494e-08	0.358824	0.149	0.093	0.0043075	NK
LRRC8C	4.43755e-10	0.358069	0.426	0.346	2.03892e-05	NK
RASA2	1.03918e-09	0.355779	0.566	0.504	4.77472e-05	NK
ENSG00000237499	3.14127e-07	0.35409	0.21	0.147	0.0144332	NK
ZNF609	1.14593e-09	0.352099	0.439	0.357	5.26521e-05	NK
PRR5-ARHGAP8	5.78819e-07	0.3514	0.168	0.112	0.026595	NK
FAM214A	6.96192e-07	0.351275	0.378	0.315	0.0319879	NK
ARMC9	4.5404e-14	0.349904	0.835	0.803	2.08618e-09	NK
TMEM163	5.47141e-10	0.345365	0.107	0.05	2.51395e-05	NK
ENSG00000237400	3.02437e-09	0.342202	0.105	0.05	0.000138961	NK
AXIN1	6.59558e-09	0.335448	0.37	0.29	0.000303047	NK
KLRB1	3.03453e-08	0.33321	0.711	0.669	0.00139428	NK
CARD11	9.14692e-11	0.332369	0.77	0.729	4.20273e-06	NK
AUTS2	3.61189e-09	0.33044	0.639	0.583	0.000165955	NK
SLC7A5	5.30939e-08	0.319659	0.241	0.171	0.0024395	NK
RGPD4	9.12977e-07	0.313769	0.168	0.114	0.0419486	NK
TMSB10	4.43731e-10	0.310809	0.919	0.915	2.03881e-05	NK
FOS	2.77885e-09	0.30264	0.476	0.402	0.00012768	NK
PIP4K2A	1.38483e-13	0.296013	0.88	0.871	6.36289e-09	NK
ADGRE5	4.86708e-10	0.286284	0.733	0.696	2.23628e-05	NK
RBM39	1.85342e-14	0.280801	0.857	0.843	8.51591e-10	NK
RPL38	5.53269e-07	0.280507	0.797	0.803	0.0254211	NK
ANKRD11	1.71995e-08	0.278475	0.674	0.644	0.000790267	NK
SIPA1L1	3.56859e-08	0.272359	0.514	0.437	0.00163966	NK
RPL37	4.561e-07	0.262662	0.845	0.859	0.0209564	NK
DDX5	4.11861e-10	0.260508	0.813	0.794	1.89238e-05	NK
SRGN	3.18478e-12	0.256878	0.945	0.933	1.46331e-07	NK
LINC01619	3.09191e-11	0.255189	0.923	0.906	1.42064e-06	NK
TPM4	3.95427e-08	-0.250593	0.259	0.355	0.00181687	NK
MRPL41	1.17851e-13	-0.25098	0.075	0.154	5.41488e-09	NK
OSBPL3	2.41658e-09	-0.251679	0.127	0.203	0.000111035	NK
ANXA6	3.38119e-13	-0.251938	0.147	0.251	1.55356e-08	NK
SNHG7	8.01043e-10	-0.252225	0.122	0.198	3.68055e-05	NK
ID2	3.51393e-07	-0.2524	0.615	0.7	0.0161454	NK
SND1	2.57718e-09	-0.252421	0.242	0.341	0.000118414	NK
NCK1	1.46947e-10	-0.252709	0.134	0.219	6.75177e-06	NK
CTSW	1.71914e-08	-0.252864	0.518	0.61	0.000789895	NK
CD300A	3.5948e-13	-0.253046	0.099	0.186	1.6517e-08	NK
ITM2B	7.30537e-10	-0.253453	0.402	0.517	3.3566e-05	NK
TMEM241	1.0738e-07	-0.254803	0.067	0.117	0.00493377	NK
KAT2B	9.07537e-09	-0.255408	0.224	0.317	0.000416986	NK
LSP1	2.43016e-09	-0.255428	0.232	0.33	0.000111659	NK
TXN	4.25017e-11	-0.256347	0.153	0.243	1.95283e-06	NK
TMED5	1.27148e-09	-0.256673	0.144	0.226	5.84206e-05	NK
TANK	5.55949e-10	-0.257298	0.167	0.253	2.55442e-05	NK
SPCS2	2.90591e-12	-0.257427	0.163	0.266	1.33518e-07	NK
EVI2B	7.36551e-14	-0.257994	0.089	0.176	3.38423e-09	NK
PSMD4	8.54229e-12	-0.258112	0.078	0.151	3.92493e-07	NK
ENY2	1.40764e-09	-0.25824	0.14	0.218	6.46769e-05	NK
ENSG00000227678	8.3151e-14	-0.259378	0.055	0.125	3.82054e-09	NK
FBP1	2.7535e-10	-0.260046	0.048	0.103	1.26515e-05	NK
MYDGF	1.18166e-09	-0.260283	0.123	0.199	5.42939e-05	NK
WHAMM	4.03437e-13	-0.260528	0.124	0.218	1.85367e-08	NK
CCT4	7.83936e-12	-0.260822	0.096	0.174	3.60195e-07	NK
HSPB1	7.21069e-11	-0.260861	0.063	0.126	3.31309e-06	NK
AIP	4.49785e-12	-0.261317	0.048	0.109	2.06662e-07	NK
BCL2L1	2.03473e-07	-0.261664	0.121	0.185	0.009349	NK
PRMT1	2.54754e-12	-0.261965	0.058	0.125	1.17052e-07	NK
DGUOK	8.19187e-10	-0.262157	0.149	0.233	3.76392e-05	NK
POLR2J4	8.47776e-10	-0.263179	0.332	0.446	3.89528e-05	NK
MARS	3.38094e-08	-0.264176	0.108	0.171	0.00155344	NK
LINC02384	1.50851e-07	-0.264297	0.186	0.261	0.00693113	NK
SUB1	5.15794e-09	-0.264366	0.476	0.581	0.000236992	NK
RHOH	2.23144e-08	-0.26437	0.46	0.567	0.00102528	NK
SEPT7P2	3.85839e-09	-0.264529	0.133	0.209	0.000177282	NK
NAA50	5.20018e-10	-0.2648	0.153	0.237	2.38933e-05	NK
NDUFA2	1.06419e-13	-0.265128	0.118	0.211	4.88964e-09	NK
RPS19P1	4.18577e-12	-0.265632	0.056	0.12	1.92324e-07	NK
USO1	2.14546e-11	-0.266547	0.085	0.158	9.85773e-07	NK
HLA-DPA1	2.37014e-07	-0.266698	0.166	0.238	0.0108901	NK
KRTCAP2	3.90817e-13	-0.26735	0.154	0.259	1.79569e-08	NK
CRTAM	6.05835e-08	-0.268177	0.065	0.117	0.00278363	NK
PSMB1	1.34854e-12	-0.268485	0.21	0.324	6.19612e-08	NK
TBC1D10C	8.27849e-13	-0.269646	0.123	0.216	3.80372e-08	NK
RASAL2	5.95545e-12	-0.269756	0.069	0.138	2.73635e-07	NK
H1FX	1.89391e-07	-0.270139	0.078	0.129	0.00870196	NK
OSTC	8.34193e-14	-0.270902	0.089	0.174	3.83287e-09	NK
CARD16	4.38061e-13	-0.271507	0.155	0.257	2.01276e-08	NK
DGKI	2.99073e-11	-0.272728	0.553	0.667	1.37415e-06	NK
CAPN2	9.03722e-10	-0.272858	0.094	0.163	4.15233e-05	NK
HSPA9	1.14011e-09	-0.272903	0.282	0.395	5.23847e-05	NK
TUFM	2.26358e-14	-0.272952	0.089	0.176	1.04005e-09	NK
S1PR4	2.79881e-16	-0.27327	0.043	0.114	1.28597e-11	NK
SENP3-EIF4A1	9.26187e-13	-0.273283	0.384	0.525	4.25555e-08	NK
DNAJB6	6.1925e-09	-0.273357	0.477	0.591	0.000284527	NK
ARL17B	4.13896e-11	-0.273445	0.242	0.354	1.90173e-06	NK
TVP23C-CDRT4	1.56364e-09	-0.273761	0.148	0.228	7.18446e-05	NK
PSMB3	3.41477e-13	-0.274389	0.14	0.24	1.56898e-08	NK
CLINT1	1.04222e-08	-0.275167	0.21	0.295	0.000478869	NK
BUB3	5.53445e-15	-0.275178	0.097	0.191	2.54291e-10	NK
RAB8B	9.72003e-12	-0.275828	0.561	0.691	4.46606e-07	NK
ANXA5	8.02068e-14	-0.275946	0.062	0.135	3.68526e-09	NK
RPL23AP65	1.2042e-13	-0.275955	0.06	0.13	5.53294e-09	NK
RASSF1	3.7386e-10	-0.277802	0.179	0.27	1.71778e-05	NK
TRGC1	2.23165e-14	-0.277974	0.093	0.182	1.02538e-09	NK
BOLA2	7.22033e-13	-0.279385	0.081	0.158	3.31753e-08	NK
C12orf75	1.79386e-12	-0.28052	0.16	0.262	8.24224e-08	NK
NGLY1	2.32581e-09	-0.280554	0.172	0.257	0.000106864	NK
MYL12B	1.82255e-12	-0.281041	0.318	0.449	8.37408e-08	NK
EIF5A	1.1222e-12	-0.281356	0.244	0.362	5.15618e-08	NK
ENSG00000256646	1.49297e-12	-0.282119	0.169	0.275	6.85976e-08	NK
LMAN2	2.85004e-12	-0.283638	0.122	0.211	1.30951e-07	NK
TPI1	9.7886e-11	-0.285814	0.246	0.353	4.49757e-06	NK
TMEM50A	9.82845e-13	-0.287531	0.182	0.289	4.51588e-08	NK
SF3B6	1.93205e-12	-0.28922	0.143	0.238	8.87718e-08	NK
VASP	8.89692e-13	-0.289506	0.125	0.216	4.08787e-08	NK
PLCG2	4.34761e-09	-0.290659	0.46	0.566	0.00019976	NK
MGST3	2.62798e-16	-0.2909	0.081	0.172	1.20748e-11	NK
PNPLA8	6.91798e-11	-0.291905	0.154	0.244	3.17861e-06	NK
SELENOF	1.5388e-14	-0.291978	0.18	0.298	7.07034e-10	NK
PRR5L	3.99881e-11	-0.292311	0.096	0.171	1.83733e-06	NK
ATP6V1F	2.56767e-14	-0.292794	0.155	0.263	1.17977e-09	NK
EIF3I	6.89462e-17	-0.293319	0.083	0.178	3.16787e-12	NK
CHORDC1	1.58613e-14	-0.29365	0.08	0.163	7.28779e-10	NK
NCAM1	4.17047e-10	-0.294555	0.154	0.239	1.91621e-05	NK
CDK6	1.20986e-10	-0.294603	0.191	0.286	5.55893e-06	NK
CLEC2D	1.07689e-10	-0.294769	0.314	0.428	4.94796e-06	NK
RELB	9.57815e-11	-0.294797	0.29	0.403	4.40087e-06	NK
SKAP1	1.14194e-12	-0.295055	0.544	0.685	5.24689e-08	NK
STK17A	5.84062e-11	-0.295168	0.362	0.481	2.68359e-06	NK
DNAJB9	7.44521e-18	-0.299124	0.059	0.145	3.42085e-13	NK
CST3	4.93251e-09	-0.299182	0.147	0.225	0.000226634	NK
GPX1P1	1.49133e-13	-0.301015	0.042	0.104	6.85221e-09	NK
UBE2B	4.23107e-11	-0.301237	0.265	0.375	1.94405e-06	NK
PLEK	2.2547e-12	-0.302421	0.156	0.253	1.03597e-07	NK
TUBB	1.02393e-15	-0.303019	0.107	0.203	4.70465e-11	NK
PLAUR	1.21759e-07	-0.303846	0.059	0.105	0.00559445	NK
SNX10	6.45569e-14	-0.30392	0.065	0.14	2.96619e-09	NK
NT5C3A	2.22029e-12	-0.305611	0.138	0.231	1.02016e-07	NK
PRDX5	4.32569e-17	-0.305695	0.137	0.252	1.98753e-12	NK
DAD1	1.68733e-14	-0.305718	0.116	0.213	7.75276e-10	NK
PYCARD	6.37738e-18	-0.307147	0.052	0.132	2.93021e-13	NK
DNAJA1	4.70113e-13	-0.307168	0.276	0.401	2.16003e-08	NK
STAG3	5.42858e-14	-0.307494	0.117	0.21	2.49427e-09	NK
DDX3Y	7.50914e-15	-0.308232	0.048	0.117	3.45023e-10	NK
PTGER2	4.11191e-15	-0.308508	0.098	0.189	1.8893e-10	NK
PPP2R5A	5.98911e-17	-0.309255	0.247	0.395	2.75182e-12	NK
AHSA1	2.1879e-15	-0.311551	0.07	0.152	1.00527e-10	NK
PCMTD1	1.39095e-11	-0.311587	0.131	0.218	6.39102e-07	NK
ALDOA	1.8269e-13	-0.313346	0.261	0.384	8.39404e-09	NK
RPS19	2.33697e-18	-0.313354	0.921	0.94	1.07377e-13	NK
CYCS	1.2356e-13	-0.313532	0.296	0.423	5.6772e-09	NK
VIM	2.55488e-11	-0.313967	0.251	0.36	1.17389e-06	NK
TTC39C	8.05645e-08	-0.314587	0.109	0.17	0.0037017	NK
CTSZ	6.52596e-10	-0.315368	0.053	0.107	2.99848e-05	NK
LGALS1	6.00983e-08	-0.316228	0.304	0.397	0.00276134	NK
TIGIT	3.61608e-14	-0.316394	0.044	0.108	1.66148e-09	NK
HLA-DPB1	4.29398e-11	-0.316494	0.197	0.295	1.97295e-06	NK
ENSG00000272211	4.70943e-13	-0.317047	0.278	0.401	2.16384e-08	NK
ADAM8	6.86274e-19	-0.318343	0.045	0.126	3.15322e-14	NK
ADAMTS17	1.03894e-06	-0.318733	0.064	0.108	0.0477362	NK
TNFAIP8	4.11732e-15	-0.319509	0.154	0.263	1.89178e-10	NK
IRF8	8.73642e-11	-0.319737	0.17	0.262	4.01412e-06	NK
CACYBP	4.18499e-15	-0.320161	0.065	0.142	1.92288e-10	NK
JUN	2.82058e-14	-0.320541	0.416	0.563	1.29597e-09	NK
TENT5C	1.41899e-12	-0.322066	0.181	0.284	6.51983e-08	NK
PDIA3	1.0945e-13	-0.323863	0.306	0.436	5.02891e-09	NK
ENSG00000265118	1.31956e-16	-0.323882	0.072	0.158	6.06299e-12	NK
YWHAH	5.74343e-16	-0.327465	0.069	0.152	2.63894e-11	NK
EIF1AY	2.10844e-27	-0.32775	0.021	0.103	9.68765e-23	NK
CEBPD	1.01898e-09	-0.328066	0.112	0.183	4.68191e-05	NK
ENSG00000284292	5.69952e-14	-0.328464	0.315	0.444	2.61876e-09	NK
DENND3	3.52466e-12	-0.32982	0.157	0.252	1.61948e-07	NK
SETBP1	1.58904e-11	-0.330428	0.107	0.187	7.30118e-07	NK
TRG-AS1	8.66858e-16	-0.330581	0.091	0.185	3.98295e-11	NK
GPX4	7.85226e-14	-0.33079	0.203	0.316	3.60788e-09	NK
PSAP	1.89202e-08	-0.331042	0.281	0.377	0.000869328	NK
GRN	5.80544e-11	-0.33265	0.084	0.154	2.66743e-06	NK
SPDYE6	1.06253e-13	-0.333767	0.054	0.121	4.88201e-09	NK
CD7	9.19092e-14	-0.334922	0.567	0.678	4.22295e-09	NK
UBAC2	3.48586e-12	-0.3351	0.304	0.426	1.60165e-07	NK
USP22	1.49926e-09	-0.33549	0.123	0.196	6.88867e-05	NK
GZMA	8.58045e-12	-0.335789	0.462	0.574	3.94246e-07	NK
ATXN1	1.29315e-13	-0.335817	0.441	0.575	5.94163e-09	NK
LINC00278	1.09853e-23	-0.336618	0.024	0.1	5.0474e-19	NK
NME1-NME2	2.309e-14	-0.336835	0.205	0.322	1.06092e-09	NK
CAPG	2.28044e-16	-0.338426	0.042	0.112	1.0478e-11	NK
CHCHD2	5.99755e-16	-0.338574	0.351	0.491	2.75569e-11	NK
CD52	3.19813e-07	-0.34313	0.311	0.399	0.0146944	NK
UQCRB	6.00918e-18	-0.344207	0.38	0.534	2.76104e-13	NK
[truncated: 2,997 more rows]
